# Supplementary material for: The rheumatoid arthritis gut microbial biobank reveals core microbial species that associate and effect on host inflammation and autoimmune responses
Source: Imeta. 2024 Oct 3;3(5):e242. doi: 10.1002/imt2.242 (PMC11487554; doi:10.1002/imt2.242)
Supplement: Supplementary file 2 — Table S1: mX Agar Medium Recipe. Table S2: Pretreatments Used for Isolation and Cultivation of Gut Microbes from RA Patients. Table S3: Information on RA Patients. Table S4: Strain Information in RAGMB. Table S5: Genome Information on 43 Novel Species in RAGMB. Table S6: Short‐Chain Fatty Acid Production of Novel Species in RAGMB. Table S7: Annotation Results of Novel Species from RAGMB in HC and RA Metagenomic Datasets. Table S8: Distribution Significance of Novel Species in RA and HC Metagenomic Datasets. Table S9: QC Statistics of Metagenomic Sequencing Data from 20 RA Samples. Table S10: Annotation Results of RA Expanded Metagenomic Datasets. Table S11: Information on Healthy Human Fecal Metagenomic Samples. [file IMT2-3-e242-s002.xlsx]

## Sheet: S1
Table S1 mX Agar Medium Recipe
mX agar medium (1 L)
Peptone	10 g
Yeast Extract	2.5 g
NaCl	5 g
Dipotassium Phosphate	0.05 g
Monopotassium Phosphate	0.05 g
Sodium Bicarbonate	4 g
Magnesium Sulfate Heptahydrate	0.01 g
Calcium Chloride	0.09 g
Xylan	5 g
Tween 80	1 ml
L-cystein	1g
Hemin (0.1%)	5 ml
Resazurin (0.1%)	1 ml
Ager	12 g
Autoclave at 115℃ for 30 min.
Vitamin K (1%)	1 ml
Wolfe's Vitamin Solution	1 ml
Wolfe's Mineral Solution	1 ml
Kanamycine (50mg/ml)	1 ml
Vancomycin (50mg/ml)	1 ml
Defibrination sheep blood	50 ml

## Sheet: S2
Table S2 Pretreatments Used for Isolation and Cultivation of Gut Microbes from RA Patients
Methods	Culture medium	Pretreatment	Gaseous environment	Filteration	Temprature	Improved methods
1	mX	NO	Anaerobic	40 μm	37°C	YES
2	mmGAM	Blood culture bottle enrichment (5d, 10d, 15d)	Anaerobic	40 μm	37°C	YES
3	YCFA	Blood culture bottle enrichment (5d, 10d, 15d)	Anaerobic	40 μm	37°C	YES
4	mm	mMucin medium enrichment (5d, 10d, 15d)	Anaerobic	40 μm	37°C	YES
5	mGAM	DSMZ 287 medium enrichment (5d, 10d, 15d)	Anaerobic	40 μm	37°C	YES
6	PYG	PYG medium pre-culture (4h)	Anaerobic	40 μm	37°C	YES
7	mX	mX medium pre-culture (4h)	Anaerobic	40 μm	37°C	YES
8	mmGAM	NO	Anaerobic	NO	37°C	NO
9	PYG	NO	Anaerobic	NO	37°C	NO
10	mmGAM	NO	Anaerobic	40 μm	37°C	NO
11	PYG	NO	Anaerobic	40 μm	37°C	NO
12	BKV	NO	Anaerobic	40 μm	37°C	NO
13	YCFA	NO	Anaerobic	40 μm	37°C	NO
14	PYG	50% Alcohol	Anaerobic	40 μm	37°C	NO
15	PYG	70% Alcohol	Anaerobic	40 μm	37°C	NO
16	mmGAM	NO	Aerobic	40 μm	37°C	NO
17	PYG	NO	Aerobic	40 μm	37°C	NO
18	YCFA	NO	Aerobic	40 μm	37°C	NO

## Sheet: S3
Table S3 Information on RA Patients
Num.	Genders	Age	BMI	DAS-28	New-onset
RA1	Female	60	21.4844	5.63	NO
RA2	Female	26	17.8506	7.25	YES
RA3	Female	56	20	5.8	NO
RA4	Female	23	17.1468	5.08	NO
RA5	Female	47	18.3594	4.47	NO
RA6	Female	47	24.0055	3.95	YES
RA7	Male	56	21.7993	3.74	NO
RA8	Female	68	24.2188	5.29	NO
RA9	Female	35	19.257	4.71	NO
RA10	Female	21	22.8329	5.31	NO
RA11	Female	73	21.4844	6.09	NO
RA12	Male	66	26.0276	5.55	NO
RA13	Female	46	21.0938	5.29	YES
RA14	Female	40	25.0762	4.89	NO
RA15	Female	55	22.4913	5.68	NO
RA16	Female	47	26.1752	6.5	NO
RA17	Female	28	18.8189	5.29	YES
RA18	Male	44	27.0416	4.13	YES
RA19	Female	60	24.2188	5.5	NO
RA20	Female	54	23.5	5.64	NO

## Sheet: S4
Table S4 Strain Information in RAGMB
RAGMB number	Species names	16S rRNA gene	The most similar published species	Similarity	Isolation source	CGMCC number
HA0001	Blautia difficilis	CTTCGGCAGCTCCTCCCTTGCGGTTAGGTCACTGACTTCGGGCGTTACTGACTCCCATGGTGTGACGGGCGGTGTGTACAAGACCCGGGAACGTATTCACCGCGGCATTCTGATCCGCGATTACTAGCGATTCCAGCTTCGTGCAGTCGAGTTGCAGACTGCAGTCCGAACTGGGACGTTATTTTTGGGATTTGCTTACCT-TCACAGGCTTGCTTCCCTTTGTTTACGCCATTGTAGCACGTGTGTAGCCCAAATCATAAGGGGCATGATGATTTGACGTCATCCCCGCCTTCCTCCAGGTTATCCCTGGCAGTCTCCACAGAGTGCCCAGCCGGACTGCTGGCTACTGAGGATAGGGGTTGCGCTCGTTGCGGGACTTAACCCAACATCTCACGACA…	NR_179590.1 Blautia provencensis strain Marseille-P3502 16S ribos... 2388 0.0	99.142	RA12	1.48001
HA0002	Phocaeicola vulgatus	GTCGAGGGGCAGCATGGTCTTAGCTTGCTAAGGCCGATGGCGACCGGCGCACGGGTGAGTAACACGTATCCAACCTGCCGTCTACTCTTGGACAGCCTTCTGAAAGGAAGATTAATACAAGATGGCATCATGAGTCCGCATGTTCACATGATTAAAGGTATTCCGGTAGACGATGGGGATGCGTTCCATTAGATAGTAGGCGGGGTAACGGCCCACCTAGTCTTCGATGGATAGGGGTTCTGAGAGGAAGGTCCCCCACATTGGAACTGAGACACGGTCCAAACTCCTACGGGAGGCAGCAGTGAGGAATATTGGTCAATGGGCGAGAGCCTGAACCAGCCAAGTAGCGTGAAGGATGACTGCCCTATGGGTTGTAAACTTCTTTTATAAAGGAATAAA…	NR_074515.1 Phocaeicola vulgatus ATCC 8482 16S ribosomal RNA, par... 2555 0.0	99.784	RA12	1.48002
HA0003	Faecalibacillus hominis	GAGTGGCGAACGGGTGAGTAATACATAAGTAACCTGCCCCAGACAGGGGGATAACTGCTGGAAACGGCAGCTAAAACCGCATAGGTACAGAGATCGCATGAACTTTGTATTAAAGGTGCTAAGGCATTGGTAAGGGATGGACTTATGGCGCATTAGCTAGTTGGTGAGGTAGAGGCTCACCAAGGCGACGATGCGTAGCCGGCCTGAGAGGGTGGACGGCCACACTGGGACTGAGACACGGCCCAGACTCCTACGGGAGGCAGCAGTAGGGAATTTTCGGCAATGGGGGGAACCCTGACCGAGCAACGCCGCGTGAAGGAAGAAGGTTTTCGGATTGTAAACTTCTGTCATAGAGGAAGAACGATATATATAGGGAATGATATATAAGTGACGGTACTC…	NR_176506.1 Faecalibacillus intestinalis strain SNUG30099 16S rib... 2156 0.0	95.418	RA12	1.48003
HA0004	Streptococcus koreensis	TTAGGCGGCTGGCTCCTAAAAGGTTACCTCACCGACTTCGGGTGTTACAAACTCTCGTGGTGTGACGGGCGGTGTGTACAAGGCCCGGGAACGTATTCACCGCGGCGTGCTGATCCGCGATTACTAGCGATTCCGACTTCATGTAGGCGAGTTGCAGCCTACAATCCGAACTGAGACTGGCTTTAAGAGATTAGCTTGCCGTCACCGACTTGCGACTCGTTGTACCAGCCATTGTAGCACGTGTGTAGCCCAGGTCATAAGGGGCATGATGATTTGACGTCATCCCCACCTTCCTCCGGTTTATTACCGGCAGTCTCGCTAGAGTGCCCAACTGAATGATGGCAACTAACAATAGGGGTTGCGCTCGTTGCGGGACTTAACCCAACATCTCACGACACG…	NR_165737.1 Streptococcus koreensis strain KCOM 2890 16S ribosoma... 2529 0.0	99.639	RA12	1.48004
HA0005	Collinsella aerofaciens	TGCAAGTCGAACGGCACCCCTCTCCGGAGGGAAGCGAGTGGCGAACGGCTGAGTAACACGTGGAGAACCTGCCCCCTCCCCCGGGATAGCCGCCCGAAAGGACGGGTAATACCGGATACCCCGGGGTGCCGCATGGCACCCCGGCTAAAGCCCCGACGGGAGGGGATGGCTCCGCGGCCCATCAGGTAGACGGCGGGGTGACGGCCCACCGTGCCGACAACGGGTAGCCGGGTTGAGAGACCGACCGGCCAGATTGGGACTGAGACACGGCCCAGACTCCTACGGGAGGCAGCAGTGGGGAATCTTGCGCAATGGGGGGAACCCTGACGCAGCGACGCCGCGTGCGGGACGGAGGCCTTCGGGTCGTAAACCGCTTTCAGCAGGGAAGAGTCAAGACTG…	NR_113316.1 Collinsella aerofaciens strain JCM 10188 16S ribosoma... 2512 0.0	99.709	RA12	1.48005
HA0007	Parabacteroides distasonis	CCGATCCTCGCGGTTACGGACTTCAGGTACCCCCGGCTCCCATGGCTTGACGGGCGGTGTGTACAAGGCCCGGGAACGTATTCACCGCGCCATGGCTGATGCGCGATTACTAGCGAATCCAGCTTCACGGAGTCGGGTTGCAGACTCCGATCCGAACTGAGACGTGGTTTGGGGATTCGCTCCCTGTCGCCAGGTGGCTTCCCTTTGTCCACGCCATTGTAACACGTGTGTCGCCCCGGATGTAAGGGCCGTGCTGATTTGACGTCATCCCCGCCTTCCTCGCAGCTTACGCTGGCAGTCCCACCAGAGTCCTCAGCTTTACCTGTTAGTAACTAGTGGCAAGGGTTGCGCTCGTTATGGCACTTAAGCCGACACCTCACGGCACGAGCTGACGACAAC…	NR_074376.1 Parabacteroides distasonis ATCC 8503 16S ribosomal RN... 2447 0.0	99.262	RA12	1.48006
HA0009	Eggerthella lenta	TGC-AGTCGAACGATGAAACCGCCCTCGGGCGGACATGAAGTGGCGAACGGGTGAGTAACACGTGACCAACCTGCCCCCCTCTCCGGGACAACCTTGGGAAACCGAGGCTAATACCGGATACTCCTCGCCCCCCTCCTGGGGGGCCCGGGAAAGCCCAGACGGAAGGGGATGGGGTCGCGGCCCATTAGGTAGTAGGCGGGGTAACGGCCCACCTAGCCCGCGATGGGTAGCCGGGTTGAGAGACCGACCGGCCACATTGGGACTGAGATACGGCCCAGACTCCTACGGGAGGCAGCAGTGGGGAATTTTGCGCAATGGGGGAAACCCTGACGCAGCAACGCCGCGTGCGGGACGACGGCCTTCGGGTTGTAAACCGCTTTCAGCAGGGAAGAAATTCG…	NR_074377.1 Eggerthella lenta strain DSM 2243 16S ribosomal RNA, ... 2503 0.0	99.563	RA13	1.48007
HA0010	Bacteroides caccae	CCCTAGGACGCTCCTTGCGGTTACGTACTTCAGGTACCCCCGGCTTTCATGGCTTGACGGGCGGTGTGTACAAGGCCCGGGAACGTATTCACCGCGCCATGGCTGATGCGCGATTACTAGCGAATCCAGCTTCACGAAGTCGGGTTGCAGACTTCGATCCGAACTGAGAGAGGTTTTTGGGATTGGCATCCTGTCACCAGGTAGCGGCCTTCTGTACCCCCCATTGTAACACGTGTGTAGCCCCGGACGTAAGGGCCGTGCTGATTTGACGTCATCCCCACCTTCCTCACATCTTACGACGGCAGTCTCTCCAGAGTCCTCAGCATGACCTGTTAGTAACTGAAGATAAGGGTTGCGCTCGTTATGGCACTTAAGCCGACACCTCACGGCACGAGCTGA…	NR_112932.1 Bacteroides caccae strain JCM 9498 16S ribosomal RNA,... 2560 0.0	99.714	RA13	1.48008
HA0011	Hominisplanchenecus faecis	TCCCTCCTTTCGGTTGGGTCACTGGCTTCGGGCGTTGCCGACTCCCATGGTGTGACGGGCGGTGTGTACAAGACCCGGGAACGTATTCACCGCGACATTCTGATTCGCGATTACTAGCGATTCCAGCTTCATGTAGTCGAGTTGCAGACTACAATCCGAACTGAGACGTTATTTTTGGGATTTGCTCCCCCTCGCAGGCTCGCTTCCCTTTGTTTACGCCATTGTAGCACGTGTGTAGCCCAAGCCATAAGGGGCATGATGATTTGACGTCATCCCCACCTTCCTCCAGGTTATCCCTGGCAGTCTCTCCAGAGTGCCCGGCCGAACCGCTGGCTACTGAAGATAGGGGTTGCGCTCGTTGCGGGACTTAACCCAACATCTCACGACACGAGCTGACGA…	NR_181885.1 Hominisplanchenecus faecis strain CLA-AA-H246 16S rib... 2538 0.0	99.569	RA13	1.48009
HA0012	Bacteroides thetaiotaomicron	CCCTAGGACGCTCCTTGCGGTTACGTACTTCAGGTACCCCCGGCTTTCATGGCTTGACGGGCGGTGTGTACAAGGCCCGGGAACGTATTCACCGCGCCATGGCTGATGCGCGATTACTAGCGAATCCAGCTTCACGAAGTCGGGTTGCAGACTTCGATCCGAACTGAGAGAGGCTTTTGGGATTAGCATCCTGTCACCAGGTAGCTGCCTTCTGTACCCCCCATTGTAACACGTGTGTAGCCCCGGACGTAAGGGCCGTGCTGATTTGACGTCATCCCCACCTTCCTCACATCTTACGACGGCAGTCTCTCTAGAGTCCTCAGCATGACCTGTTAGTAACTAAAGATAAGGGTTGCGCTCGTTATGGCACTTAAGCCGACACCTCACGGCACGAGCTGA…	NR_112944.1 Bacteroides thetaiotaomicron strain JCM 5827 16S ribo... 2529 0.0	99.216	RA13	1.48010
HA0013	Sanxizhangella immobilis	TTTCGGATGGATTCCTGATTGACTGAGCGGCGGACGGGTGAGTAACGCGTGGGTAACCTGCCTCATACAGGGGGATAACAGTTAGAAATGACTGCTAATACCGCATAAGCGCACAGTACCACATGGTACGGTGTGAAAAACTCCGGTGGTATGAGATGGACCCGCGTCTGATTAGCTAGTTGGTGGGGTAACGGCCCACCAAGGCGACGATCAGTAGCCGACCTGAGAGGGTGATCGGCCACATTGGGACTGAGACACGGCCCAAACTCCTACGGGAGGCAGCAGTGGGGAATATTGCACAATGGGGGAAACCCTGATGCAGCAACGCCGCGTGAGTGAAGAAGTATTTCGGTATGTAAAGCTCTATCAGCAGGGAAGAAAATGACGGTACCTGACTAA…	NR_115211.1 Lacrimispora amygdalina strain BR-10 16S ribosomal RN... 2089 0.0	94.135	RA13	1.48011
HA0014	Hominisplanchenecus faecis	GTCGAGCGAAGCACTCAACTTTGATTCTTTCGGGATGAAGAGTTCTGTGACTGAGCGGCGGACGGGTGAGTAACGCGTGGGTAACCTGCCTCATACAGGGGGATAACAGTTAGAAATGGCTGCTAATACCGCATAAGACCACAGCACCGCATGGTGCAGGGGTAAAAACTCCGGTGGTATGAGATGGACCCGCGTCTGATTAGCTAGTTGGTGGGGTAACGGCCTACCAAGGCGACGATCAGTAGCCGACCTGAGAGGGTGACCGGCCACATTGGGACTGAGACACGGCCCAAACTCCTACGGGAGGCAGCAGTGGGGAATATTGCACAATGGGGGAAACCCTGATGCAGCGACGCCGCGTGAGCGAAGAAGTATTTCGGTATGTAAAGCTCTATCAGC…	NR_181885.1 Hominisplanchenecus faecis strain CLA-AA-H246 16S rib... 2564 0.0	99.643	RA13	1.48012
HA0015	Qingyuzengella butyriciproducens	TGC-AGTCGAACGGAG-TTGCCTGATCTGATTCTTTCGGGATGACGAACTTGCAA-CTTAGTGGCGAACGGGTGAGTAACGCGTGAGGAACCTGCCCCGGAGTGGGGGACAACAGTTGGAAACGACTGCTAATACCGCATAAGCCCACGGTACCGCATGGTACAGAGGGAAAAGGAGCAATTCGCTTTGGGATGGCCTCGCGTCTGATTAGATAGTTGGTGAGGTAACGGCCCACCAAGTCGACGATCAGTAGCCGGACTGAGAGGTTGATCGGCCACATTGGGACTGAGATACGGCCCAGACTCCTACGGGAGGCAGCAGTGGGGAATATTGCACAATGGGGGAAACCCTGATGCAGCGACGCCGCGTGGAGGAAGAAGGTCTTCGGATTGTAAACTC…	NR_156911.1 Fournierella massiliensis strain AT2 16S ribosomal RN... 2132 0.0	93.95	RA13	1.48013
HA0016	Hominisplanchenecus faecis	TTCGACAGCTCCCGCCTTTCGGTTGGGTCACTGGCTTCGGGCGTTGCCGACTCCCATGGTGTGACGGGCGGTGTGTACAAGACCCGGGAACGTATTCACCGCGACATTCTGATTCGCGATTACTAGCGATTCCAGCTTCATGTAGTCGAGTTGCAGACTACAATCCGAACTGAGACGTTATTTTTGGGATTTGCTCCCCCTCGCAGGCTCGCTTCCCTTTGTTTACGCCATTGTAGCACGTGTGTAGCCCAAGCCATAAGGGGCATGATGATTTGACGTCATCCCCACCTTCCTCCAGGTTATCCCTGGCAGTCTCTCCAGAGTGCCCGGCCGAACCGCTGGCTACTGAAGATAGGGGTTGCGCTCGTTGCGGGACTTAACCCAACATCTCACGACACG…	NR_181885.1 Hominisplanchenecus faecis strain CLA-AA-H246 16S rib... 2580 0.0	99.786	RA14	1.48014
HA0018	Coprococcus immobilis	TGC-AGTCGAACGGACGATGAAGAGCTTGCTTTTCAGAGTTAGTGGCGGACGGGTGAGTAACGCGTGGGTAACCTGCCTCATACAGGGGGATAGCAGCTGGAAACGGCTGATAAAACCGCATAAGCGCACAGCATCGCATGATGCAGTGTGAAAAACTCCGGTGGTATGAGATGGACCCGCGTCTGATTAGCTGGTTGGTGAGGTAACGGCCCACCAAGGCGACGATCAGTAGCCGGCCTGAGAGGGTGACCGGCCACATTGGGACTGAGACACGGCCCAAACTCCTACGGGAGGCAGCAGTGGGGAATATTGCACAATGGGGGAAACCCTGATGCAGCGACGCCGCGTGAAGGAAGAAGTATCTCGGTATGTAAACTTCTATCAGCAGGGAAGATAAT…	NR_024750.1 Coprococcus catus strain VPI-C6-61 16S ribosomal RNA,... 2226 0.0	97.54	RA14	1.48015
HA0019	Oscillibacter massiliensis	TTCGGCCGCGCCCTCCTTGCGGTTAGGCTACGGACTTCGGGTGTTCCCGACTCTCATGGTGTGACGGGCGGTGTGTACAAGGCCCGGGAACGTATTCACCGCGGCATGCTGATCCGCGATTACTAGCGATTCCGACTTCACGCAGGCGGGTTGCAGCCTGCGATCCGAACTGGGACGGCTTTTGGGGGTTTGCTCTGCCTCGCGGCTTTGCCTCCCTCTGTTGACCGCCATTGTATTACGTGTGTAGCCCAGGACATAAGGGGCATGATGATTTGACGTCGTCCCCACCTTCCTCCGTTTTGTCAACGGCAGTCTCGCTAGAGTGCTCTTGCGTAGCAACTAACAATAGGGGTTGCGCTCGTTGCGGGACTTAACCCAACATCTCACGACACGAGCTGA…	NR_179526.1 Oscillibacter massiliensis strain Marseille-P2778 16S... 2588 0.0	99.929	RA14	1.48016
HA0020	Ruminococcus albus	GCAAGTCGAACGAGAGAA-GAGGAGCTTGC-TTTTCTGATCTAGTGGCGGACGGGTGAGTAACACGTGAGCAATCTGCCTTTCAGAGGGGGATACCGATTGGAAACGATCGTTAATACCGCATAACATAATTGAA-CCGCATGA-TTTGATTATCAAA-GATTTATCGCTGAAAGATGAGCTCGCGTCTGATTAGCTAGTTGGTAAGGTAACGGCTTACCAAGGCGACGATCAGTAGCCGGACTGAGAGGTTGATCGGCCACATTGGGACTGAGACACGGCCCAGACTCCTACGGGAGGCAGCAGTGGGGAATATTGCACAATGGAGGAAACTCTGATGCAGCGATGCCGCGTGAGGGAAGAAGGTTTTAGGATTGTAAACCTCTGTCTTCAGGGACGA…	NR_113032.1 Ruminococcus albus strain JCM 14654 16S ribosomal RNA... 2121 0.0	94.38	RA14	1.48017
HA0021	Eggerthella lenta	TGCAAGTCGAACGATGAAACCGCCCTCGGGCGGACATGAAGTGGCGAACGGGTGAGTAACACGTGACCAACCTGCCCCTTGCTCCGGGACAACCTTGGGAAACCGAGGCTAATACCGGATACTCCTCGCCCCCCTCCTGGGGGGCCCGGGAAAGCCCAGACGGCAAGGGATGGGGTCGCGGCCCATTAGGTAGTAGGCGGGGTAACGGCCCACCTAGCCCGCGATGGGTAGCCGGGTTGAGAGACCGACCGGCCACATTGGGACTGAGATACGGCCCAGACTCCTACGGGAGGCAGCAGTGGGGAATTTTGCGCAATGGGGGAAACCCTGACGCAGCAACGCCGCGTGCGGGACGACGGCCTTCGGGTTGTAAACCGCTTTCAGCAGGGAAGAAATTCG…	NR_074377.1 Eggerthella lenta strain DSM 2243 16S ribosomal RNA, ... 2545 0.0	99.928	RA14	1.48018
HA0022	Bacteroides cellulosilyticus	GTCGAGGGGCAGCATGACCTAGCAATAGGTTGATGGCGACCGGCGCACGGGTGAGTAACACGTATCCAACCTACCGGTTATTCCGGGATAGCCTTTCGAAAGAAAGATTAATACCGGATAGTATAACGAGAAGGCATCTTTTTGTTATTAAAGAATTTCGATAACCGATGGGGATGCGTTCCATTAGTTTGTTGGCGGGGTAACGGCCCACCAAGACATCGATGGATAGGGGTTCTGAGAGGAAGGTCCCCCACATTGGAACTGAGACACGGTCCAAACTCCTACGGGAGGCAGCAGTGAGGAATATTGGTCAATGGACGAGAGTCTGAACCAGCCAAGTAGCGTGAAGGATGACTGCCCTATGGGTTGTAAACTTCTTTTATATGGGAATAAAGTGAG…	NR_112933.1 Bacteroides cellulosilyticus strain JCM 15632 16S rib... 2555 0.0	99.784	RA14	1.48019
HA0023	Bifidobacterium longum	ACGGCTCCATCCCACAAGGGGTTAGGCCACCGGCTTCGGGTGCTGCCCACTTTCATGACTTGACGGGCGGTGTGTACAAGGCCCGGGAACGCATTCACCGCGACGTTGCTGATTCGCGATTACTAGCGACTCCGCCTTCACGCAGTCGAGTTGCAGACTGCGATCCGAACTGAGACCGGTTTTCAGGGATCCGCTCCGCGTCGCCGCGTCGCATCCCGTTGTACCGGCCATTGTAGCATGCGTGAAGCCCTGGACGTAAGGGGCATGATGATCTGACGTCATCCCCACCTTCCTCCGAGTTAACCCCGGCGGTCCCCCGTGAGTTCCCGGCATAATCCGCTGGCAACACGGGGCGAGGGTTGCGCTCGTTGCGGGACTTAACCCAACATCTCACGACAC…	NR_145535.1 Bifidobacterium longum subsp. suillum strain Su 851 1... 2540 0.0	99.57	RA14	1.48020
HA0024	Anaerostipes hadrus	TGC-AGTCGAACG-AACACCTTATTTGATTTTCTTCGGAACTGAAGATTTGGTGATTGAGTGGCGGACGGGTGAGTAACGCGTGGGTAACCTGCCCTGTACAGGGGGATAACAGTCAGAAATGACTGCTAATACCGCATAAGACCACAGCACCGCATGGTGCAGGGGTAAAAACTCCGGTGGTACAGGATGGACCCGCGTCTGATTAGCTGGTTGGTGAGGTAACGGCTCACCAAGGCGACGATCAGTAGCCGGCTTGAGAGAGTGAACGGCCACATTGGGACTGAGACACGGCCCAAACTCCTACGGGAGGCAGCAGTGGGGAATATTGCACAATGGGGGAAACCCTGATGCAGCGACGCCGCGTGAGTGAAGAAGTATCTCGGTATGTAAAGCTCTA…	NR_117138.2 Anaerostipes hadrus strain DSM 3319 16S ribosomal RNA... 2560 0.0	99.573	RA14	1.48021
HA0025	Odoribacter splanchnicus	GGCCGATCCTCGCGGTTACGGACTTCAGGCACCCCCGGCTTCCATGGCTTGACGGGCGGTGTGTACAAGGCCCGGGAACGTATTCACCGCGCCATGGCTGATGCGCGATTACTAGCGAATCCAACTTCATGGAGTCGGGTTACAGACTCCAATCCGAACTACGACCGGCTTTTGAGATTGGCATCCAGTCACCTGGTAGCGGCCCTCTGTACCGGCCATTGTAACACGTGTGTAGCCCTGGGTGTAAGGGCCGTGCTGATTTGACGTCATCCCCGCCTTCCTCTCACCTTACGGTGGCAGTCCCGTTAGAGTGCTCATCATTACATGCTAGCAACTAACGGTAAGGGTTGCGCTCGTTATGGGACTTAACCCGACACCTCACGGCACGAGCTGACGACA…	NR_113075.1 Odoribacter splanchnicus strain JCM 15291 16S ribosom... 2555 0.0	99.785	RA14	1.48022
HA0026	Bifidobacterium pseudocatenulatum	CCTTATACGGCTCCATCCACAAAGGGTTAGGCCACCGGCTTCGGGTGCTACCCACTTTCATGACTTGACGGGCGGTGTGTACAAGGCCCGGGAACGCATTCACCGCGGCGTTGCTGATCCGCGATTACTAGCGACTCCGCCTTCATGGAGTCGGGTTGCAGACTCCAATCCGAACTGAGACCGGTTTTCAGGGATCCGCTCCACGTCGCCGTGTCGCATCCCGTTGTACCGGCCATTGTAGCATGCGTGAAGCCCTGGACGTAAGGGGCATGATGATCTGACGTCATCCCCACCTTCCTCCGAGTTGACCCCGGCGGTCCCCCGTGAGTTCCCACCATGACGTGCTGGCAACACAGGGCGAGGGTTGCGCTCGTTGCGGGACTTAACCCAACATCTCAC…	NR_037117.1 Bifidobacterium pseudocatenulatum strain B1279 16S ri... 1855 0.0	97.862	RA14	1.48023
HA0027	Negativibacillus intestinalis	TTCGACAGCGCCCTCCTTGCGGTTAGGCTACTGGCTTCGGGTGTTACCGACTCCCATGGTGTGACGGGCGGTGTGTACAAGGCCCGGGAACGTATTCACCGCGGCATGCTGATCCGCGATTACTAGCAATTCCGACTTCATGCAGGCGAGTTGCAGCCTGCAATCTGAACTGAGATGATTTTTCGGGTTCTGCTTCACATCGCTGTGTTGCTTCCCTCTGTTTGATCACCATTGTAGTACGTGTGTAGCCCAGGTCATAAGGGGCATGATGATTTGACGTCATCCCCACCTTCCTCCGTTTTATCAACGGCAGTCTCATTAGAGTGCTCTTGCGTAGCAACTAATGATAAGGGTTGCGCTCGTTGCGGGACTTAACCCAACATCTCACGACACGAGCTG…	NR_147378.1 Negativibacillus massiliensis strain Marseille-P3213 ... 2370 0.0	97.478	RA14	1.48024
HA0028	Qingyuzengella butyriciproducens	TTCGGCGGCGTCCTCCTTACGGTTAGACTACCGACTTCGGGTCCCCCCGGCTCTCATGGTGTGACGGGCGGTGTGTACAAGGCCCGGGAACGTATTCACCGCGGCATGCTGATCCGCGATTACTAGCAATTCCGACTTCGTGCAGGCGAGTTGCAGCCTGCAGTCTGAACTGGGACGTTGTTTTTGAGTTTTGCTCCGCCTCGCGGCTTCGCTTCTCTTTGTTAAACGCCATTGTAGTACGTGTGTAGCCCAGGTCATAAAGGGCATGATGATTTGACGTCATCCCCACCTTCCTCCGTTTTGTCAACGGCAGTCCGGCCAGAGTCCTCTTGCGTAGTAACTGACCGTAAGGGTTGCGCTCGTTGCGGGACTTAACCCAACATCTCACGACACGAGCTG…	NR_156911.1 Fournierella massiliensis strain AT2 16S ribosomal RN... 2135 0.0	94.013	RA14	1.48025
HA0030	Blautia longa	AAGTCGAACGGGAATTACTTTATTGAAACTTCGGTCGATATGATTTAATTCTAGTGGCGGACGGGTGAGTAACGCGTGGGTAACCTGCCTTATACAGGGGGATAACAGTCAGAAATGACTGCTAATACCGCATAAGCGCACAGAGCTGCATGGCTCGGTGTGAAAAACTCCGGTGGTATAAGATGGACCCGCGTTGGATTAGCTAGTTGGTGAGGTAACGGCCCACCAAGGCGACGATCCATAGCCGGCCTGAGAGGGTGAACGGCCACATTGGGACTGAGACACGGCCCAGACTCCTACGGGAGGCAGCAGTGGGGAATATTGCACAATGGGGGAAACCCTGATGCAGCGACGCCGCGTGAAGGAAGAAGTATCTCGGTATGTAAACTTCTATCAGCA…	NR_114315.1 Blautia luti DSM 14534 16S ribosomal RNA, partial seq... 2289 0.0	96.014	RA14	1.48026
HA0031	Enterobacter ludwigii	GCAAGTCGAACGGTAGCACAGAGAGCTTGCTCTCGGGTGACGAGTGGCGGACGGGTGAGTAATGTCTGGGAAACTGCCTGATGGAGGGGGATAACTACTGGAAACGGTAGCTAATACCGCATAACGTCGCAAGACCAAAGAGGGGGACCTTCGGGCCTCTTGCCATCAGATGTGCCCAGATGGGATTAGCTAGTAGGTGGGGTAACGGCTCACCTAGGCGACGATCCCTAGCTGGTCTGAGAGGATGACCAGCCACACTGGAACTGAGACACGGTCCAGACTCCTACGGGAGGCAGCAGTGGGGAATATTGCACAATGGGCGCAAGCCTGATGCAGCCATGCCGCGTGTATGAAGAAGGCCTTCGGGTTGTAAAGTACTTTCAGCGGGGAGGAAGGTGT…	NR_042349.1 Enterobacter ludwigii strain EN-119 16S ribosomal RNA... 2584 0.0	99.929	RA14	1.48027
HA0032	Parabacteroides timonensis	CGATCCTTGCGGTTACGGACTTTAGGTACCCCCAACTCCCATGGCTTGACGGGCGGTGTGTACAAGGCCCGGGAACGTATTCACCGCGCCATGGCTGATGCGCGATTACTAGCGAATCCAGCTTCACGAAGTCGGGTTGCAGACTTCGATCCGAACTGAGATGGGGTTTGGAGATTAGCATCCTGTCGCCAGGTAGCTGCCCTTTGTCCCCACCATTGTAACACGTGTGTCGCCCCGGATGTAAGGGCCGTGCTGATTTGACGTCATCCCCACCTTCCTCACAGCTTACGCTGGCAGTCTCTTTAGAGTCCTCAGCTCGACCTGTTAGTAACTAAAGATAAGGGTTGCGCTCGTTATGGCACTTAAGCCGACACCTCACGGCACGAGCTGACGACAACC…	NR_179556.1 Parabacteroides timonensis strain Marseille-P3236 16S... 2488 0.0	98.923	RA14	1.48028
HA0033	Bacteroides xylanisolvens	GGACGCTCCTTGCGGTTACGTACTTCAGGTACCCCCGGCTTTCATGGCTTGACGGGCGGTGTGTACAAGGCCCGGGAACGTATTCACCGCGCCATGGCTGATGCGCGATTACTAGCGAATCCAGCTTCACGAAGTCGGGTTGCAGACTTCGATCCGAACTGAGAGAGGTTTTTGGGATTAGCATCCTGTCGCCAGGTAGCTGCCTTCTGTACCCCCCATTGTAACACGTGTGTAGCCCCGGACGTAAGGGCCGTGCTGATTTGACGTCATCCCCACCTTCCTCACATCTTACGACGGCAGTCTCTCTAGAGTCCTCAGCATCACCTGTTAGTAACTAAAGATAAGGGTTGCGCTCGTTATGGCACTTAAGCCGACACCTCACGGCACGAGCTGACGACA…	NR_112947.1 Bacteroides xylanisolvens XB1A 16S ribosomal RNA, par... 2545 0.0	99.57	RA12	1.48029
HA0034	Bacteroides thetaiotaomicron	GGACGCTCCTTGCGGTTACGTACTTCAGGTACCCCCGGCTTTCATGGCTTGACGGGCGGTGTGTACAAGGCCCGGGAACGTATTCACCGCGCCATGGCTGATGCGCGATTACTAGCGAATCCAGCTTCACGAAGTCGGGTTGCAGACTTCGATCCGAACTGAGAGAGGCTTTTGGGATTAGCATCCTGTCACCAGGTAGCTGCCTTCTGTACCCCCCATTGTAACACGTGTGTAGCCCCGGACGTAAGGGCCGTGCTGATTTGACGTCATCCCCACCTTCCTCACATCTTACGACGGCAGTCTCTCTAGAGTCCTCAGCATGACCTGTTAGTAACTAAAGATAAGGGTTGCGCTCGTTATGGCACTTAAGCCGACACCTCACGGCACGAGCTGACGACA…	NR_112944.1 Bacteroides thetaiotaomicron strain JCM 5827 16S ribo... 2564 0.0	100	RA12	1.48030
HA0035	Parabacteroides distasonis	AGGCCGATCCTCGCGGTTACGGACTTCAGGTACCCCCGGCTCCCATGGCTTGACGGGCGGTGTGTACAAGGCCCGGGAACGTATTCACCGCGCCATGGCTGATGCGCGATTACTAGCGAATCCAGCTTCACGGAGTCGGGTTGCAGACTCCGATCCGAACTGAGACGTGGTTTGGGGATTCGCTCCCTGTCGCCAGGTGGCTTCCCTTTGTCCACGCCATTGTAACACGTGTGTCGCCCCGGATGTAAGGGCCGTGCTGATTTGACGTCATCCCCGCCTTCCTCGCAGCTTACGCTGGCAGTCCCACCAGAGTCCTCAGCTTTACCTGTTAGTAACTAGTGGCAAGGGTTGCGCTCGTTATGGCACTTAAGCCGACACCTCACGGCACGAGCTGACGAC…	NR_074376.1 Parabacteroides distasonis ATCC 8503 16S ribosomal RN... 2483 0.0	98.991	RA12	1.48031
HA0036	Prevotella copri	GGCCGCTCCTTACGGTCACGGACTTTAGGCGCCCCCGGCTTTCATGGCTTGACGGGCGGTGTGTACAAGGCCCGGGAACGTATTCACCGCGCCATGGCTGATGCGCGATTACTAGCGAATCCAGCTTCGTGGGGTCGGGTTGCAGACCCCAGTCCGAACTGAGACAGGCTTTAAGGATTTGATCCATTTTGCAAAGGACCGTCTCTCTGTACCTGCCATTGTAACACGTGTGTAGCCCCGGACGTAAGGGCCGTGCTGATTTGACGTCATCCCCACCTTCCTCACACCTTACGGTGGCAGTGTCCCCAGAGTGCCCAGCTTGACCTGATGGCAACTAAGGAGAGGGGTTGCGCTCGTTATGGCACTTAAGCCGACACCTCACGGCACGAGCTGACGACA…	NR_113411.1 Prevotella copri DSM 18205 strain JCM 13464 16S ribos... 2510 0.0	98.929	RA12	1.48032
HA0037	Prevotella copri	AGGCCGCTCCTTACGGTCACGGACTTTAGGCGCCCCCGGCTTTCATGGCTTGACGGGCGGTGTGTACAAGGCCCGGGAACGTATTCACCGCGCCATGGCTGATGCGCGATTACTAGCGAATCCAGCTTCGTGGGGTCGGGTTGCAGACCCCAGTCCGAACTGAGACAGGCTTTAAGGATTTGATCCATTTTGCAAAGGACCGTCTCTCTGTACCTGCCATTGTAACACGTGTGTAGCCCCGGACGTAAGGGCCGTGCTGATTTGACGTCATCCCCACCTTCCTCACACCTTACGGTGGCAGTGTCCCCAGAGTGCCCAGCTTGACCTGATGGCAACTAAGGAGAGGGGTTGCGCTCGTTATGGCACTTAAGCCGACACCTCACGGCACGAGCTGACGAC…	NR_113411.1 Prevotella copri DSM 18205 strain JCM 13464 16S ribos... 2512 0.0	98.93	RA13	1.48033
HA0038	Bacteroides koreensis	AGGACGCTCCTTGCGGTTACGTACTTCAGGTACCCCCGGCTTTCATGGCTTGACGGGCGGTGTGTACAAGGCCCGGGAACGTATTCACCGCGCCATGGCTGATGCGCGATTACTAGCGAATCCAGCTTCACGAAGTCGGGTTGCAGACTTCGATCCGAACTGAGAGAGGTTTTTGGGATTAGCATCCTGTCACCAGGTAGCCGCCTTCTGTACCCCCCATTGTAACACGTGTGTAGCCCCGGACGTAAGGGCCGTGCTGATTTGACGTCATCCCCACCTTCCTCACATCTTACGACGGCAGTCTCTCTAGAGTCCTCAGCATAACCTGTTAGTAACTAAAGATAAGGGTTGCGCTCGTTATGGCACTTAAGCCGACACCTCACGGCACGAGCTGACGAC…	NR_159117.1 Bacteroides koreensis strain YS-aM39 16S ribosomal RN... 2553 0.0	99.928	RA12	1.48034
HA0039	Phocaeicola plebeius	AGGGCGCTCCTTGCGGTTACGCACTTCAGGTACCCCCGGCTTTCATGGCTTGACGGGCGGTGTGTACAAGGCCCGGGAACGTATTCACCGCGCCGTGGCTGATGCGCGATTACTAGCGAATCCAGCTTCGTGGAGTCGGGTTGCAGACTCCAGTCCGAACTGAGAGCGGCTTTAGGGATTGGCATCCTGTCGCCAGGTAGCTGCCTTCTGTACCGCCCATTGTAACACGTGTGTAGCCCCGGACGTAAGGGCCGTGCTGATTTGACGTCATCCCCACCTTCCTCACATCTTACGATGGCAGTCCCGCCAGAGTCCTCAGCTTTAACTGTTAGTAACTGGCGGCGAGGGTTGCGCTCGTTATGGCACTTAAGCCGACACCTCACGGCACGAGCTGACGAC…	NR_041277.1 Phocaeicola plebeius DSM 17135 strain M12 16S ribosom... 2508 0.0	99.28	RA13	1.48035
HA0041	Odoribacter splanchnicus	GTCGAGGGGCATCATGAGGTAGCAATACCTTGATGGCGACCGGCGCACGGGTGAGTAACGCGTATGCAACCTGCCCGATACCGGGGTATAGCCCATGGAAACGTGGATTAACACCCCATAGTACTTTTATCCTGCCTGGGATGGGAGTTAAATGTTCAAGGTATCGGATGGGCATGCGTCCTATTAGTTAGTTGGCGGGGTAACAGCCCACCAAGACGATGATAGGTAGGGGTTCTGAGAGGAAGGTCCCCCACATTGGAACTGAGACACGGTCCAAACTCCTACGGGAGGCAGCAGTGAGGAATATTGGTCAATGGACGAGAGTCTGAACCAGCCAAGTCGCGTGAGGGAAGACTGCCCTATGGGTTGTAAACCTCTTTTATAAGGGAAGAATAAGTT…	NR_074535.1 Odoribacter splanchnicus strain DSM 220712 16S riboso... 2525 0.0	99.567	RA13	1.48036
HA0042	Bacteroides zhangwenhongii	CTCCTCGCGGTT-CGTACTTCAGGTACCCCCGGCTTTCATGGCTTGACGGGCGGTGTGTACAAGGCCCGGGAACGTATTCACCGCGCCATGGCTGATGCGCGATTACTAGCGAATCCAGCTTCACGAAGTCGGGTTGCAGACTTCGATCCGAACTGAGAGAGGTTTTCGGGATTGGCATCACGTCGCCGTGTAGCTGCCTTCTGTACCCCCCATTGTAACACGTGTGTAGCCCCGGACGTAAGGGCCGTGCTGATTTGACGTCATCCCCACCTTCCTCACATCTTACGACGGCAGTCTCTCCAGAGTCCTCAGCATGACCTGTTAGTAACTGAAGATAAGGGTTGCGCTCGTTATGGCACTTAAGCCGACACCTCACGGCACGAGCTGACGACAACCAT…	NR_180458.1 Bacteroides zhangwenhongii strain HF-5287 16S ribosom... 2527 0.0	99.496	RA13	1.48037
HA0043	Prevotella copri	GGCCGCTCCTTACGGTCACGGACTTTAGGCGCCCCCGGCTTTCATGGCTTGACGGGCGGTGTGTACAAGGCCCGGGAACGTATTCACCGCGCCATGGCTGATGCGCGATTACTAGCGAATCCAGCTTCGTGGGGTCGGGTTGCAGACCCCAGTCCGAACTGAGACAGGCTTTAAGGATTTGATCCATTTTGCAAAGCACCATCTCTCTGTACCTGCCATTGTAACACGTGTGTAGCCCCGGACGTAAGGGCCGTGCTGATTTGACGTCATCCCCACCTTCCTCACACCTTACGGTGGCAGTGTCCCCAGAGTGCCCAGCTTGACCTGATGGCAACTAAGGAGAGGGGTTGCGCTCGTTATGGCACTTAAGCCGACACCTCACGGCACGAGCTGACGACA…	NR_113411.1 Prevotella copri DSM 18205 strain JCM 13464 16S ribos... 2492 0.0	98.715	RA13	1.48038
HA0044	Bacteroides xylanisolvens	AAGTCGAGGGGCAGCATTTTAGTTTGCTTGCAAACTAAAGATGGCGACCGGCGCACGGGTGAGTAACACGTATCCAACCTGCCGATAACTCGGGGATAGCCTTTCGAAAGAAAGATTAATATCCGATAGTATATTAAAACCGCATGGTTTTACTATTAAAGAATTTCGGTTATCGATGGGGATGCGTTCCATTAGTTTGTTGGCGGGGTAACGGCCCACCAAGACTACGATGGATAGGGGTTCTGAGAGGAAGGTCCCCCACATTGGAACTGAGACACGGTCCAAACTCCTACGGGAGGCAGCAGTGAGGAATATTGGTCAATGGACGAGAGTCTGAACCAGCCAAGTAGCGTGAAGGATGACTGCCCTATGGGTTGTAAACTTCTTTTATATGGGAAT…	NR_112947.1 Bacteroides xylanisolvens XB1A 16S ribosomal RNA, par... 2534 0.0	99.568	RA14	1.48039
HA0046	Bacteroides uniformis	GGGCGCTCCTTGCGGTTACGCACTTCAGGTACCCCCGGCTTTCATGGCTTGACGGGCGGTGTGTACAAGGCCCGGGAACGTATTCACCGCGCCGTGGCTGATGCGCGATTACTAGCGAATCCAGCTTCATGGAGTCGGGTTGCAGACTCCAATCCGAACTGAGAGAGGCTTTAGGGATTAGCATCACGTCGCCGTGTAGCTGCCTTCTGTACCCCCCATTGTAACACGTGTGTAGCCCCGGACGTAAGGGCCGTGCTGATTTGACGTCATCCCCACCTTCCTCACATCTTACGACGGCAGTCTCGACAGAGTCCCCAGCATAACCTGATGGTAACTATCGATAAGGGTTGCGCTCGTTATGGCACTTAAGCCGACACCTCACGGCACGAGCTGACGACA…	NR_112945.1 Bacteroides uniformis strain JCM 5828 16S ribosomal R... 2551 0.0	99.856	RA14	1.48040
HA0047	Bacteroides zhangwenhongii	AAGTCGAGGGGCAGCATTTCAGTTTGCTTGCAAACTGAAGATGGCGACCGGCGCACGGGTGAGTAACACGTATCCAACCTGCCGATAACTCTGGGATAGCCTTTCGAAAGAAAGATTAATACCGGATGGCATATGATTATCGCATGATAATCCTATTAAAGAATTTCGGTTATCGATGGGGATGCGTTCCATTAGTTTGTTGGCGGGGTAACGGCCCACCAAGACTTCGATGGATAGGGGTTCTGAGAGGAAGGTCCCCCACATTGGAACTGAGACACGGTCCAAACTCCTACGGGAGGCAGCAGTGAGGAATATTGGTCAATGGACGAGAGTCTGAACCAGCCAAGTAGCGTGAAGGATGACTGCCCTATGGGTTGTAAACTTCTTTTATACGGGAAT…	NR_180458.1 Bacteroides zhangwenhongii strain HF-5287 16S ribosom... 2527 0.0	99.355	RA14	1.48041
HA0048	Bacteroides stercoris	AAGTCGAGGGGCAGCATCATCAAAGCTTGCTTTGATGGATGGCGACCGGCGCACGGGTGAGTAACACGTATCCAACCTGCCGACAACACTGGGATAGCCTTTCGAAAGAAAGATTAATACCGGATGGCATAGTTTTCCCGCATGGGATGATTATTAAAGAATTTCGGTTGTCGATGGGGATGCGTTCCATTAGGCAGTTGGCGGGGTAACGGCCCACCAAACCAACGATGGATAGGGGTTCTGAGAGGAAGGTCCCCCACATTGGAACTGAGACACGGTCCAAACTCCTACGGGAGGCAGCAGTGAGGAATATTGGTCAATGGACGAGAGTCTGAACCAGCCAAGTAGCGTGAAGGATGACTGCCCTATGGGTTGTAAACTTCTTTTATACGGGAATAA…	NR_112943.1 Bacteroides stercoris ATCC 43183 strain JCM 9496 16S ... 2532 0.0	99.64	RA14	1.48042
HA0049	Prevotella copri	GTCGAGGGGAAACGACATCGAAAGCTTGCTTTTGATGGGCGTCGACCGGCGCACGGGTGAGTAACGCGTATCCAACCTGCCCACCACTTGGGGATAACCTTGCGAAAGTAAGACTAATACCCAATGATATCTCTAGAAGACATCTGAAAGAGATTAAAGATTTATCGGTGATGGATGGGGATGCGTCTGATTAGCTTGTTGGCGGGGTAACGGCCCACCAAGGCAACGATCAGTAGGGGTTCTGAGAGGAAGGTCCCCCACATTGGAACTGAGACACGGTCCAAACTCCTACGGGAGGCAGCAGTGAGGAATATTGGTCAATGGACGAGAGTCTGAACCAGCCAAGTAGCGTGCAGGATGACGGCCCTATGGGTTGTAAACTGCTTTTATAAGGGAATA…	NR_113411.1 Prevotella copri DSM 18205 strain JCM 13464 16S ribos... 2505 0.0	98.996	RA13	1.48043
HA0050	Parabacteroides distasonis	AGGGGCAGCGGTGGGTAGCAATAC-CCGCCGGCGACCGGCGCACGGGTGAGTAACGCGTATGCAACTTACCTATCAGAGGGGGATAACCCGGCGAAAGTCGGACTAATACCGCATGAAGCAGGGGCCCCGCATGGGGATATTTGCTAAAGATTCATCGCTGATAGATAGGCATGCGTTCCATTAGGCAGTTGGCGGGGTAACGGCCCACCAAACCGACGATGGATAGGGGTTCTGAGAGGAAGGTCCCCCACATTGGTACTGAGACACGGACCAAACTCCTACGGGAGGCAGCAGTGAGGAATATTGGTCAATGGGCGTAAGCCTGAACCAGCCAAGTCGCGTGAGGGATGAAGGTTCTATGGATCGTAAACCTCTTTTATAAGGGAATAAAGTGCGGG…	NR_041342.1 Parabacteroides distasonis strain JCM 5825 16S riboso... 2405 0.0	98.669	RA14	1.48044
HA0051	Blautia luti	GTGGGTAACCTGCCTTATACAGGGGGATAACAGTCAGAAATGACTGCTAATACCGCATAAGCGCACAGAACTGCATGGCT-CGGTGTGAAAAACTCCGGTGGTATAAGATGGACCCGCGTTGGATTAGCTAGTTGGTGAGGTAACGGCCCACCAAGGCGACGATCCATAGCCGGCCTGAGAGGGTGAACGGCCACATTGGGACTGAGACACGGCCCAGACTCCTACGGGAGGCAGCAGTGGGGAATATTGCACAATGGGGGAAACCCTGATGCAGCGACGCCGCGTGAAGGAAGAAGTATCTCGGTATGTAAACTTCTATCAGCAGGGAAGAAAATGACGGTACCTGACTAAGAAGCCCCGGCTAACTACGTGCCAGCAGCCGCGGTAATACGTAGGGG…	NR_041960.1 Blautia luti strain BInIX 16S ribosomal RNA, partial ... 2296 0.0	98.319	RA12	1.48045
HA0052	Blautia stercoris	TGCAAGTCGAGCGAAGCGCTTACGACAGAACCTTCGGGGGAAGATGTAAGGGACTGAGCGGCGGACGGGTGAGTAACGCGTGGGTAACCTGCCTCATACAGGGGGATAACAGTTGGAAACGGCTGCTAATACCGCATAAGCGCACGGTATCGCATGATACAGTGTGAAAAACTCCGGTGGTATGAGATGGACCCGCGTCTGATTAGCTAGTTGGAGGGGTAACGGCCCACCAAGGCGACGATCAGTAGCCGGCCTGAGAGGGTGAACGGCCACATTGGGACTGAGACACGGCCCAGACTCCTACGGGAGGCAGCAGTGGGGAATATTGCACAATGGGGGAAACCCTGATGCAGCGACGCCGCGTGAAGGAAGAAGTATCTCGGTATGTAAACTTCTATC…	NR_117867.1 Blautia stercoris strain GAM6-1 16S ribosomal RNA, pa... 2529 0.0	99.927	RA12	1.48046
HA0053	Ruminococcus hominis	TTCGGCAGCTCCCTCCTTACGGTTGGGTCACTGACTTCGGGCGTTACTGACTCCCATGGTGTGACGGGCGGTGTGTACAAGACCCGGGAACGTATTCACCGCGACATTCTGATTCGCGATTACTAGCGATTCCAGCTTCATGTAGTCGAGTTGCAGACTACAATCCGAACTGAGACGTTATTTTTGGGATTTGCTTGCCCTCGCGAGT-TCGCCTCCCTTTGTTTACGCCATTGTAGCACGTGTGTAGCCCTGCTCATAAGGGGCATGATGATTTGACGTCATCCCCACCTTCCTCCAGGTTATCCCTGGCAGTCTCTCCAGAGTGCCCGGCCAAACCGCTGGCTACTGAAGATAGGGGTTGCGCTCGTTGCGGGACTTAACCCAACATCTCACGACAC…	NR_104800.1 Faecalicatena fissicatena strain DSM 3598 16S ribosom... 2309 0.0	99.709	RA12	1.48047
HA0055	Eubacterium ventriosum	CAAGTCGAACGAAGCACCTTGGACAGAATCCTTCGGGAGGAAGACCATTGTGACTGAGTGGCGGACGGGTGAGTAACGCGTGGGTAACCTGCCTTGTACAGGGGGATAACAGTTGGAAACGACTGCTAATACCGCATAAGCGCACAGTACCGCATGGTACGGTGTGAAAAACTCCGGTGGTACAAGATGGACCCGCGTCTGATTAGCTAGTTGGTGAGGTAACGGCCCACCAAGGCGACGATCAGTAGCCGACTTGAGAGAGTGATCGGCCACATTGGGACTGAGACACGGCCCAAACTCCTACGGGAGGCAGCAGTAGGGAATATTGCACAATGGGGGAAACCCTGATGCAGCGACGCCGCGTGAAGGAAGAAGTATTTCGGTATGTAAACTTCTATC…	NR_118670.1 Eubacterium ventriosum strain ATCC 27560 16S ribosoma... 2529 0.0	98.86	RA12	1.48048
HA0056	Limosilactobacillus fermentum	GTCGAACGCGTTGGCCCAATTGATTGATGGTGCTTGCACCTGATTGATTTTGGTCGCCAACGAGTGGCGGACGGGTGAGTAACACGTAGGTAACCTGCCCAGAAGCGGGGGACAACATTTGGAAACAGATGCTAATACCGCATAACAACGTTGTTCGCATGAACAACGCTTAAAAGATGGCTTCTCGCTATCACTTCTGGATGGACCTGCGGTGCATTAGCTTGTTGGTGGGGTAACGGCCTACCAAGGCGATGATGCATAGCCGAGTTGAGAGACTGATCGGCCACAATGGGACTGAGACACGGCCCATACTCCTACGGGAGGCAGCAGTAGGGAATCTTCCACAATGGGCGCAAGCCTGATGGAGCAACACCGCGTGAGTGAAGAAGGGTTTCGGCT…	NR_104927.1 Limosilactobacillus fermentum strain CIP 102980 16S r... 2665 0.0	100	RA12	1.48049
HA0057	Bacteroides humanifaecis	TCGCGGTTACGCACTTCAGGTACCCCCGGCTTTCATGGCTTGACGGGCGGTGTGTACAAGGCCCGGGAACGTATTCACCGCGCCGTGGCTGATGCGCGATTACTAGCGAATCCAGCTTCATGGAGTCGGGTTGCAGACTCCAATCCGAACTGAGAGAGGTTTTAGGGATTAGCATCACGTCGCCGTGTAGCTGCCTTCTGTACCCCCCATTGTAACACGTGTGTAGCCCCGGACGTAAGGGCCGTGCTGATTTGACGTCATCCCCACCTTCCTCACATCTTACGACGGCAGTCTCGACAGAGTCCCCAGCATAACCTGATGGTAACTATCGATAAGGGTTGCGCTCGTTATGGCACTTAAGCCGACACCTCACGGCACGAGCTGACGACAACCATGCAG…	NR_181532.1 Bacteroides humanifaecis strain KGMB07931 16S ribosom... 2545 0.0	100	RA12	1.48050
HA0058	Faecalibacillus intestinalis	TTGCGGTTAGGCCACCGGCTTCGGGTGTTACCGACTCTCATGGTGTGACGGGCGGTGTGTACAAGGCCCGAGAACGTATTCACCGCGACATGCTGATTCGCGATTACTAGCGATTCCATCTTCGTGCAGTCGAGTTGCAGACTGCAGTCCGAACTGAGAACAGTTTTATGGGTTTCGCTCCACCTCGCGGCTTCGCTTCCCTCTGCTCTGTCCATTGTAGCACGTGTGTAGCCCAGGTCATAAGGGGCATGATGATTTGACGTCATCCCCGCCTTCCTCCGGCTTGTCACCGGCAGTCTCGCCAGAGTCCCCAACTTAATGCTGGCAACTGGCAACAGGGGTTGCGCTCGTTGCGGGACTTAACCCAACATCTCACGACACGAGCTGACGACAACCATG…	NR_176506.1 Faecalibacillus intestinalis strain SNUG30099 16S rib... 2549 0.0	100	RA12	1.48051
HA0059	Phocaeicola coprocola	GGGGCAGCATGAACTTAGCTTGCTAAGTTTGATGGCGACCGGCGCACGGGTGAGTAACACGTATCCAACCTTCCGTTTACTCAGGGATAGCCTTTCGAAAGAAAGATTAATACCTGATAGTATGGTGAGATTGCATGATAACACCATTAAAGATTTATTGGTAAACGATGGGGATGCGTTCCATTAGGTAGTAGGCGGGGTAACGGCCCACCTAGCCTGCGATGGATAGGGGTTCTGAGAGGAAGGTCCCCCACATTGGAACTGAGACACGGTCCAAACTCCTACGGGAGGCAGCAGTGAGGAATATTGGTCAATGGGCGAGAGCCTGAACCAGCCAAGTAGCGTGAAGGATGAAGGTCCTACGGATTGTAAACTTCTTTTATACGGGAATAAAGTTTC…	NR_041278.1 Phocaeicola coprocola DSM 17136 strain M16 16S riboso... 2547 0.0	99.784	RA13	1.48052
HA0061	Blautia intestinalis	TAGGTCACTGACTTCGGGCGTTACTGACTCCCATGGTGTGACGGGCGGTGTGTACAAGACCCGGGAACGTATTCACCGCGGCATTCTGATCCGCGATTACTAGCGATTCCAGCTTCGTGCAGTCGAGTTGCAGACTGCAGTCCGAACTGGGACGTTATTTTTGGGATTTGCTTACCCTCGCAGGCTCGCTTCCCTTTGTTTACGCCATTGTAGCACGTGTGTAGCCCAAATCATAAGGGGCATGATGATTTGACGTCATCCCCGCCTTCCTCCAGGTTATCCCTGGCAGTCTCCTCAGAGTGCCCATCCAAAATGCTGGCTACTGGGGATAGGGGTTGCGCTCGTTGCGGGACTTAACCCAACATCTCACGACACGAGCTGACGACAACCATGCACCAC…	NR_181402.1 Blautia intestinalis strain 27-44 16S ribosomal RNA, ... 2521 0.0	99.638	RA13	1.48053
HA0062	Coprococcus eutactus	TGCAAGTCGAACGATTGAAGCTGGAGCTTGCTCCGGCCGATTTAGTGGCGGACGGGTGAGTAACGCGTGGGTAACCTGCCTCATACAGGGGGATAGCAGTTGGAAACGACTGGTAAAACCGCATAAGCGCACGGTATCGCATGATACAGTGTGAAAACACTCCGGTGGTATGAGATGGACCCGCGTCTGATTAGCTAGTTGGTGAGGTAACGGCCCACCAAGGCGACGATCAGTAGCCGGCCTGAGAGGGTGAACGGCCACATTGGGACTGAGACACGGCCCAAACTCCTACGGGAGGCAGCAGTGGGGAATATTGCACAATGGGGGAAACCCTGATGCAGCGACGCCGCGTGAGTGAAGAAGTATTTCGGTATGTAAAGCTCTATCAGCAGGGAAGAT…	NR_044049.1 Coprococcus eutactus strain ATCC 27759 16S ribosomal ... 2553 0.0	99.713	RA13	1.48054
HA0063	Jutongia vibrioforma	CCTTCGACGGCTCCTTCCTTACGGTTAGGTCACCGGCTTCGGGCATTCCCAACTCCCATGGTGTGACGGGCGGTGTGTACAAGACCCGGGAACGTATTCACCGCAGCATTCTGATCTGCGATTACTAGCGATTCCAGCTTCATGTAGTCGAGTTGCAGACTACAATCCGAACTGAGATGCCATTTTTGTGATTTGCTTAACTTCACAGTCTCGCCTCACTCTGTTAGCACCATTGTAGCACGTGTGTAGCCCAGCCCATAAGGGGCATGATGATTTGACGTCGTCCCCACCTTCCTCCGGGTTATCCCCGGCAGTCTCCCTAGAGTTCCCA-TCTTACTGCTGGCTACTAAGGATAGGGGTTGCGCTCGTTGCGGGACTTAACCCAACATCTCACGACA…	NR_181394.1 Jutongia huaianensis strain NSJ-37 16S ribosomal RNA,... 2193 0.0	95.242	RA13	1.48055
HA0064	Faecalibacillus faecis	CTTCGGGTGTTACCGACTCTCATGGTGTGACGGGCGGTGTGTACAAGGCCCGAGAACGTATTCACCGCGACATGCTGATTCGCGATTACTAGCGATTCCAACTTCGTGCAGTCGAGTTGCAGACTGCAGTCCGAACTGAGAACAGTTTTCTGGGTTTCGCTCCACCTCGCGGCTTCGCTTCCCTCTGCTCTGTCCATTGTAGCACGTGTGTAGCCCAGGTCATAAGGGGCATGATGATTTGACGTCATCCCCGCCTTCCTCCGGCTTGTCACCGGCAGTCTCGCCAGAGTCCCCAACTTAATGCTGGCAACTGGCAACAGGGGTTGCGCTCGTTGCGGGACTTAACCCAACATCTCACGACACGAGCTGACGACAACCATGCACCACCTGTCTTCTCTA…	NR_176505.1 Faecalibacillus faecis strain SNUG30370 16S ribosomal... 2473 0.0	99.485	RA13	1.48056
HA0065	Prevotella copri	GCAAGTCGAGGGG-AACGACATCGAAAGCTTGCTTTTGATGGGCGTCGACCGGCGCACGGGTGAGTAACGCGTATCCAACCTGCCCACCACTTGGGGATAACCTTGCGAAAGTAAGACTAATACCCAATGACGTCTCTAGAAGACATCTGAAAGAGATTAAAGATTTATCGGTGATGGATGGGGATGCGTCTGATTAGCTTGTTGGCGGGGTAACGGCCCACCAAGGCGACGATCAGTAGGGGTTCTGAGAGGAAGGTCCCCCACATTGGAACTGAGACACGGTCCAAACTCCTACGGGAGGCAGCAGTGAGGAATATTGGTCAATGGACGAGAGTCTGAACCAGCCAAGTAGCGTGCAGGATGACGGCCCTATGGGTTGTAAACTGCTTTTATAAGGG…	NR_113411.1 Prevotella copri DSM 18205 strain JCM 13464 16S ribos... 2497 0.0	98.786	RA13	1.48057
HA0066	Bacteroides celeris	TCCTCGCGGTT-CGTACTTCAGGTACCCCCGGCTTTCATGGCTTGACGGGCGGTGTGTACAAGGCCCGGGAACGTATTCACCGCGCCGTGGCTGATGCGCGATTACTAGCGAATCCAGCTTCATGGAGTCGGGTTGCAGACTCCAATCCGAACTGAGAGAGGCTTTCGGGATTAGCACCACGTCGCCGTGTAGCTGCCTTCTGTACCCCCCATTGTAACACGTGTGTAGCCCCGGACGTAAGGGCCGTGCTGATTTGACGTCATCCCCACCTTCCTCACATCTTACGACGGCAGTCTCGATAGAGTCCTCAGCATAACCTGCTAGTAACTATCGATAAGGGTTGCGCTCGTTATGGCACTTAAGCCGACACCTCACGGCACGAGCTGACGACAACCATG…	NR_112943.1 Bacteroides stercoris ATCC 43183 strain JCM 9496 16S ... 2429 0.0	99.412	RA13	1.48058
HA0067	Blautia arthritidis	CTCCTTCCTTGCGGTTAGGTCACTGACTTCGGGCGTTACTGACTCCCATGGTGTGACGGGCGGTGTGTACAAGACCCGGGAACGTATTCACCGCGGCATTCTGATCCGCGATTACTAGCGATTCCAGCTTCGTGTAGTCGGGTTGCAGACTACAGTCCGAACTGGGACGTTATTTTTGGGATTTGC-CCACCCTCGCGGGTTCGCTTCCCTTTGTTTACGCCATTGTAGCACGTGTGTAGCCCAAATCATAAGGGGCATGATGATTTGACGTCATCCCCGCCTTCCTCCAGGTTATCCCTGGCAGTCTCCCCAGAGTGCCCACCTTAAATGCTGGCTACTGAGGATAGGGGTTGCGCTCGTTGCGGGACTTAACCCAACATCTCACGACACGAGCTGAC…	NR_044054.1 Blautia wexlerae DSM 19850 16S ribosomal RNA, partial... 2318 0.0	96.703	RA14	1.48059
HA0068	Blautia intestinalis	TGCAAGTCGAACGGG-AACCTTTTATTGAAGCTTCGGCAGATTTAGC-TGGTTTCTAGTGGCGGACGGGTGAGTAACGCGTGGGTAACCTGCCCTATACAGGGGGATAACAACCAGAAATGGTTGCTAATACCGCATAAGCGCACAGGACCGCATGGTCCGGTGTGAAAAACTCCGGTGGTATAGGATGGACCCGCGTTGGATTAGCCAGTTGGCAGGGTAACGGCCTACCAAAGCGACGATCCATAGCCGGCCTGAGAGGGTGAACGGCCACATTGGGACTGAGACACGGCCCAGACTCCTACGGGAGGCAGCAGTGGGGAATATTGCACAATGGGGGAAACCCTGATGCAGCGACGCCGCGTGAAGGAAGAAGTATCTCGGTATGTAAACTTCTATC…	NR_181402.1 Blautia intestinalis strain 27-44 16S ribosomal RNA, ... 2497 0.0	99.348	RA14	1.48060
HA0069	Coprococcus hominis	TTCGGCAGCTCCCTCCTTGCGGTTGGGTCACTGACTTCGGGCGTTTCCGACTCCCATGGTGTGACGGGCGGTGTGTACAAGACCCGGGAACGTATTCACCGCAGCATTCTGATCTGCGATTACTAGCGATTCCAGCTTCATGTAGTCGAGTTGCAGACTACAATCCGAACTGAGACAGCCTTTTTGAGGTTTGCTCCACTTCACAGTTTCGCTTCTCTTTGTAACTGCCATTGTAGCACGTGTGTAGCCCAAATCATAAGGGGCATGATGATTTGACGTCATCCCCACCTTCCTCCGGGTTATCCCCGGCAGTCTCTCCAGAGTGCCCATCTGACTGCTGGCTACTGGAAATAGGGGTTGCGCTCGTTGCGGGACTTAACCCAACATCTCACGACACGA…	NR_044049.1 Coprococcus eutactus strain ATCC 27759 16S ribosomal ... 2281 0.0	99.928	RA14	1.48061
HA0070	Ruminococcus albus	TGCAAGTCGAACGAGAGAA-GAGGAGCTTGC-TTTTCTGATCTAGTGGCGGACGGGTGAGTAACACGTGAGCAATCTGCCTTTCAGAGGGGGATACCGATTGGAAACGATCGTTAATACCGCATAACATAATTGAA-CCGCATGA-TTTGATTATCAAA-GATTTATCGCTGAAAGATGAGCTCGCGTCTGATTAGCTAGTTGGTAAGGTAACGGCTTACCAAGGCGACGATCAGTAGCCGGACTGAGAGGTTGATCGGCCACATTGGGACTGAGACACGGCCCAGACTCCTACGGGAGGCAGCAGTGGGGAATATTGCACAATGGAGGAAACTCTGATGCAGCGATGCCGCGTGAGGGAAGAAGGTTTTAGGATTGTAAACCTCTGTCTTCAGGGACG…	NR_113032.1 Ruminococcus albus strain JCM 14654 16S ribosomal RNA... 2122 0.0	94.384	RA14	1.48062
HA0071	Bacteroides uniformis	AAGTCGAGGGGCAGCATGAACTTAGCTTGCTAAGTTTGATGGCGACCGGCGCACGGGTGAGTAACACGTATCCAACCTGCCGATGACTCGGGGATAGCCTTTCGAAAGAAAGATTAATACCCGATGGCATAGTTCTTCCGCATGGTAGAACTATTAAAGAATTTCGGTCATCGATGGGGATGCGTTCCATTAGGTTGTTGGCGGGGTAACGGCCCACCAAGCCTTCGATGGATAGGGGTTCTGAGAGGAAGGTCCCCCACATTGGAACTGAGACACGGTCCAAACTCCTACGGGAGGCAGCAGTGAGGAATATTGGTCAATGGACGAGAGTCTGAACCAGCCAAGTAGCGTGAAGGATGACTGCCCTATGGGTTGTAAACTTCTTTTATACGGGAATAA…	NR_112945.1 Bacteroides uniformis strain JCM 5828 16S ribosomal R... 2577 0.0	100	RA13	1.48063
HA0072	Prevotella copri	CAAGTCGAGGGGAAACGACATCGAAAGCTTGCTTTTGATGGGCGTCGACCGGCGCACGGGTGAGTAACGCGTATCCAACCTGCCCATCACTTGGGGATAACCTTGCGAAAGTAAGACTAATACCCAATGACGTCTCTAGAAGGCATCTGAAAGAGATTAAAGATTTATCGGTGATGGATGGGGATGCGTCTGATTAGCTTGTTGGCGGGGTAACGGCCCACCAAGGCAACGATCAGTAGGGGTTCTGAGAGGAAGGTCCCCCACATTGGAACTGAGACACGGTCCAAACTCCTACGGGAGGCAGCAGTGAGGAATATTGGTCAATGGGCGAGAGCCTGAACCAGCCAAGTAGCGTGCAGGATGACGGCCCTATGGGTTGTAAACTGCTTTTATAAGGGA…	NR_113411.1 Prevotella copri DSM 18205 strain JCM 13464 16S ribos... 2497 0.0	98.785	RA12	1.48064
HA0073	Naizhengia acetigignens	AAGTCGAACGAAGCACTTAAGATTGACTC-TTC-GGATGACTTCTTTTGTGACTTAGTGGCGGACGGGTGAGTAACGCGTGGGTAACCTGCCTCACACAGGGGGATAACAGTTAGAAATGACTGCTAATACCGCATAACCCGATAGGATCGCATGATCCAGACGGAAAAGATTTATCGGT-G--TGAGATGGACCCGCGTCTGATTAGCTAGTTGGTGAGGTAACGGCCCACCAAGGCGACGATCAGTAGCCGGCCTGAGAGGGTGAACGGCCACATTGGGACTGAGACACGGCCCAAACTCCTACGGGAGGCAGCAGTGGGGAATATTGCACAATGGGGGAAACCCTGATGCAGCGACGCCGCGTGAGTGAAGAAGTATTTCGGTATGTAAAGCTCTA…	NR_181885.1 Hominisplanchenecus faecis-2 strain CLA-AA-H246 16S rib... 2076 0.0	93.4	RA12	1.48065
HA0074	Streptococcus gordonii	GGCGGCTGGCTCCTAAA-GGTTACCTCACCGACTTCGGGTGTTACAAACTCTCGTGGTGTGACGGGCGGTGTGTACAAGGCCCGGGAACGTATTCACCGCGGCGTGCTGATCCGCGATTACTAGCGATTCCGACTTCATGTAGGCGAGTTGCAGCCTACAATCCGAACTGAGACTGGCTTTAAGAGATTAGCTTGCCGTCACCGACTTGCGACTCGTTGTACCAGCCATTGTAGCACGTGTGTAGCCCAGGTCATAAGGGGCATGATGATTTGACGTCATCCCCACCTTCCTCCGGTTTATTACCGGCAGTCTCGCTAGAGTGCCCAACTGAATGATGGCAACTAACAATAAGGGTTGCGCTCGTTGCGGGACTTAACCCAACATCTCACGACACGAGC…	NR_028666.1 Streptococcus gordonii strain SK3 16S ribosomal RNA, ... 2621 0.0	99.86	RA12	1.48066
HA0075	Streptococcus vaginalis	CCTTAGGCGGCTGGCTCCTTACGGTTACCTCACCGACTTCGGGTGTTACAAACTCTCGTGGTGTGACGGGCGGTGTGTACAAGGCCCGGGAACGTATTCACCGCGGCGTGCTGATCCGCGATTACTAGCGATTCCGACTTCATGTAGGCGAGTTGCAGCCTACAATCCGAACTGAGACTGGCTTTCAGAGATTAGCTTGCCGTCACCGGCTTGCGACTCGTTGTACCAGCCATTGTAGCACGTGTGTAGCCCAGGTCATAAGGGGCATGATGATTTGACGTCATCCCCACCTTCCTCCGGTTTATTACCGGCAGTCTCGCTAGAGTGCCCAACTCAATGATGGCAACTAACAATAAGGGTTGCGCTCGTTGCGGGACTTAACCCAACATCTCACGACAC…	NR_179340.1 Streptococcus vaginalis strain P1L01 16S ribosomal RN... 2634 0.0	99.93	RA12	1.48067
HA0076	Klebsiella pneumoniae	GGTAAGCGCCCTCCCGAAGGTTAAGCTACCTACTTCTTTTGCAACCCACTCCCATGGTGTGACGGGCGGTGTGTACAAGGCCCGGGAACGTATTCACCGTAGCATTCTGATCTACGATTACTAGCGATTCCGACTTCATGGAGTCGAGTTGCAGACTCCAATCCGGACTACGACATACTTTATGAGGTCCGCTTGCTCTCGCGAGGTCGCTTCTCTTTGTATATGCCATTGTAGCACGTGTGTAGCCCTGGTCGTAAGGGCCATGATGACTTGACGTCATCCCCACCTTCCTCCAGTTTATCACTGGCAGTCTCCTTTGAGTTCCCGGCCTAACCGCTGGCAACAAAGGATAAGGGTTGCGCTCGTTGCGGGACTTAACCCAACATTTCACAACACGAG…	NR_117683.1 Klebsiella pneumoniae strain DSM 30104 16S ribosomal ... 2593 0.0	99.858	RA12	1.48068
HA0077	Shigella sonnei	CGCCCTCCCGAAGGTTAAGCTACCTACTTCTTTTGCAACCCACTCCCATGGTGTGACGGGCGGTGTGTACAAGGCCCGGGAACGTATTCACCGTGGCATTCTGATCCACGATTACTAGCGATTCCGACTTCATGGAGTCGAGTTGCAGACTCCAATCCGGACTACGACGCACTTTATGAGGTCCGCTTGCTCTCGCGAGGTCGCTTCTCTTTGTATGCGCCATTGTAGCACGTGTGTAGCCCTGGTCGTAAGGGCCATGATGACTTGACGTCATCCCCACCTTCCTCCAGTTTATCACTGGCAGTCTCCTTTGAGTTCCCGGCCGGACCGCTGGCAACAAAGGATAAGGGTTGCGCTCGTTGCGGGACTTAACCCAACATTTCACAACACGAGCTGACG…	NR_104826.1 Shigella sonnei strain CECT 4887 16S ribosomal RNA, p... 2582 0.0	99.929	RA13	1.48069
HA0078	Klebsiella variicola	GCCCTCCCGAAGGTTAAGCTACCTACTTCTTTTGCAACCCACTCCCATGGTGTGACGGGCGGTGTGTACAAGGCCCGGGAACGTATTCACCGTAGCATTCTGATCTACGATTACTAGCGATTCCGACTTCATGGAGTCGAGTTGCAGACTCCAATCCGGACTACGACATACTTTATGAGGTCCGCTTGCTCTCGCGAGGTCGCTTCTCTTTGTATATGCCATTGTAGCACGTGTGTAGCCCTGGTCGTAAGGGCCATGATGACTTGACGTCATCCCCACCTTCCTCCAGTTTATCACTGGCAGTCTCCTTTGAGTTCCCGGCCTAACCGCTGGCAACAAAGGATAAGGGTTGCGCTCGTTGCGGGACTTAACCCAACATTTCACAACACGAGCTGACGA…	NR_025635.1 Klebsiella variicola strain F2R9 16S ribosomal RNA, p... 2591 0.0	100	RA13	1.48070
HA0079	Shigella sonnei	AAGCGCCCTCCCGAAGGTTAAGCTACCTACTTCTTTTGCAACCCACTCCCATGGTGTGACGGGCGGTGTGTACAAGGCCCGGGAACGTATTCACCGTGGCATTCTGATCCACGATTACTAGCGATTCCGACTTCATGGAGTCGAGTTGCAGACTCCAATCCGGACTACGACGCACTTTATGAGGTCCGCTTGCTCTCGCGAGGTCGCTTCTCTTTGTATGCGCCATTGTAGCACGTGTGTAGCCCTGGTCGTAAGGGCCATGATGACTTGACGTCATCCCCACCTTCCTCCAGTTTATCACTGGCAGTCTCCTTTGAGTTCCCGGCCGGACCGCTGGCAACAAAGGATAAGGGTTGCGCTCGTTGCGGGACTTAACCCAACATTTCACAACACGAGCTG…	NR_104826.1 Shigella sonnei strain CECT 4887 16S ribosomal RNA, p... 2601 0.0	99.929	RA13	1.48071
HA0080	Staphylococcus capitis	TTCGACGGCTAGCTCCAAAAGGTTACTCCACCGGCTTCGGGTGTTACAAACTCTCGTGGTGTGACGGGCGGTGTGTACAAGACCCGGGAACGTATTCACCGTAGCATGCTGATCTACGATTACTAGCGATTCCAGCTTCATGTAGTCGAGTTGCAGACTACAATCCGAACTGAGAACAACTTTATGGGATTTGCTTGACCTCGCGGTTTTGCTACCCTTTGTATTGTCCATTGTAGCACGTGTGTAGCCCAAATCATAAGGGGCATGATGATTTGACGTCATCCCCACCTTCCTCCGGTTTGTCACCGGCAGTCAACTTAGAGTGCCCAACTTAATGATGGCAACTAAGCTTAAGGGTTGCGCTCGTTGCGGGACTTAACCCAACATCTCACGACACGA…	NR_036775.1 Staphylococcus capitis strain LK 499 16S ribosomal RN... 2614 0.0	99.929	RA13	1.48072
HA0081	Escherichia fergusonii	GCCCTCCCGAAGGTTAAGCTACCTACTTCTTTTGCAACCCACTCCCATGGTGTGACGGGCGGTGTGTACAAGGCCCGGGAACGTATTCACCGTGGCATTCTGATCCACGATTACTAGCGATTCCGACTTCATGGAGTCGAGTTGCAGACTCCAATCCGGACTACGACGCACTTTATGAGGTCCGCTTGCTCTCGCGAGGTCGCTTCTCTTTGTATGCGCCATTGTAGCACGTGTGTAGCCCTGGTCGTAAGGGCCATGATGACTTGACGTCATCCCCACCTTCCTCCAGTTTATCACTGGCAGTCTCCTTTGAGTTCCCGGCCGGACCGCTGGCAACAAAGGATAAGGGTTGCGCTCGTTGCGGGACTTAACCCAACATTTCACAACACGAGCTGACGA…	NR_027549.1 Escherichia fergusonii ATCC 35469 16S ribosomal RNA, ... 2586 0.0	99.929	RA13	1.48073
HA0082	Corynebacterium casei	TGCAAGTCGAACGGAAAGGCTTCAGCTTGCTGGGGTACTCGAGTGGCGAACGGGTGAGTAACACGTGGGTGATCTGCCCTGCACTTTGGGATAAGCTTGGGAAACTGGGTCTAATACCGAATATGACCACTTCTTGGATGTTGTGGTGGAAAGCTTTTGCGGTGTGGGATGAGCCTGCGGCCTATCAGCTTGTTGGTGGGGTAATGGCCTACCAAGGCGGCGACGGGTATCCGGCCTGAGAGGGTGTACGGACACATTGGGACTGAGATACGGCCCAGACTCCTACGGGAGGCAGCAGTGGGGAATATTGCACAATGGGCGCAAGCCTGATGCAGCGACGCCGCGTGGGGGATGAAGGCCTTCGGGTTGTAAACTCCTTTCGCTATCGACGAAGCCACT…	NR_121719.2 Corynebacterium casei LMG S-19264 16S ribosomal RNA, ... 2558 0.0	99.928	RA14	1.48074
HA0083	Kocuria atrinae	GACGGCTCCCCCCACAAGGGTTAGGCCACCGGCTTCGGGTGTTACCAACTTTCGTGACTTGACGGGCGGTGTGTACAAGGCCCGGGAACGTATTCACCGCAGCGTTGCTGATCTGCGATTACTAGCGACTCCGACTTCACGTGGTCGAGTTGCAGACCACGATCCGAACTGAGACCAGCTTTTTGGGATTAGCTCCACCTCACGGTATCGCAACCCATTGTACCGGCCATTGTAGCATGCGTGAAGCCCAAGACATAAGGGGCATGATGATTTGACGTCATCCCCACCTTCCTCCGAGTTGACCCCGGCAGTCTCCTATGAGTCCCCACCATCACGTGCTGGCAACATAGAACGAGGGTTGCGCTCGTTGCGGGACTTAACCCAACATCTCACGACACG…	NR_116744.1 Kocuria atrinae strain P30 16S ribosomal RNA, partial... 2564 0.0	99.785	RA14	1.48075
HA0084	Jeotgalicoccus schoeneichii	GCAAGTCGAGCGCAACTTCTTATACCGAACCTTCGGGTTCATTTTAAGAGTTGAGCGGCGGACGGGTGAGTAACACGTAGGCAACCTACCCTTAAGACTGGGATAACTACGGGAAACCGTAGCTAATACCGGATAATACCTTTACTCAAAAGAGTAAAGATTGAAAGATGGATTTTCTATCACTTAAGGATGGGCCTGCGGCGCATTAGCTAGTTGGTGAGGTAGTAGCTCACCAAGGCGACGATGCGTAGCCGACCTGAGAGGGTGATCGGCCACACTGGGACTGAGACACGGCCCAGACTCCTACGGGAGGCAGCAGTAGGGAATCTTCCGCAATGGACGAAAGTCTGACGGAGCAACGCCGCGTGTGTGATGAAGGATTTCGGTTCGTAAAGCACT…	NR_151981.1 Jeotgalicoccus schoeneichii strain 140805-STR-02 16S ... 2564 0.0	99.502	RA14	1.48076
HA0085	Escherichia fergusonii	GTCGAACGGTAACAGGAAGAAGCTTGCTGCTTTGCTGACGAGTGGCGGACGGGTGAGTAATGTCTGGGAAACTGCCTGATGGAGGGGGATAACTACTGGAAACGGTAGCTAATACCGCATAACGTCGCAAGACCAAAGAGGGGGACCTTCGGGCCTCTTGCCATCGGATGTGCCCAGATGGGATTAGCTAGTAGGTGGGGTAACGGCTCACCTAGGCGACGATCCCTAGCTGGTCTGAGAGGATGACCAGCCACACTGGAACTGAGACACGGTCCAGACTCCTACGGGAGGCAGCAGTGGGGAATATTGCACAATGGGCGCAAGCCTGATGCAGCCATGCCGCGTGTATGAAGAAGGCCTTCGGGTTGTAAAGTACTTTCAGCGGGGAGGAAGGGAGTA…	NR_074902.1 Escherichia fergusonii ATCC 35469 16S ribosomal RNA, ... 2536 0.0	99.219	RA14	1.48077
HA0302	Bifidobacterium pseudocatenulatum	GCGGGCGG-GTGCTT-AC-C-TGCAAGTCGAACGGGATCCATCAGGCTTTGCTTGGTGGTGAGAGTGGCGAACGGGTGAGTAATGCGTGACCGACCTGCCCCATACACCGGAATAGCTCCTGGAAACGGGTGGTAATGCCGGATGCTCCGACTCCTCGCATGGGGTGTCGGGAAAGATTTCATCGGTATGGGATGGGGTCGCGTCCTATCAGGTAGTCGGCGGGGTAACGGCCCACCGAGCCTACGACGGGTAGCCGGCCTGAGAGGGCGACCGGCCACATTGGGACTGAGATACGGCCCAGACTCCTACGGGAGGCAGCAGTGGGGAATATTGCACAATGGGCGCAAGCCTGATGCAGCGACGCCGCGTGCGGGATGACGGCCTTCGGGTTGTAAACC…	NR_037117.1 Bifidobacterium pseudocatenulatum strain B1279 16S ri... 2564 0.0	99.023	RA5	1.48078
HA0303	Olsenella profusa	GCCTCCCTCCCTTGCGGGTTGGGCCGACGACTTCGGGTGCAGACGACTCGGGTGGTGTGACGGGCGGTGTGTACAAGGCCCGGGAACGCATTCACCGCGGCGTGCTGATCCGCGATTACTAGCAACTCCGACTTCGTGGAGGCGGGTTGCAGCCTCCAGTCCGAACTGGGGCCGGCTTTGGGGATTCGCTCCCGCTCGCGCGGTGGCAGCCCATTGTGCCGGCCATTGTAGCACGTGTGCAGCCCAGGACATAAGGGGCATGATGACTTGACGTCGTCCCCACCTTCCTCCGGCTTGACGCCGGCGGTCTCGCATGGGTGCCCGGCCGAACCGCTGGCAACATGCGACGAGGGTTGCGCTCGTTGCGGGACTTAACCCAACATCTCACGACACGAGCTG…	NR_116939.1 Olsenella profusa DSM 13989 strain CCUG 45371 16S rib... 2536 0.0	99.927	RA2	1.48079
HA0304	Collinsella aerofaciens	GCGG-GCG-CT-AC-CATGCAAGTCGAACGGCACCTATCTTCGGATAGAAGCGAGTGGCGAACGGCTGAGTAACACGTGGAGAACCTGCCCCCTCCCCCGGGATAGCCGCCCGAAAGGACGGGTAATACCGGATACCCCGGGGTGCCGCATGGCACCCCGGCTAAAGCCCCGACGGGAGGGGATGGCTCCGCGGCCCATCAGGTAGACGGCGGGGTGACGGCCCACCGTGCCGACAACGGGTAGCCGGGTTGAGAGACCGACCGGCCAGATTGGGACTGAGACACGGCCCAGACTCCTACGGGAGGCAGCAGTGGGGAATCTTGCGCAATGGGGGGAACCCTGACGCAGCGACGCCGCGTGCGGGACGGAGGCCTTCGGGTCGTAAACCGCTTTCAGCA…	NR_113316.1 Collinsella aerofaciens strain JCM 10188 16S ribosoma... 2518 0.0	99.075	RA2	1.48080
HA0305	Enorma massiliensis	GGCGGCGCG-CT-AC-C-TGCAAGTCGAGCGGCACCCCTCTTCGGAGGGAAGCGAGCGGCGAACGGCTGAGTAACACGTGACCAACCTGCCCTGCGCACGGGGACAGCCGCGGGAAACCGCGGGTGATACCCGGTGGCCCCCTGGGACCGCATGGCCCCAG-GGGCATAGCTCCGGCGGCGCGGGATGGGGTCGCGGCCCATCAGGTAGTTGGTAGGGTGACGGCCTACCAAGCCGACTACGGGTAGCCGGGTTGAGAGACCGACCGGCCAGATTGGGACTGAGACACGGCCCAGACTCCTACGGGAGGCAGCAGTGGGGAATCTTGCGCAATGGGGGGAACCCTGACGCAGCGACGCCGCGTGCGGGATGGAGGCCTTCGGGTCGTGAACCGCTTTCA…	NR_125606.1 Enorma massiliensis phI 16S ribosomal RNA, partial se... 2473 0.0	98.643	RA6	1.48081
HA0306	Raoultibacter timonensis	GGCGGGCGTGCTT-AC-C-TGCAAGTCGAACGAATAACCCACCTCCGGGTGGTTATAGAGTGGCGAACGGGTGAGTAACACGTGACCAACCTACCTCTCACTCCGGGATAACCCAGAGAAATCTGCGCTAATACCGGATACTCCGGGCACCTCGCATGGGGAGCCCGGGAAAGCCCCGACGGTGGGAGATGGGGTCGCGGCCTATTAGATAGTTGGTGGGGTAACGGCCTACCAAGTCGACGATAGGTAGCCGGGTTGAGAGACCGATCGGCCACATTGGGACTGAGATACGGCCCAGACTCCTACGGGAGGCAGCAGTGGGGAATTTTGCGCAATGGGGGAAACCCTGACGCAGCAACGCCGCGTGCGGGATGACGGCCTTCGGGTTGTAAACCGCTT…	NR_148574.1 Raoultibacter timonensis strain Marseille-P3277 16S r... 2560 0.0	99.574	RA2	1.48082
HA0307	Eggerthella lenta	CTGGCGG-GTG-CT-AC-C-TGCAAGTCGAACGATGAAACCGCCCTCGGGCGGACATGAAGTGGCGAACGGGTGAGTAACACGTGACCAACCTGCCCCCCTCTCCGGGACAACCTTGGGAAACCGAGGCTAATACCGGATACTCCTCCCCCCCCTCCTGGGGGGCCCGGGAAAGCCCAGGCGGAAAGGGATGGGGTCGCGGCCCATTAGGTAGTAGGCGGGGTAACGGCCCACCTAGCCCGCGATGGGTAGCCGGGTTGAGAGACCGACCGGCCACATTGGGACTGAGATACGGCCCAGACTCCTACGGGAGGCAGCAGTGGGGAATTTTGCGCAATGGGGGAAACCCTGACGCAGCAACGCCGCGTGCGGGACGACGGCCTTCGGGTTGTAAACCGCT…	NR_074377.1 Eggerthella lenta strain DSM 2243 16S ribosomal RNA, ... 2527 0.0	99.217	RA5	1.48083
HA0308	Eggerthella sinensis	GGCGGCGTG-CT-AC-CATGCAAGTCGAACGATT-AACCGTCCTCGGACGGACATAGAGTGGCGAACGGGTGAGTAACACGTGACCAACCTGCCCCCCGCTCCGGGACAACCTTGGGAAACCGAGGCTAATACCGGATACTCCTCGCCCCCCTCCTGGGGGGCCCGGGAAAGCCCAGACGGCGGGGGATGGGGTCGCGGCCCATTAGGTAGACGGCGGGGTAACGGCCCACCGTGCCTGCGATGGGTAGCCGGGTTGAGAGACCGACCGGCCACATTGGGACTGAGATACGGCCCAGACTCCTACGGGAGGCAGCAGTGGGGAATTTTGCGCAATGGGGGAAACCCTGACGCAGCAACGCCGCGTGCGGGATGACGGCCTTCGGGTTGTAAACCGCTTT…	NR_042840.1 Eggerthella sinensis JCM 14551 strain HKU14 16S ribos... 2564 0.0	99.644	RA6	1.48084
HA0309	Eggerthella lenta	GGCGGCGTG-CT-AC-CATGCAAGTCGAACGATGAAACCGCCCTCGGGCGGACATGAAGTGGCGAACGGGTGAGTAACACGTGACCAACCTGCCCCTTGCTCCGGGACAACCTTGGGAAACCGAGGCTAATACCGGATACTCCTCGCCCCGCTCCTGGGGGGCCCGGGAAAGCCCAGACGGAGAGGGATGGGGTCGCGGCCCATTAGGTAGTAGGCGGGGTAACGGCCCACCTAGCCCGCGATGGGTAGCCGGGTTGAGAGACCGACCGGCCACATTGGGACTGAGATACGGCCCAGACTCCTACGGGAGGCAGCAGTGGGGAATTTTGCGCAATGGGGGAAACCCTGACGCAGCAACGCCGCGTGCGGGACGACGGCCTTCGGGTTGTAAACCGCTTT…	NR_074377.1 Eggerthella lenta strain DSM 2243 16S ribosomal RNA, ... 2551 0.0	99.572	RA5	1.48085
HA0310	Eggerthella lenta	GCTGGC-GCGTG-CT-AC-CATGCAAGTCGAACGATG-AACCGCCCTCGGGCGGACATGAAGTGGCGAACGGGTGAGTAACACGTGACCAACCTGCCCCCCTCTCCGGGACAACCTTGGGAAACCGAGGCTAATACCGGATACTCCCTC-CCCTGCTCCTGCAGGGGTCGGGAAAGCCCAGGCGGAGGGGGATGGGGTCGCGGCCCATTAGGTAGTAGGCGGGGTAACGGCCCACCTAGCCCGCGATGGGTAGCCGGGTTGAGAGACCGACCGGCCACATTGGGACTGAGATACGGCCCAGACTCCTACGGGAGGCAGCAGTGGGGAATTTTGCGCAATGGGGGCAACCCTGACGCAGCAACGCCGCGTGCGGGACGACGGCCTTCGGGTTGTAAACCG…	NR_074377.1 Eggerthella lenta strain DSM 2243 16S ribosomal RNA, ... 2475 0.0	98.507	RA6	1.48086
HA0311	Bacteroides koreensis	GCTTACCATGCAAGTCGAGGGGCAGCATTTTAGTTTGCTTGCAAACTGAAGATGGCGACCGGCGCACGGGTGAGTAACACGTATCCAACCTGCCGATAACTCCGGGATAGCCTTTCGAAAGAAAGATTAATACCGGATGGCATACTAATATCGCATGATATTTTTATTAAAGAATTTCGGTTATCGATGGGGATGCGTTCCATTAGTTTGTTGGCGGGGTAACGGCCCACCAAGACTACGATGGATAGGGGTTCTGAGAGGAAGGTCCCCCACATTGGAACTGAGACACGGTCCAAACTCCTACGGGAGGCAGCAGTGAGGAATATTGGTCAATGGGCGAGAGCCTGAACCAGCCAAGTAGCGTGAAGGATGAAGGCTCTATGGGTCGTAAACTTCTTT…	NR_159117.1 Bacteroides koreensis strain YS-aM39 16S ribosomal RN... 2577 0.0	99.646	RA4	1.48087
HA0312	Bacteroides thetaiotaomicron	GGCTT-AC-C-TGCAAGTCGAGGGGCAGCATTTCAGTTTGCTTGCAAACTGGAGATGGCGACCGGCGCACGGGTGAGTAACACGTATCCAACCTGCCGATAACTCGGGGATAGCCTTTCGAAAGAAAGATTAATACCCGATGGTATAATCAGACCGCATGGTCTTGTTATTAAAGAATTTCGGTTATCGATGGGGATGCGTTCCATTAGGCAGTTGGTGAGGTAACGGCTCACCAAACCTTCGATGGATAGGGGTTCTGAGAGGAAGGTCCCCCACATTGGAACTGAGACACGGTCCAAACTCCTACGGGAGGCAGCAGTGAGGAATATTGGTCAATGGGCGCAGGCCTGAACCAGCCAAGTAGCGTGAAGGATGACTGCCCTATGGGTTGTAAACTTC…	NR_112944.1 Bacteroides thetaiotaomicron strain JCM 5827 16S ribo... 2603 0.0	99.789	RA4	1.48088
HA0313	Bacteroides xylanisolvens	GGCTT-AC-CATGCAAGTCGAGGGGCAGCATTTTAGTTTGCTTGCAAACTAAAGATGGCGACCGGCGCACGGGTGAGTAACACGTATCCAACCTGCCGATAACTCGGGGATAGCCTTTCGAAAGAAAGATTAATATCCGATAGTATATTAAAACCGCATGGTTTTACTATTAAAGAATTTCGGTTATCGATGGGGATGCGTTCCATTAGTTTGTTGGCGGGGTAACGGCCCACCAAGACTACGATGGATAGGGGTTCTGAGAGGAAGGTCCCCCACATTGGAACTGAGACACGGTCCAAACTCCTACGGGAGGCAGCAGTGAGGAATATTGGTCAATGGACGAGAGTCTGAACCAGCCAAGTAGCGTGAAGGATGACTGCCCTATGGGTTGTAAACTTC…	NR_112947.1 Bacteroides xylanisolvens XB1A 16S ribosomal RNA, par... 2584 0.0	99.507	RA2	1.48089
HA0314	Bacteroides cellulosilyticus	GGCTT-AC-CATGCAAGTCGAGGGGCAGCATGACCTAGCAATAGGTTGATGGCGACCGGCGCACGGGTGAGTAACACGTATCCAACCTACCGGTTATTCCGGGATAGCCTTTCGAAAGAAAGATTAATACCGGATAGTATAACGAGAAGGCATCTTTTTGTTATTAAAGAATTTCGATAATCGATGGGGATGCGTTCCATTAGTTTGTTGGCGGGGTAACGGCCCACCAAGACATCGATGGATAGGGGTTCTGAGAGGAAGGTCCCCCACATTGGAACTGAGACACGGTCCAAACTCCTACGGGAGGCAGCAGTGAGGAATATTGGTCAATGGACGAGAGTCTGAACCAGCCAAGTAGCGTGAAGGATGACTGCCCTATGGGTTGTAAACTTCTTTTAT…	NR_112933.1 Bacteroides cellulosilyticus strain JCM 15632 16S rib... 2545 0.0	98.512	RA5	1.48090
HA0315	Bacteroides multiformis	GGCTT-AC-CATGCAAGTCGAGGGGCAGCATGACCTAGCAATAGGTTGATGGCGACCGGCGCACGGGTGAGTAACACGTATCCAACCTGCCGATTATTCCGGGATAGCCTTTCGAAAGAAAGATTAATACTGGATAGTATAACGAAAAGGCATCTTTTTGTTATTAAAGAATTTCGATAATCGATGGGGATGCGTTCCATTAGCTTGTTGGCGGGGTAACGGCCCACCAAGGCATCGATGGATAGGGGTTCTGAGAGGAAGGTCCCCCACATTGGAACTGAGACACGGTCCAAACTCCTACGGGAGGCAGCAGTGAGGAATATTGGTCAATGGGCGAGAGCCTGAACCAGCCAAGTAGCGTGAAGGATGACTGCCCTATGGGTTGTAAACTTCTTTTAT…	NR_112933.1 Bacteroides cellulosilyticus strain JCM 15632 16S rib... 2497 0.0	99.646	RA6	1.48091
HA0316	Bacteroides eggerthii	TAGGACGCTCCTTGCGGTTACGTACTTCAGGTACCCCCGGCTTTCATGGCTTGACGGGCGGTGTGTACAAGGCCCGGGAACGTATTCACCGCGCCGTGGCTGATGCGCGATTACTAGCGAATCCAGCTTCATGGAGTCGGGTTGCAGACTCCAATCCGAACTGAGAGAGGTTTTGGGGATTAGCATCCTGTCGCCAGGTAGCTGCCTTCTGTACCCCCCATTGTAACACGTGTGTAGCCCCGGACGTAAGGGCCGTGCTGATTTGACGTCATCCCCACCTTCCTCACATCTTACGACGGCAGTCTCCATAGAGTCCTCAGCATAACCTGATAGTAACTATAGATAAGGGTTGCGCTCGTTATGGCACTTAAGCCGACACCTCACGGCACGAGCTGACGA…	NR_112935.1 Bacteroides eggerthii strain JCM 12986 16S ribosomal ... 2556 0.0	99.785	RA1	1.48092
HA0317	Bacteroides hominis	GGCTT-AC-CATGCAAGTCGAGGGGCATCAGGAAGAAAGCTTGCTTTCTTTGCTGGCGACCGGCGCACGGGTGAGTAACACGTATCCAACCTGCCCTTTACTCGGGGATAGCCTTTCGAAAGAAAGATTAATACCCGATAGTATAATCATTCCGCATGGTCTGATTATTAAAGGATTCCGGTAAAGGATGGGGATGCGTTCCATTAGGTTGTTGGTGAGGTAACGGCTCACCAAGCCTTCGATGGATAGGGGTTCTGAGAGGAAGGTCCCCCACATTGGAACTGAGACACGGTCCAAACTCCTACGGGAGGCAGCAGTGAGGAATATTGGTCAATGGGCGCGAGCCTGAACCAGCCAAGTAGCGTGAAGGATGACTGCCCTATGGGTTGTAAACTTCTT…	NR_074784.2 Bacteroides fragilis NCTC 9343 16S ribosomal RNA, com... 2494 0.0	99.571	RA2	1.48093
HA0318	Bacteroides hominis	AGCT-C-GGCTT-AC-CATGCAAGTCGAGGGGCATCAGGAAGAAAGCTTGCTTTCTTTGCTGGCGACCGGCGCACGGGTGAGTAACACGTATCCAACCTGCCCTTTACTCGGGGATAGCCTTTCGAAAGAAAGATTAATACCCGATAGTATAATCATTCCGCATGGTCTGATTATTAAAGGATTCCGGTAAAGGATGGGGATGCGTTCCATTAGGTTGTTGGTGAGGTAACGGCTCACCAAGCCTTCGATGGATAGGGGTTCTGAGAGGAAGGTCCCCCACATTGGAACTGAGACACGGTCCAAACTCCTACGGGAGGCAGCAGTGAGGAATATTGGTCAATGGGCGCGAGCCTGAACCAGCCAAGTAGCGTGAAGGATGACTGCCCTATGGGTTGTAA…	NR_074784.2 Bacteroides fragilis NCTC 9343 16S ribosomal RNA, com... 2499 0.0	99.571	RA2	1.48094
HA0319	Bacteroides intestinalis	GGCTT-AC-CATGCAAGTCGAGGGGCAGCATGACCTAGCAATAGGTTGATGGCGACCGGCGCACGGGTGAGTAACACGTATCCAACCTGCCGATTATTCCGGGATAGCCTTTCGAAAGAAAGATTAATACTGGATAGCATAACGAGAAGGCATCTTCTTGTTATTAAAGAATTTCGATAATCGATGGGGATGCGTTCCATTAGTTTGTTGGCGGGGTAACGGCCCACCAAGACATCGATGGATAGGGGTTCTGAGAGGAAGGTCCCCCACATTGGAACTGAGACACGGTCCAAACTCCTACGGGAGGCAGCAGTGAGGAATATTGGTCAATGGGCGAGAGCCTGAACCAGCCAAGTAGCGTGAAGGATGACTGCCCTATGGGTTGTAAACTTCTTTTAT…	NR_041307.1 Bacteroides intestinalis strain 341 16S ribosomal RNA... 2532 0.0	99.08	RA1	1.48095
HA0320	Bacteroides ovatus	AGCT-C-GGCTT-AC-C-TGCAAGTCGAGGGGCAGCATTTTAGTTTGCTTGCAAACTGAAGATGGCGACCGGCGCACGGGTGAGTAACACGTATCCAACCTGCCGATAACTCCGGAATAGCCTTTCGAAAGAAAGATTAATACCGGATAGCATACGAATATCGCATGATATTTTTATTAAAGAATTTCGGTTATCGATGGGGATGCGTTCCATTAGTTTGTTGGCGGGGTAACGGCCCACCAAGACTACGATGGATAGGGGTTCTGAGAGGAAGGTCCCCCACATTGGAACTGAGACACGGTCCAAACTCCTACGGGAGGCAGCAGTGAGGAATATTGGTCAATGGGCGAGAGCCTGAACCAGCCAAGTAGCGTGAAGGATGAAGGCTCTATGGGTCGT…	NR_112940.1 Bacteroides ovatus strain JCM 5824 16S ribosomal RNA,... 2588 0.0	99.509	RA5	1.48096
HA0321	Bacteroides caccae	AGCT-C-GGCTT-AC-CATGCAAGTCGAGGGGCATCAGTTTGGTTTGCTTGCAAACCAAAGCTGGCGACCGGCGCACGGGTGAGTAACACGTATCCAACCTGCCTCATACTCGGGGATAGCCTTTCGAAAGAAAGATTAATATCCGATAGCATATATTTCCCGCATGGGTTTTATATTAAAGAAATTCGGTATGAGATGGGGATGCGTTCCATTAGTTTGTTGGGGGGGTAACGGCCCACCAAGACTACGATGGATAGGGGTTCTGAGAGGAAGGTCCCCCACATTGGAACTGAGACACGGTCCAAACTCCTACGGGAGGCAGCAGTGAGGAATATTGGTCAATGGACGCGAGTCTGAACCAGCCAAGTAGCGTGAAGGATGACTGCCCTATGGGTTGT…	NR_112932.1 Bacteroides caccae strain JCM 9498 16S ribosomal RNA,... 2593 0.0	99.509	RA4	1.48097
HA0323	Bacteroides koreensis	CGCTTACAATGCAAGTCGAGGGGCAGCATTTTAGTTTGCTTGCAAACTGAAGATGGCGACCGGCGCACGGGTGAGTAACACGTATCCAACCTGCCGATAACTCCGGAATAGCCTTTCGAAAGAAAGATTAATACCGGATAGCATACGAATATCGCATGATATTTTTATTAAAGAATTTCGGTTATCGATGGGGATGCGTTCCATTAGTTTGTTGGCGGGGTAACGGCCCACCAAGACTACGATGGATAGGGGTTCTGAGAGGAAGGTCCCCCACATTGGAACTGAGACACGGTCCAAACTCCTACGGGAGGCAGCAGTGAGGAATATTGGTCAATGGGCGAGAGCCTGAACCAGCCAAGTAGCGTGAAGGATGAAGGCTCTATGGGTCGTAAACTTCTT…	NR_159117.1 Bacteroides koreensis strain YS-aM39 16S ribosomal RN... 2590 0.0	99.788	RA6	1.48098
HA0324	Bacteroides stercoris	AGCT-C-GGCTT-AC-C-TGCAAGTCGAGGGGCAGCATCATCAAAGCTTGCTTTGATGGATGGCGACCGGCGCACGGGTGAGTAACACGTATCCAACCTGCCGACAACTCTGGGATAGCCTTTCGAAAGAAAGATTAATACCGGATGGCATAATTTTCCCGCATGGGATAATTATTAAAGAATTTCGGTTGTCGATGGGGATGCGTTCCATTAGGCAGTTGGCGGGGTAACGGCCCACCAAACCTACGATGGATAGGGGTTCTGAGAGGAAGGTCCCCCACATTGGAACTGAGACACGGTCCAAACTCCTACGGGAGGCAGCAGTGAGGAATATTGGTCAATGGACGAGAGTCTGAACCAGCCAAGTAGCGTGAAGGATGACTGCCCTATGGGTTGTAA…	NR_112943.1 Bacteroides stercoris ATCC 43183 strain JCM 9496 16S ... 2518 0.0	98.663	RA6	1.48099
HA0326	Phocaeicola dorei	AGGGGCAGCATGGTCTTAGCTTGCTAAGGCTGATGGCGACCGGCGCACGGGTGAGTAACACGTATCCAACCTGCCGTCTACTCTTGGCCAGCCTTCTGAAAGGAAGATTAATCCAGGATGGGATCATGAGTTCACATGTCCGCATGATTAAAGGTATTTTCCGGTAGACGATGGGGATGCGTTCCATTAGATAGTAGGCGGGGTAACGGCCCACCTAGTCAACGATGGATAGGGGTTCTGAGAGGAAGGTCCCCCACATTGGAACTGAGACACGGTCCAAACTCCTACGGGAGGCAGCAGTGAGGAATATTGGTCAATGGGCGATGGCCTGAACCAGCCAAGTAGCGTGAAGGATGACTGCCCTATGGGTTGTAAACTTCTTTTATAAAGGAATAAAGT…	NR_041351.1 Phocaeicola dorei strain 175 16S ribosomal RNA, parti... 2575 0.0	100	RA5	1.48100
HA0327	Phocaeicola dorei	GGCTT-AC-CATGCAAGTCGAGGGGCAGCATGGTCTTAGCTTGCTAAGGCTGATGGCGACCGGCGCACGGGTGAGTAACACGTATCCAACCTGCCGTCTACTCTTGGCCAGCCTTCTGAAAGGAAGATTAATCCAGGATGGGATCATGAGTTCACATGTCCGCATGATTAAAGGTATTTTCCGGTAGACGATGGGGATGCGTTCCATTAGATAGTAGGCGGGGTAACGGCCCACCTAGTCAACGATGGATAGGGGTTCTGAGAGGAAGGTCCCCCACATTGGAACTGAGACACGGTCCAAACTCCTACGGGAGGCAGCAGTGAGGAATATTGGTCAATGGGCGATGGCCTGAACCAGCCAAGTAGCGTGAAGGATGACTGCCCTATGGGTTGTAAACTT…	NR_041351.1 Phocaeicola dorei strain 175 16S ribosomal RNA, parti... 2612 0.0	99.859	RA6	1.48101
HA0328	Phocaeicola vulgatus	AGCT-C-GGCTT-AC-CATGCAAGTCGAGGGGCAGCATGGTCTTAGCTTGCTAAGGCCGATGGCGACCGGCGCACGGGTGAGTAACACGTATCCAACCTGCCGTCTACTCTTGGACAGCCTTCTGAAAGGAAGATTAATACAAGATGGCATCATGAGTCCGCATGTTCACATGATTAAAGGTATTCCGGTAGACGATGGGGATGCGTTCCATTAGATAGTAGGCGGGGTAACGGCCCACCTAGTCTTCGATGGATAGGGGTTCTGAGAGGAAGGTCCCCCACATTGGAACTGAGACACGGTCCAAACTCCTACGGGAGGCAGCAGTGAGGAATATTGGTCAATGGGCGAGAGCCTGAACCAGCCAAGTAGCGTGAAGGATGACTGCCCTATGGGTTGTA…	NR_074515.1 Phocaeicola vulgatus ATCC 8482 16S ribosomal RNA, par... 2606 0.0	99.65	RA5	1.48102
HA0329	Phocaeicola coprocola	GGCTT-AC-CATGCAAGTCGAGGGGCAGCATGAACTTAGCTTGCTAAGTTTGATGGCGACCGGCGCACGGGTGAGTAACACGTATCCAACCTTCCGTTTACTCAGGGATAGCCTTTCGAAAGAAAGATTAATACCTGATAGTATGGTGAGATTGCATGATGGCACCATTAAAGATTTATTGGTAAACGATGGGGATGCGTTCCATTAGGTGGTAGGCGGGGTAACGGCCCACCTAGCCTGCGATGGATAGGGGTTCTGAGAGGAAGGTCCCCCACATTGGAACTGAGACACGGTCCAAACTCCTACGGGAGGCAGCAGTGAGGAATATTGGTCAATGGGCGAGAGCCTGAACCAGCCAAGTAGCGTGAAGGATGAAGGTCCTACGGATTGTAAACTTCT…	NR_041278.1 Phocaeicola coprocola DSM 17136 strain M16 16S riboso... 2580 0.0	99.646	RA1	1.48103
HA0330	Phocaeicola coprocola	GGCTT-AC-CATGCAAGTCGAGGGGCAGCATGAACTTAGCTTGCTAAGTTTGATGGCGACCGGCGCACGGGTGAGTAACACGTATCCAACCTTCCGTTTACTCAGGGATAGCCTTTCGAAAGAAAGATTAATACCTGATAGTATGGTGAGATTGCATGATGGCACCATTAAAGATTTATTGGTAAACGATGGGGATGCGTTCCATTAGGTGGTAGGCGGGGTAACGGCCCACCTAGCCTGCGATGGATAGGGGTTCTGAGAGGAAGGTCCCCCACATTGGAACTGAGACACGGTCCAAACTCCTACGGGAGGCAGCAGTGAGGAATATTGGTCAATGGGCGAGAGCCTGAACCAGCCAAGTAGCGTGAAGGATGAAGGTCCTACGGATTGTAAACTTCT…	NR_041278.1 Phocaeicola coprocola DSM 17136 strain M16 16S riboso... 2586 0.0	99.647	RA5	1.48104
HA0332	Phocaeicola massiliensis	GGCTT-AC-CATGCAAGTCGAGGGGCAGCATGGTCTTAGCTTGCTAAGGCCGATGGCGACCGGCGCACGGGTGAGTAACGCGTATCCAACCTGCCTTACACTCTTGGACAGCCTTCTGAAAGGGAGATTAATACAAGATGTTATCATGAGTAAGCATTTTCGCATGATTAAAGGTTTACCGGTGTAAGATGGGGATGCGTTCCATTAGATAGTAGGCGGGGTAACGGCCCACCTAGTCTTCGATGGATAGGGGTTCTGAGAGGAAGGTCCCCCACATTGGAACTGAGACACGGTCCAAACTCCTACGGGAGGCAGCAGTGAGGAATATTGGTCAATGGACGAGAGTCTGAACCAGCCAAGTAGCGTGAAGGATGAAGGTTCTATGGATTGTAAACTTCT…	NR_112938.1 Phocaeicola massiliensis strain B84634 16S ribosomal ... 2593 0.0	99.578	RA6	1.48105
HA0333	Butyricimonas faecihominis	GATCTTCAGGTACTCCCGGCTTCCATGGCTTGACGGGCGGTGTGTACAAGGCCCGGGAACGTATTCACCGCGCCATGGCTGATGCGCGATTACTAGCGAATCCAACTTCGTGGAGTCGGGTTGCAGACTCCAGTCCGAACTACGACCGGCTTTAGAGATTCGCTCCGGGTCACCCCGTGGCTGCCCTCTGTACCGGCCATTGTAACACGTGTGTCGCCCCGGGTGTAAGGGCCGTGCTGATTTGACGTCATCCCCGCCTTCCTCGCACCTTACGGTGGCAGTCTCGACAGAGTGCCCGGCTTCAACCGATGGCAACTGGCGATAGGGGTTGCGCTCGTTATGGGACTTAACCCGACACCTCACGGCACGAGCTGACGACAACCATGCAGCACCTTGTAT…	NR_126194.1 Butyricimonas faecihominis strain 180-3 16S ribosomal... 2488 0.0	99.198	RA4	1.48106
HA0334	Butyricimonas hominis	ACCCTAGCCCGTTCCTCGCGGTCACGATCTTCAGGTACTCCCGGCTTCCATGGCTTGACGGGCGGTGTGTACAAGGCCCGGGAACGTATTCACCGCGCCATGGCTGATGCGCGATTACTAGCGAATCCAACTTCGTGGAGTCGGGTTGCAGACTCCAGTCCGAACTACGACCGGCTTTAGAGATTGGCGCCCCGTCACCGGGTGGCGGCCCTCTGTACCGGCCATTGTAACACGTGTGTAGCCCTGGATGTAAGGGCCGTGCTGATTTGACGTCATCCCCGCCTTCCTCGCACCTTACGGTGGCAGTCTCGATAGAGTGCCCGGCATCACCCGGTGGCAACTATCGATAGGGGTTGCGCTCGTTATGGGACTTAACCCGACACCTCACGGCACGAGCTG…	NR_126195.1 Butyricimonas paravirosa strain 214-4 16S ribosomal R... 2257 0.0	99.217	RA5	1.48107
HA0335	Gabonibacter massiliensis	GCGAC-GGCTT-AC-CATGCAAGTCGAGGGGCAGCGGGGAGTGGCAACACTCTGCCGGCGACCGGCGCACGGGTGCGTAACACGTGTGCAACCTGCCCGTCACCGGGGGATAACCCGTGGAAACGCGGACTAACACCCCATGAAACAGTGGAGGAGCATTCCTTTGTTGTTAAAACCGAGGTGGTGACGGATGGGCACGCGGGACATTAGGTAGTTGGCGGGGTAACGGCCCCCCAAGCCGACGATGTCTAGGGGTTCTGAGAGGAAGGTCCCCCACACTGGTACTGAGACACGGACCAGACTCCTACGGGAGGCAGCAGTGAGGAATATTGGTCAATGGGCGAGAGCCTGAACCAGCCAAGTCGCGTGAGGGATGACGGGTCCATGGCCTGTAAACCT…	NR_146820.1 Gabonibacter massiliensis strain GM7 16S ribosomal RN... 2569 0.0	99.156	RA1	1.48108
HA0336	Parabacteroides distasonis	GCAAGTATGAGGGGCAGCACAG-GTAGCAATACCGCGGTGGCGACCGGCGCACGGGTGAGTAACGCGTATGCAACTTGCCTATCAGAGGGGGATAACCCGGCGAAAGTCGGACTAATACCGCATGAAGCAGGGGCCCCGCATGGGGATATTTGCTAAAGATTCATCGCTGATAGATAGGCATGCGTTCCATTAGGCAGTTGGCGGGGTAACGGCCCACCAAACCGACGATGGATAGGGGTTCTGAGAGGAAGGTCCCCCACATTGGTACTGAGACACGGACCAAACTCCTACGGGAGGCAGCAGTGAGGAATATTGGTCAATGGCCGAAAGGCTGAACCAGCCAAGTCGCGTGAGGGATGAAGGTTCTATGGATCGTAAACCTCTTTTATAAGGGAATA…	NR_074376.1 Parabacteroides distasonis ATCC 8503 16S ribosomal RN... 2507 0.0	98.862	RA2	1.48109
HA0337	Parabacteroides goldsteinii	GCGAC-GGCTT-AC-CATGCAAGTCGAGGGGCAGCACGATGTAGCAATACATTGGTGGCGACCGGCGCACGGGTGAGTAACGCGTATGCAACCTACCTATCAGAGGGGAATAACCCGGCGAAAGTCGGACTAATACCGCATAAAACAGGGGTTCCACATGGAAATATTTGTTAAAGAATTATCGCTGATAGATGGGCATGCGTTCCATTAGATAGTTGGTGAGGTAACGGCTCACCAAGTCCACGATGGATAGGGGTTCTGAGAGGAAGGTCCCCCACACTGGTACTGAGACACGGACCAGACTCCTACGGGAGGCAGCAGTGAGGAATATTGGTCAATGGGCGAGAGCCTGAACCAGCCAAGTCGCGTGAAGGATGAAGGATCTATGGTTTGTAAACT…	NR_113076.1 Parabacteroides goldsteinii DSM 19448 = WAL 12034 str... 2569 0.0	99.367	RA6	1.48110
HA0338	Parabacteroides merdae	GCGAC-GGCTT-AC-CATGCAAGTCGAGGGGCAGCATGATTTGTAGCAATACAGATTGATGGCGACCGGCGCACGGGTGAGTAACGCGTATGCAACTTACCTATCAGAGGGGGATAGCCCGGCGAAAGTCGGATTAATACCCCATAAAACAGGGGTCCCGCATGGGAATATTTGTTAAAGATTCATCGCTGATAGATAGGCATGCGTTCCATTAGGCAGTTGGCGGGGTAACGGCCCACCAAACCGACGATGGATAGGGGTTCTGAGAGGAAGGTCCCCCACATTGGTACTGAGACACGGACCAAACTCCTACGGGAGGCAGCAGTGAGGAATATTGGTCAATGGCCGAGAGGCTGAACCAGCCAAGTCGCGTGAAGGAAGAAGGATCTATGGTTTGTA…	NR_041343.1 Parabacteroides merdae strain JCM 9497 16S ribosomal ... 2603 0.0	99.649	RA2	1.48111
HA0339	Parabacteroides merdae	GCAAGTCGAGGGGCAGCATGATTTGTAGCAATACAGATTGATGGCGACCGGCGCACGGGTGAGTAACGCGTATGCAACTTACCTATCAGAGGGGGATAGCCCGGCGAAAGTCGGATTAATACCCCATAAAACAGGGGTCCCGCATGGGAATATTTGTTAAAGATTCATCGCTGATAGATAGGCATGCGTTCCATTAGGCAGTTGGCGGGGTAACGGCCCACCAAACCGACGATGGATAGGGGTTCTGAGAGGAAGGTCCCCCACATTGGTACTGAGACACGGACCAAACTCCTACGGGAGGCAGCAGTGAGGAATATTGGTCAATGGCCGAGAGGCTGAACCAGCCAAGTCGCGTGAAGGAAGAAGGATCTATGGTTTGTAAACTTCTTTTATAGGGGA…	NR_041343.1 Parabacteroides merdae strain JCM 9497 16S ribosomal ... 2593 0.0	99.858	RA4	1.48112
HA0340	Parabacteroides merdae	GCGAC-GGCTT-AC-CATGCAAGTCGAGGGGCAGCATGATTTGTAGCAATACAGATTGATGGCGACCGGCGCACGGGTGAGTAACGCGTATGCAACTTACCTATCAGAGGGGGATAGCCCGGCGAAAGTCGGATTAATACCCCATAAAACAGGGGTCCCGCATGGGAATATTTGTTAAAGATTCATCGCTGATAGATAGGCATGCGTTCCATTAGGCAGTTGGCGGGGTAACGGCCCACCAAACCGACGATGGATAGGGGTTCTGAGAGGAAGGTCCCCCACATTGGTACTGAGACACGGACCAAACTCCTACGGGAGGCAGCAGTGAGGAATATTGGTCAATGGCCGAGAGGCTGAACCAGCCAAGTCGCGTGAAGGAAGAAGGATCTATGGTTTGTA…	NR_041343.1 Parabacteroides merdae strain JCM 9497 16S ribosomal ... 2610 0.0	99.65	RA6	1.48113
HA0341	Parabacteroides distasonis	CAAGTATGAGGCGGCAGCGCAGGGT-TAGCAATAC-CCGCCGGCGACCGGCGCACGGGTGAGTAACGCGTATGCAACTTACCTATCAGAGGGGGATAACCCGGCGAAAGTCGGACTAATACCGCATGAAGCAGGGGCCCCGCATGGGGATATTTGCTAAAGATTCATCGCTGATAGATAGGCATGCGTTCCATTAGGCAGTTGGCGGGGTAACGGCCCACCAAACCGACGATGGATAGGGGTTCTGAGAGGAAGGTCCCCCACATTGGTACTGAGACACGGACCAAACTCCTACGGGAGGCAGCAGTGAGGAATATTGGTCAATGGGCGTAAGCCTGAACCAGCCAAGTCGCGTGAGGGATGAAGGTTCTATGGATCGTAAACCTCTTTTATAAGGGAA…	NR_041342.1 Parabacteroides distasonis strain JCM 5825 16S riboso... 2499 0.0	98.792	RA1	1.48114
HA0342	Parabacteroides merdae	CAAGTCGAGGGGCAGCATGATTTGTAGCAATACAGATTGATGGCGACCGGCGCACGGGTGAGTAACGCGTATGCAACTTACCTATCAGAGGGGGATAGCCCGGCGAAAGTCGGATTAATACCCCATAAAACAGGGGTCCCGCATGGGAATATTTGTTAAAGATTCATCGCTGATAGATAGGCATGCGTTCCATTAGGCAGTTGGCGGGGTAACGGCCCACCAAACCGACGATGGATAGGGGTTCTGAGAGGAAGGTCCCCCACATTGGTACTGAGACACGGACCAAACTCCTACGGGAGGCAGCAGTGAGGAATATTGGTCAATGGCCGAGAGGCTGAACCAGCCAAGTCGCGTGAAGGAAGAAGGATCTATGGTTTGTAAACTTCTTTTATAGGGGAA…	NR_041343.1 Parabacteroides merdae strain JCM 9497 16S ribosomal ... 2597 0.0	99.858	RA4	1.48115
HA0343	Alistipes shahii	AGCGGC-GG-CT-AC-CGTGCAAGTCGAGGGGCAGCACGGTGTAGCAATACACTGGTGGCGACCGGCGCACGGGTGCGTAACGCGTATGCAACCTACCCATAACAGGGGGATAACACTGAGAAATTGGTACTAATACCCCATAACATCAGGACCGGCATCGGTTCTGGTTGAAAACTCCGGTGGTTATGGATGGGCATGCGTTGTATTAGCTGGTTGGTGAGGTAACGGCTCACCAAGGCAACGATACATAGGGGGACTGAGAGGTTAACCCCCCACATTGGTACTGAGACACGGACCAAACTCCTACGGGAGGCAGCAGTGAGGAATATTGGTCAATGGACGCAAGTCTGAACCAGCCATGCCGCGTGCAGGAAGACGGCTCTATGAGTTGTAAACTG…	NR_113153.1 Alistipes shahii strain JCM 16773 16S ribosomal RNA, ... 2580 0.0	99.646	RA2	1.48116
HA0344	Alistipes hominis	AAGTCGAGGGGCAGCGGAAGAAGTAGCTTGCTACTTCTGCCGGCGACCGGCGCACGGGTGCGTAACGCGTATGCAACCTACCTTTAACAGGGGGATAATCCGAAGAAATTTGGTCTAATACCCCATAATATTTCAGAAGGCATCTTTTGA-GGTTGAAAACTCCGGTGGTTAAAGATGGGCATGCGTTGTATTAGCTAGATGGTGAGGTAACGGCTCACCATTGCGATGATACATAGGGGGACTGAGAGGTTTTCCCCCCACACTGGTACTGAGACACGGACCAGACTCCTACGGGAGGCAGCAGTGAGGAATATTGGTCAATGGACGCAAGTCTGAACCAGCCATGCCGCGTGCAGGATGAAGGTGCTATGCATTGTAAACTGCTTTTGTACGAGGGT…	NR_112896.1 Alistipes indistinctus YIT 12060 16S ribosomal RNA, p... 2289 0.0	100	RA1	1.48117
HA0345	Alistipes onderdonkii	GGTCGCTCCTTGCGGTCACGAACTTCAGGCACCCCCAGCTTCCATGGCTTGACGGGCGGTGTGTACAAGGCCCGGGAACGTATTCACCGCGCCATGGCTGATGCGCGATTACTAGCGAATCCAACTTCATGGAGGCGGGTTTCAGCCTCCAATCCGAACTGAGATAGGCTTTCGAGATTGGCATCCCCTCGCGGAGTAGCGACCCTCTGTACCTACCATTGTAACACGTGTGTAGCCCCGGACGTAAGGGCCGTGCTGATTTGACGTCATCCCCACCTTCCTCTCGGCTTACACCGGCAGTCCCGCCAGAGTGCCCAGCTTGACCTGATGGCAACTAACGGTAGGGGTTGCGCTCGTTATGGGACTTAACCCGACACCTCACGGCACGAGCTGACGACA…	NR_113151.1 Alistipes onderdonkii strain JCM 16771 16S ribosomal ... 2569 0.0	99.928	RA6	1.48118
HA0346	Desulfovibrio piger	GGCGGCGTGCTTA-C-C-TGC-AGTCGTACGCGAAAGGGACTTCGGTCCCGAGTAAAGTGGCGCACGGGTGAGTAACACGTGGATAATCTGCCTCTATGATGGGGATAACAGTTGGAAACGACTGCTAATACCGAATACGCTCATGATGAACTTTGTGAGGAAAGGTGGCCTCTGCTTGCAAGCTATCGCATAGAGATGAGTCCGCGTCCCATTAGCTAGTTGGTGGGGTAACGGCCTACCAAGGCAACGATGGGTAGCCGATCTGAGAGGATGATCGGCCACACTGGAACTGAAACACGGTCCAGACTCCTACGGGAGGCAGCAGTGGGGAATATTGCGCAATGGGCGAAAGCCTGACGCAGCGACGCCGCGTGAGGGATGAAGGTCTTCGGATCGTA…	NR_041778.1 Desulfovibrio piger strain ATCC 29098 16S ribosomal R... 2610 0.0	99.308	RA1	1.48119
HA0347	Enterococcus faecium	GGCGGCGTG-CT-ATA-ATGCAAGTCGTACGCTTCTTTTTCCACCGGAGCTTGCTCCACCGGAAAAAGAAGAGTGGCGAACGGGTGAGTAACACGTGGGTAACCTGCCCATCAGAAGGGGATAACACTTGGAAACAGGTGCTAATACCGTATAACAATCGAAACCGCATGGTTTTGATTTGAAAGGCGCTTTCGGGTGTCGCTGATGGATGGACCCGCGGTGCATTAGCTAGTTGGTGAGGTAACGGCTCACCAAGGCCACGATGCATAGCCGACCTGAGAGGGTGATCGGCCACATTGGGACTGAGACACGGCCCAAACTCCTACGGGAGGCAGCAGTAGGGAATCTTCGGCAATGGACGAAAGTCTGACCGAGCAACGCCGCGTGAGTGAAGAAGGT…	NR_114742.1 Enterococcus faecium strain DSM 20477 16S ribosomal R... 2651 0.0	99.588	RA5	1.48120
HA0348	Enterococcus faecium	GGCGG-GTG-CT-ATAGATGCAAGTCGTACGCTTCTTTTTCCACCGGAGCTTGCTCCACCGGAAAAAGAAGAGTGGCGAACGGGTGAGTAACACGTGGGTAACCTGCCCATCAGAAGGGGATAACACTTGGAAACAGGTGCTAATACCGTATAACAATCGAAACCGCATGGTTTTGATTTGAAAGGCGCTTTCGGGTGTCGCTGATGGATGGACCCGCGGTGCATTAGCTAGTTGGTGAGGTAACGGCTCACCAAGGCCACGATGCATAGCCGACCTGAGAGGGTGATCGGCCACATTGGGACTGAGACACGGCCCAAACTCCTACGGGAGGCAGCAGTAGGGAATCTTCGGCAATGGACGAAAGTCTGACCGAGCAACGCCGCGTGAGTGAAGAAGGT…	NR_114742.1 Enterococcus faecium strain DSM 20477 16S ribosomal R... 2643 0.0	99.519	RA5	1.48121
HA0349	Enterococcus faecalis	TGCAAGTCGAACGCTTCTTTCCTCCCGAGTGCTTGCACTCAATTGGAAAGAGGAGTGGCGGACGGGTGAGTAACACGTGGGTAACCTACCCATCAGAGGGGGATAACACTTGGAAACAGGTGCTAATACCGCATAACAGTTTATGCCGCATGGCATAAGAGTGAAAGGCGCTTTCGGGTGTCGCTGATGGATGGACCCGCGGTGCATTAGCTAGTTGGTGAGGTAACGGCTCACCAAGGCCACGATGCATAGCCGACCTGAGAGGGTGATCGGCCACACTGGGACTGAGACACGGCCCAGACTCCTACGGGAGGCAGCAGTAGGGAATCTTCGGCAATGGACGAAAGTCTGACCGAGCAACGCCGCGTGAGTGAAGAAGGTTTTCGGATCGTAAAACTC…	NR_115765.1 Enterococcus faecalis strain ATCC 19433 16S ribosomal... 2647 0.0	100	RA2	1.48122
HA0350	Enterococcus gallinarum	TGCAAGTCGAACGCTTTTTCTTTCACCGGAGCTTGCTCCACCGAAAGAAAAAGAGTGGCGAACGGGTGAGTAACACGTGGGTAACCTGCCCATCAGAAGGGGATAACACTTGGAAACAGGTGCTAATACCGTATAACACTATTTTCCGCATGGAAGAAAGTTGAAAGGCGCTTTTGCGTCACTGATGGATGGACCCGCGGTGCATTAGCTAGTTGGTGAGGTAACGGCTCACCAAGGCCACGATGCATAGCCGACCTGAGAGGGTGATCGGCCACACTGGGACTGAGACACGGCCCAGACTCCTACGGGAGGCAGCAGTAGGGAATCTTCGGCAATGGACGAAAGTCTGACCGAGCAACGCCGCGTGAGTGAAGAAGGTTTTCGGATCGTAAAACTCTG…	NR_104559.2 Enterococcus gallinarum strain LMG 13129 16S ribosoma... 2639 0.0	99.93	RA4	1.48123
HA0351	Enterococcus thailandicus	GCAAGTCGTACGCTTTTTCTTTCACCGGAGCTTGCTCCACCGAAAGAAAAGGAGTGGCGAACGGGTGAGTAACACGTGGGTAACCTGCCCATCAGAAGGGGATAACACTTGGAAACAGGTGCTAATACCGTATAACAATCGAAACCGCATGGTTTTGATTTGAAAGGCGCTTTCGGGTGTCGCTGATGGATGGACCCGCGGTGCATTAGCTAGTTGGTGAGGTAACGGCTCACCAAGGCCACGATGCATAGCCGACCTGAGAGGGTGATCGGCCACATTGGGACTGAGACACGGCCCAAACTCCTACGGGAGGCAGCAGTAGGGAATCTTCGGCAATGGACGAAAGTCTGACCGAGCAACGCCGCGTGAGTGAAGAAGGTTTTCGGATCGTAAAACTCT…	NR_114015.1 Enterococcus thailandicus strain NBRC 101867 16S ribo... 2645 0.0	100	RA2	1.48124
HA0352	Enterococcus faecium	GCGACGTG-CT-ATAGATGCAAGTCGTACGCTTCTTTTTCCACCGGAGCTTGCTCCACCGGAAAAAGAAGAGTGGCGAACGGGTGAGTAACACGTGGGTAACCTGCCCATCAGAAGGGGATAACACTTGGAAACAGGTGCTAATACCGTATAACAATCGAAACCGCATGGTTTTGATTTGAAAGGCGCTTTCGGGTGTCGCTGATGGATGGACCCGCGGTGCATTAGCTAGTTGGTGAGGTAACGGCTCACCAAGGCCACGATGCATAGCCGACCTGAGAGGGTGATCGGCCACATTGGGACTGAGACACGGCCCAAACTCCTACGGGAGGCAGCAGTAGGGAATCTTCGGCAATGGACGAAAGTCTGACCGAGCAACGCCGCGTGAGTGAAGAAGGTT…	NR_114742.1 Enterococcus faecium strain DSM 20477 16S ribosomal R... 2641 0.0	99.451	RA3	1.48125
HA0353	Lacticaseibacillus rhamnosus	TTAGACGGCTCGCTCCCTAAAAGGGTTACGCCACCGGCTTCGGGTGTTACAAACTCTCATGGTGTGACGGGCGGTGTGTACAAGGCCCGGGAACGTATTCACCGCGGCGTGCTGATCCGCGATTACTAGCGATTCCGACTTCGTGTAGGCGAGTTGCAGCCTACAGTCCGAACTGAGAATGGCTTTAAGAGATTAGCTTGACCTCGCGGTCTCGCAACTCGTTGTACCATCCATTGTAGCACGTGTGTAGCCCAGGTCATAAGGGGCATGATGATTTGACGTCATCCCCACCTTCCTCCGGTTTGTCACCGGCAGTCTTACTAGAGTGCCCAACTAAATGCTGGCAACTAGTCATAAGGGTTGCGCTCGTTGCGGGACTTAACCCAACATCTCACGACA…	NR_113332.1 Lacticaseibacillus rhamnosus strain NBRC 3425 16S rib... 2658 0.0	100	RA4	1.48126
HA0354	Lacticaseibacillus paracasei	ACGGCTCGCTCCCTAAAAGGGTTACGCCACCGGCTTCGGGTGTTACAAACTCTCATGGTGTGACGGGCGGTGTGTACAAGGCCCGGGAACGTATTCACCGCGGCGTGCTGATCCGCGATTACTAGCGATTCCGACTTCGTGTAGGCGAGTTGCAGCCTACAGTCCGAACTGAGAATGGCTTTAAGAGATTAGCTTGACCTCGCGGTCTCGCAACTCGTTGTACCATCCATTGTAGCACGTGTGTAGCCCAGGTCATAAGGGGCATGATGATTTGACGTCATCCCCACCTTCCTCCGGTTTGTCACCGGCAGTCTTACTAGAGTGCCCAACTAAATGCTGGCAACTAGTCATAAGGGTTGCGCTCGTTGCGGGACTTAACCCAACATCTCACGACACGAG…	NR_025880.1 Lacticaseibacillus paracasei strain R094 16S ribosoma... 2652 0.0	100	RA2	1.48127
HA0355	Lacticaseibacillus paracasei	ACGGCTCGCTCCCTAAAAGGGTTACGCCACCGGCTTCGGGTGTTACAAACTCTCATGGTGTGACGGGCGGTGTGTACAAGGCCCGGGAACGTATTCACCGCGGCGTGCTGATCCGCGATTACTAGCGATTCCGACTTCGTGTAGGCGAGTTGCAGCCTACAGTCCGAACTGAGAATGGCTTTAAGAGATTAGCTTGACCTCGCGGTCTCGCAACTCGTTGTACCATCCATTGTAGCACGTGTGTAGCCCAGGTCATAAGGGGCATGATGATTTGACGTCATCCCCACCTTCCTCCGGTTTGTCACCGGCAGTCTTACTAGAGTGCCCAACTAAATGCTGGCAACTAGTCATAAGGGTTGCGCTCGTTGCGGGACTTAACCCAACATCTCACGACACGAG…	NR_025880.1 Lacticaseibacillus paracasei strain R094 16S ribosoma... 2645 0.0	99.93	RA5	1.48128
HA0356	Lactiplantibacillus pentosus	AGGCGGCTGGTTCCTAAAAGGTTACCCCACCGACTTTGGGTGTTACAAACTCTCATGGTGTGACGGGCGGTGTGTACAAGGCCCGGGAACGTATTCACCGCGGCATGCTGATCCGCGATTACTAGCGATTCCGACTTCATGTAGGCGAGTTGCAGCCTACAATCCGAACTGAGAATGGCTTTAAGAGATTAGCTTACTCTCGCGAGTTCGCAACTCGTTGTACCATCCATTGTAGCACGTGTGTAGCCCAGGTCATAAGGGGCATGATGATTTGACGTCATCCCCACCTTCCTCCGGTTTGTCACCGGCAGTCTCACCAGAGTGCCCAACTTAATGCTGGCAACTGATAATAAGGGTTGCGCTCGTTGCGGGACTTAACCCAACATCTCACGACACGAG…	NR_029133.1 Lactiplantibacillus pentosus strain 124-2 16S ribosom... 2652 0.0	100	RA4	1.48129
HA0357	Streptococcus lutetiensis	TGCAAGTAGAACGCTGAAGACTTTAGCTTGCTAAAGTTGGAAGAGTTGCGAACGGGTGAGTAACGCGTAGGTAACCTGCCTACTAGCGGGGGATAACTATTGGAAACGATAGCTAATACCGCATAACAGCATTTAACCCATGTTAGATGCTTGAAAGGAGCAATTGCTTCACTAGTAGATGGACCTGCGTTGTATTAGCTAGTTGGTGAGGTAACGGCTCACCAAGGCGACGATACATAGCCGACCTGAGAGGGTGATCGGCCACACTGGGACTGAGACACGGCCCAGACTCCTACGGGAGGCAGCAGTAGGGAATCTTCGGCAATGGGGGCAACCCTGACCGAGCAACGCCGCGTGAGTGAAGAAGGTTTTCGGATCGTAAAGCTCTGTTGTAAGAGA…	NR_115719.1 Streptococcus lutetiensis strain CIP 106849 16S ribos... 2619 0.0	99.93	RA5	1.48130
HA0358	Streptococcus rubneri	GCGTG-CT-ATA-ATGCAAGTAGAACGCTGAAGGAAGGAGCTTGCTCTTTCCGGATGAGTTGCGAACGGGTGAGTAACGCGTAGGTAACCTGCCTGGTAGCGGGGGATAACTATTGGAAACGATAGCTAATACCGCATAACAGTAGATGTTGCATGACATTTGCTTGAAAGGTGCAATTGCATCACTACCAGATGGACCTGCGTTGTATTAGCTAGTTGGTGAGGTAACGGCTCACCAAGGCGACGATACATAGCCGACCTGAGAGGGTGATCGGCCACACTGGGACTGAGACACGGCCCAGACTCCTACGGGAGGCAGCAGTAGGGAATCTTCGGCAATGGACGGAAGTCTGACCGAGCAACGCCGCGTGAGTGAAGAAGGTTTTCGGATCGTAAAGC…	NR_109720.1 Streptococcus rubneri strain LMG 27207 16S ribosomal ... 2608 0.0	99.444	RA1	1.48131
HA0359	Clostridium paraputrificum	GGCGGCGTGTCTA-C-C-TGCAAGTCGAGCGATGAAGTTCCTTCGGGAACGGATTAGCGGCGGACGGGTGAGTAACACGTGGGCAACCTGCCTTATAGAGGGGAATAGCCTTCCGAAAGGAAGATTAATACCGCATAAGATTGTAGCTTCGCATGAAGCAGCAATTAAAGGAGCAATCCGCTATAAGATGGGCCCGCGGCGCATTAGCTAGTTGGTGAGGTAACGGCTCACCAAGGCGACGATGCGTAGCCGACCTGAGAGGGTGATCGGCCACATTGGGACTGAGACACGGCCCAGACTCCTACGGGAGGCAGCAGTGGGGAATATTGCACAATGGGGGAAACCCTGATGCAGCAACGCCGCGTGAGTGATGACGGCCTTCGGGTTGTAAAGCTCTGT…	NR_113021.1 Clostridium paraputrificum strain JCM 1293 16S riboso... 2575 0.0	99.646	RA3	1.48132
HA0360	Clostridium tertium	GCGTCGTG-CT-AC-C-TGCAAGTCGAGCGAGAGGAGTTCCTTCGGGAACAAATCTAGCGGCGGACGGGTGAGTAACACGTGGGCAACCTGCCTTGTAGAGGGGAATAGCCTTCCGAAAGGAAGATTAATACCGCATAACATTACATTTTCGCATGAAGAAGTAATTAAAGGAGCAATCCGCTACAAGATGGGCCCGCGGCGCATTAGCTAGTTGGTGAGGTAACGGCTCACCAAGGCGACGATGCGTAGCCGACCTGAGAGGGTGATCGGCCACATTGGGACTGAGACACGGCCCAGACTCCTACGGGAGGCAGCAGTGGGGAATATTGCACAATGGGGGAAACCCTGATGCAGCAACGCCGCGTGAGTGATGAAGGTTTTCGGATCGTAAAGCTCTG…	NR_037086.1 Clostridium tertium strain 795 16S ribosomal RNA, par... 2577 0.0	99.507	RA2	1.48133
HA0361	Clostridium sporogenes	TTCGGCCGCTGGCTCCTTACGGTTACCTCACGGACTTCGGGTGTTACCAGCTCTCATGGTGTGACGGGCGGTGTGTACAAGGCCCGGGAACGTATTCACCGCGACATTCTGATTCGCGATTACTAGCAACTCCAGCTTCATGTAGGCGAGTTGCAGCCTACAATCCGAACTGAGATAGGTTTTATAAGTTTTGCTCCACCTCACGGTCTTGCGTCTTATTGTACCTACCATTGTAGCACGTGTGTAGCCCTGGACATAAGGGGCATGATGATTTGACGTCATCCCCACCTTCCTCCTGGTTACCCAGGCAGTCTCATTAGAGTGCTCAACTTAATGGTAGCAACTAATAACAAGGGTTGCGCTCGTTGCAGGACTTAACCTAACATCTCACGACACGAG…	NR_029231.1 Clostridium sporogenes strain McClung 2004 16S riboso... 2556 0.0	100	RA2	1.48134
HA0362	Pseudoramibacter alactolyticus	TGACTCCTTCCGGTTGTCTCACTGGCTTCGGGTGTTACCGACTCTCGTGGTGTGACGGGCGGTGTGTACAAGACCCGGGAACGCATTCACCGCGACATTCTGATCCGCGATTACTAGCAACTCCATCTTCATGCAGGCGAGTTGCAGCCTGCAATCCGAACTGGGATCTGTTTTATGAGATTCGCTCCGGATCGCTCCTTCGCTTCCCTTTGTTCAGACCATTGTAGCACGTGTGTAGCCCAGGCCATAAGGGGCATGATGATTTGACGTCGTCCCCACCTTCCTCCGTATTGTCTACGGCAGTCTCATTAGAGTGCCCAACTTAATGATGGCAACTAATGACAGGGGTTGCGCTCGTTGCGGGACTTAACCCAACATCTCACGACACGAGCTGACGAC…	NR_112097.1 Pseudoramibacter alactolyticus ATCC 23263 16S ribosom... 2471 0.0	98.917	RA2	1.48135
HA0363	[Eubacterium] rectale	CATGCAAGTCGAACGAAGCACTTTATTTGATTTCCTTCGGGACTGATTATTTTGTGACTGAGTGGCGGACGGGTGAGTAACGCGTGGGTAACCTGCCTTGTACAGGGGGATAACAGTTGGAAACGGCTGCTAATACCGCATAAGCGCACAGCATCGCATGATGCAGTGTGAAAAACTCCGGTGGTATAAGATGGACCCGCGTTGGATTAGCTAGTTGGTGAGGTAACGGCCCACCAAGGCAACGATCCATAGCCGACCTGAGAGGGTGACCGGCCACATTGGGACTGAGACACGGCCCAAACTCCTACGGGAGGCAGCAGTGGGGAATATTGCACAATGGGCGAAAGCCTGATGCAGCGACGCCGCGTGAGCGAAGAAGTATTTCGGTATGTAAAGCTC…	NR_074634.1 [Eubacterium] rectale ATCC 33656 16S ribosomal RNA, p... 2555 0.0	99.432	RA4	1.48136
HA0364	Anaerotignum faecicola	GGCGGCGTGCTTA-C-GATGCAAGTCGAACGAAGATACTTAAAATGAGAGCTTCGGCAGGATTTTTATTTATCTTAGTGGCGGACGGGTGAGTAACGTGTGGGCAACCTGCCCTATACTGGGGAATAATCACTGGAAACGGTGACTAATACCGCATGTCATTACGGAAGGGCATCCTTCTGTAAGAAAAGGAGTAATTCGGTATAGGATGGGCCCGCATCTGATTAGCTAGTTGGTGAGATAACAGCCCACCAAGGCGACGATCAGTAGCCGACCTGAGAGGGTGATCGGCCACATTGGGACTGAGACACGGCCCAAACTCCTACGGGAGGCAGCAGTGGGGAATATTGCACAATGGGGGAAACCCTGATGCAGCAACGCCGCGTGAAGGAAGAAGGTT…	NR_165727.1 Anaerotignum faecicola strain KGMB03357 16S ribosomal... 2606 0.0	99.443	RA2	1.48137
HA0365	Blautia obeum	GTGCTT-AC-C-TGCAAGTCGAACGGGAAACTTTTCATTGAAGCTTCGGCAGATTTGG-CTGGTTTCTAGTGGCGGACGGGTGAGTAACGCGTGGGTAACCTGCCTTATACAGGGGGATAACAACCAGAAATGGTTGCTAATACCGCATAAGCGCACAGGACCGCATGGTCCGGTGTGAAAAACTCCGGTGGTATAAGATGGACCCGCGTTGGATTAGCTAGTTGGCAGGGTAACGGCCTACCAAGGCGACGATCCATAGCCGGCCTGAGAGGGTGAACGGCCACATTGGGACTGAGACACGGCCCAGACTCCTACGGGAGGCAGCAGTGGGGAATATTGCACAATGGGGGAAACCCTGATGCAGCGACGCCGCGTGAAGGAAGAAGTATCTCGGTATG…	NR_118692.1 Blautia obeum ATCC 29174 16S ribosomal RNA, partial s... 2486 0.0	98.712	RA2	1.48138
HA0366	Blautia stercoris	TGCAAGTCGAGCGAAGCGCTTACGACAGAACCTTCGGGGGAAGATGTAAGGGACTGAGCGGCGGACGGGTGAGTAACGCGTGGGTAACCTGCCTCATACAGGGGGATAACAGTTGGAAACGGCTGCTAATACCGCATAAGCGCACGGTATCGCATGATACGGTGTGAAAAACTCCGGTGGTATGAGATGGACCCGCGTCTGATTAGCTAGTTGGAGGGGTAACGGCCCACCAAGGCGACGATCAGTAGCCGGCCTGAGAGGGTGAACGGCCACATTGGGACTGAGACACGGCCCAGACTCCTACGGGAGGCAGCAGTGGGGAATATTGCACAATGGGGGAAACCCTGATGCAGCGACGCCGCGTGAAGGAAGAAGTATCTCGGTATGTAAACTTCTATC…	NR_117867.1 Blautia stercoris strain GAM6-1 16S ribosomal RNA, pa... 2529 0.0	99.927	RA5	1.48139
HA0367	Coprococcus eutactus	GGGGGCGTGCTTA-C-CATGCAAGTCGAACGATTGAAGCTGGAGCTTGCTCCGGCCGATTTAGTGGCGGACGGGTGAGTAACGCGTGGGTAACCTGCCTCATACAGGGGGATAGCAGTTGGAAACGACTGGTAAAACCGCATAAGCGCACAGTATCGCATGATACAGTGTGAAAACACTCCGGTGGTATGAGATGGACCCGCGTCTGATTAGCTAGTTGGTGAGGTAACGGCCCACCAAGGCGACGATCAGTAGCCGGCCTGAGAGGGTGAACGGCCACATTGGGACTGAGACACGGCCCAAACTCCTACGGGAGGCAGCAGTGGGGAATATTGCACAATGGGGGAAACCCTGATGCAGCGACGCCGCGTGAGTGAAGAAGTATTTCGGTATGTAAAGC…	NR_044049.1 Coprococcus eutactus strain ATCC 27759 16S ribosomal ... 2571 0.0	99.366	RA1	1.48140
HA0368	Wujia chipingensis	GACTGAGTGGCGGACGGGTGAGTAACGCGTGGGTAACCTGCCTTATACAGGGGGATAACAGTTGGAAACGACTGCTAATACCGCATAAGCGCACGGTATCGCATGATACAGTGTGAAAAACTCCGGTGGTATAAGATGGACCCGCGTCTGATTAGCTTGTTGGTGAGGTAACGGCCCACCAAGGCGACGATCAGTAGCCGGCCTGAGAGGGTGAACGGCCACATTGGGACTGAGACACGGCCCAAACTCCTACGGGAGGCAGCAGTGGGGAATATTGCACAATGGGGGAAACCCTGATGCAGCGACGCCGCGTGAGTGATGAAGTATTTCGGTATGTAAAACTCTATCAGCAGGGAAGATAATGACGGTACCTGACTAAGAAGCACCGGCTAAATACGT…	NR_181391.1 Wujia chipingensis strain NSJ-4 16S ribosomal RNA, pa... 2453 0.0	99.85	RA6	1.48141
HA0369	Eubacterium ventriosum	GCGGCGTGCTT-ATA-ATGCAAGTCGAACGAAGCACCTTGGACAGAATCCTTCGGGAGGAAGACCATTGTGACTGAGTGGCGGACGGGTGAGTAACGCGTGGGTAACCTGCCTTGTACAGGGGGATAACAGTTGGAAACGACTGCTAATACCGCATAAGCGCACAGTACCGCATGGTACGGTGTGAAAAACTCCGGTGGTACAAGATGGACCCGCGTCTGATTAGCTTGTTGGTGAGGTAACGGCCCACCAAGGCGACGATCAGTAGCCGACTTGAGAGAGTGATCGGCCACATTGGGACTGAGACACGGCCCAAACTCCTACGGGAGGCAGCAGTAGGGAATATTGCACAATGGGGGAAACCCTGATGCAGCGACGCCGCGTGAAGGAAGAAGTATTT…	NR_118670.1 Eubacterium ventriosum strain ATCC 27560 16S ribosoma... 2555 0.0	98.737	RA2	1.48142
HA0370	Eubacterium acidiformans	TTCGGCAGCTCCCTCCTTACGGTTGGGTCACTGACTTCGGGCATATCCAACTCCCATGGTGTGACGGGCGGTGTGTACAAGACCCGGGAACGTATTCACCGCGACATTCTGATTCGCGATTACTAGCGATTCCAGCTTCATGTAGTCGAGTTGCAGACTACAATCCGAACTGAGACGTTATTTTTGGGATTGGCTCCACCTCACGGTCTCGCTTCCCTTTGTTTACGCCATTGTAGCACGTGTGTAGCCCTGCTCATAAGGGGCATGATGATTTGACGTCATCCCCACCTTCCTCCAGGTTATCCCTGGCAGTCTCTCTAGAGTGCCCATCCGAAATGCTGGCTACTAAAGATAAGGGTTGCGCTCGTTGCGGGACTTAACCCAACATCTCACGACACG…	NR_118670.1 Eubacterium ventriosum strain ATCC 27560 16S ribosoma... 2206 0.0	94.726	RA5	1.48143
HA0371	Fusicatenibacter saccharivorans	AAGGTTGGGTCACTGACTTCGGGCGTTACCAACTCCCATGGTGTGACGGGCGGTGTGTACAAGACCCGGGAACGTATTCACCGCGACATTCTGATTCGCGATTACTAGCGATTCCAGCTTCGTGCAGTCGAGTTGCAGACTGCAGTCCGAACTGAGACGTTATTTTTGGGATTTGCTCCACCTCGCGGCTTTGCCTCCCTTTGTTTACGCCATTGTAGCACGTGTGTAGCCCAGATCATAAGGGGCATGATGATTTGACGTCATCCCCACCTTCCTCCAGGTTATCCCTGGCAGTCTCCACAGAGTGCCCAGCTTTACCTGCTGGCTACTGAGGATAAGGGTTGCGCTCGTTGCGGGACTTAACCCAACATCTCACGACACGAGCTGACGACAACCATG…	NR_114326.1 Fusicatenibacter saccharivorans strain HT03-11 16S ri... 1796 0.0	99.695	RA4	1.48144
HA0372	[Eubacterium] eligens	CGACTTCGGGCATTTTCGACTCCCATGGTGTGACGGGCGGTGTGTACAAGACCCGGGAACGTATTCACCGCAGCATTCTGATCTGCGATTACTAGCGATTCCAGCTTCATGTAGTCGAGTTGCAGACTACAATCCGAACTGAGACGTTATTTTTGTGATTTGCTTGGCCTCACGACTTCGCTTCACTTTGTTTACGCCATTGTAGCACGTGTGTAGCCCAAGTCATAAGGGGCATGATGATTTGACGTCATCCCCACCTTCCTCCAGGTTATCCCTGGCAGTCTCCCTAGAGTGCCCATCTTACTGCTGGCTACTAAGGATAGGGGTTGCGCTCGTTGCGGGACTTAACCCAACATCTCACGACACGAGCTGACGACAACCATGCACCACCTGTCACCA…	NR_074613.1 [Eubacterium] eligens ATCC 27750 16S ribosomal RNA, p... 2455 0.0	99.05	RA3	1.48145
HA0373	[Eubacterium] eligens	GTGCTT-AC-CATGCAAGTCGAACGAAGCATTTAGAACAGATTATTTCGGTATGAAGTTTTTTATGACTGAGTGGCGGACGGGTGAGTAACGCGTGGGTAACCTGCCTTGTACTGGGGGATAGCAGCTGGAAACGGCTGGTAATACCGCATAAGCGCACAATGTTGCATGACATGGTGTGAAAAACTCCGGTGGTATAAGATGGACCCGCGTCTGATTAGCTAGTTGGTGAGATAACAGCCCACCAAGGCGACGATCAGTAGCCGACCTGAGAGGGTGACCGGCCACATTGGGACTGAGACACGGCCCAGACTCCTACGGGAGGCAGCAGTGGGGAATATTGCACAATGGAGGAAACTCTGATGCAGCGACGCCGCGTGAGTGAAGAAGTAATTCGTTA…	NR_074613.1 [Eubacterium] eligens ATCC 27750 16S ribosomal RNA, p... 2523 0.0	98.667	RA5	1.48146
HA0374	Hominisplanchenecus faecis	GGCGGCGTGCTTA-C-C-TGC-AGTCGAGCGAAGCACTCTGCTTTGATTCTTTCGGGATGAAGAGCATTGTGACTGAGCGGCGGACGGGTGAGTAACGCGTGGGTAACCTGCCTCATACAGGGGGATAACAGTTAGAAATGGCTGCTAATACCGCATAAGACCACAGCACCGCATGGTGCAGGGGTAAAAACTCCGGTGGTATGAGATGGACCCGCGTCTGATTAGCTAGTTGGTGGGGTAACGGCCTACCAAGGCGACGATCAGTAGCCGACCTGAGAGGGTGACCGGCCACATTGGGACTGAGACACGGCCCAAACTCCTACGGGAGGCAGCAGTGGGGAATATTGCACAATGGGGGAAACCCTGATGCAGCGACGCCGCGTGAGCGAAGAAGTATT…	NR_181885.1 Hominisplanchenecus faecis strain CLA-AA-H246 16S rib... 2595 0.0	99.51	RA6	1.48147
HA0375	[Ruminococcus] torques	TGGCGG-GTG-CT-AC-C-TGCAAGTCGAGCGAAGCACTTTGCTTAGATTCTTCGGATGAAGAGGATTGTGACTGAGCGGCGGACGGGTGAGTAACGCGTGGGTAACCTGCCTCATACAGGGGGATAACAGTTAGAAATGACTGCTAATACCGCATAAGACCACAGCACCGCATGGTGCGGGGGTAAAAACTCCGGTGGTATGAGATGGACCCGCGTCTGATTAGCTAGTTGGTAAGGTAACGGCTTACCAAGGCGACGATCAGTAGCCGACCTGAGAGGGTGACCGGCCACATTGGGACTGAGACACGGCCCAAACTCCTACGGGAGGCAGCAGTGGGGAATATTGCACAATGGGGGAAACCCTGATGCAGCGACGCCGCGTGAGCGAAGAAGTATTT…	NR_036777.1 [Ruminococcus] torques strain VPI B2-51 16S ribosomal... 2540 0.0	99.288	RA6	1.48148
HA0376	[Ruminococcus] faecis	CTTCGGCAGCTCCCTCCTTACGGTTGGGTCACTGACTTCGGGCGTTACTGACTCCCATGGTGTGACGGGCGGTGTGTACAAGACCCGGGAACGTATTCACCGCGACATTCTGATTCGCGATTACTAGCGATTCCAGCTTCATGTAGTCGAGTTGCAGACTACAATCCGAACTGAGACGTTATTTTTGGGATTTGCTCGACCTCGCGGTTCTGCCTCCCTTTGTTTACGCCATTGTAGCACGTGTGTAGCCCTGCTCATAAGGGGCATGATGATTTGACGTCATCCCCACCTTCCTCCAGGTTATCCCTGGCAGTCTCTCTAGAGTGCCCGGCCAAACCGCTGGCTACTAAAGATAGGGGTTGCGCTCGTTGCGGGACTTAACCCAACATCTCACGACAC…	NR_116747.1 [Ruminococcus] faecis JCM 15917 strain Eg2 16S riboso... 1797 0.0	97.196	RA5	1.48149
HA0377	[Ruminococcus] torques	ACCTGCAAGTCGAGCGAAGCACTTTGCTTAGATTCTTCGGATGAAGAGGATTGTGACTGAGCGGCGGACGGGTGAGTAACGCGTGGGTAACCTGCCTCATACAGGGGGATAACAGTTAGAAATGACTGCTAATACCGCATAAGACCACAGCACCGCATGGTGCGGGGGTAAAAACTCCGGTGGTATGAGATGGACCCGCGTCTGATTAGCTAGTTGGTAAGGTAACGGCTTACCAAGGCGACGATCAGTAGCCGACCTGAGAGGGTGACCGGCCACATTGGGACTGAGACACGGCCCAAACTCCTACGGGAGGCAGCAGTGGGGAATATTGCACAATGGGGGAAACCCTGATGCAGCGACGCCGCGTGAGCGAAGAAGTATTTCGGTATGTAAAGCTCT…	NR_036777.1 [Ruminococcus] torques strain VPI B2-51 16S ribosomal... 2538 0.0	99.568	RA5	1.48150
HA0378	Roseburia hominis	GGCGGGCGTGCTT-AC-CATGCAAGTCGAACGAAGCGCTTTAATTGATTTCTTCGGAATGAAGTTTTTGTGACTGAGTGGCGGACGGGTGAGTAACGCGTGGGTAACCTGCCTCATACAGGGGGATAACAGTTGGAAACGACTGCTAATACCGCATAAGCGCACAGGATTGCATGATCCAGTGTGAAAAACTCCGGTGGTATGAGATGGACCCGCGTCTGATTAGCCAGTTGGCGGGGTAACGGCCCACCAAAGCGACGATCAGTAGCCGACCTGAGAGGGTGACCGGCCACATTGGGACTGAGACACGGCCCAAACTCCTACGGGAGGCAGCAGTGGGGAATATTGCACAATGGGGGAAACCCTGATGCAGCGACGCCGCGTGAGCGAAGAAGTATTT…	NR_042008.1 Roseburia hominis A2-183 16S ribosomal RNA, partial s... 2601 0.0	99.58	RA2	1.48151
HA0379	Agathobaculum butyriciproducens	TTAGTGGCGGACGGGTGAGTAACGCGTGAGCAATCTGCCTTTAAGAGGGGGATAACAGTCGGAAACGGCTGCTAATACCGCATAAAGCATCAAATTCGCATGTTTTTGATGCCAAAGGAGCAATCCGCTTTTAGATGAGCTCGCGTCTGATTAGCTAGTTGGCGGGGTAACGGCCCACCAAGGCGACGATCAGTAGCCGGACTGAGAGGTTGAACGGCCACATTGGGACTGAGACACGGCCCAGACTCCTACGGGAGGCAGCAGTGGGGAATATTGCGCAATGGGGGAAACCCTGACGCAGCAACGCCGCGTGATTGAAGAAGGCCTTCGGGTTGTAAAGATCTTTAATCAGGGACGAAACAAATGACGGTACCTGAAGAATAAGCTCCGGCTAACTAC…	NR_151982.1 Agathobaculum butyriciproducens strain SR79 16S ribos... 2470 0.0	99.485	RA6	1.48152
HA0380	Anaerotruncus colihominis	AACGGAGCTTACGTTTTGAAGTTTTCGGATGGATGAATGTAAGCTTAGTGGCGGACGGGTGAGTAACACGTGAGCAACCTGCCTTTCAGAGGGGGATAACAGCCGGAAACGGCTGCTAATACCGCATGATGTTGCGGGGGCACATGCCCCTGCAACCAAAGGAGCAATCCGCTGAAAGATGGGCTCGCGTCCGATTAGCCAGTTGGCGGGGTAACGGCCCACCAAAGCGACGATCGGTAGCCGGACTGAGAGGTTGAACGGCCACATTGGGACTGAGACACGGCCCAGACTCCTACGGGAGGCAGCAGTGGGGGATATTGCACAATGGGCGAAAGCCTGATGCAGCGACGCCGCGTGAGGGAAGACGGTCTTCGGATTGTAAACCTCTGTCTTTGGGGA…	NR_027558.1 Anaerotruncus colihominis strain WAL 14565 16S riboso... 2473 0.0	99.414	RA4	1.48153
HA0381	Anaerotruncus colihominis	AACGGAGCTTACGTTTTGAAGTTTTCGGATGGATGAATGTAAGCTTAGTGGCGGACGGGTGAGTAACACGTGAGCAACCTGCCTTTCAGAGGGGGATAACAGCCGGAAACGGCTGCTAATACCGCATGATGTTGCGGGGGCACATGCCCCTGCAACCAAAGGAGCAATCCGCTGAAAGATGGGCTCGCGTCCGATTAGCCAGTTGGCGGGGTAACGGCCCACCAAAGCGACGATCGGTAGCCGGACTGAGAGGTTGAACGGCCACATTGGGACTGAGACACGGCCCAGACTCCTACGGGAGGCAGCAGTGGGGGATATTGCACAATGGGCGAAAGCCTGATGCAGCGACGCCGCGTGAGGGAAGACGGTCTTCGGATTGTAAACCTCTGTCTTTGGGGA…	NR_027558.1 Anaerotruncus colihominis strain WAL 14565 16S riboso... 2473 0.0	99.414	RA4	1.48154
HA0382	Anaerotruncus colihominis	AACGGAGTTTACGTTTTGAAGTTTTCGGATGGACGAATGTAAGCTTAGTGGCGGACGGGTGAGTAACACGTGAGCAACCTGCCTTTCAGAGGGGGATAACAGCCGGAAACGGCTGCTAATACCGCATGATGTTGCGGGGGCACATGCCCCTGCAACCAAAGGAGCAATCCGCTGAAAGATGGGCTCGCGTCCGATTAGCCAGTTGGCGGGGTAACGGCCCACCAAAGCGACGATCGGTAGCCGGACTGAGAGGTTGAACGGCCACATTGGGACTGAGACACGGCCCAGACTCCTACGGGAGGCAGCAGTGGGGGATATTGCACAATGGGCGAAAGCCTGATGCAGCGACGCCGCGTGAGGGAAGACGGTCTTCGGATTGTAAACCTCTGTCTTTGGGGA…	NR_027558.1 Anaerotruncus colihominis strain WAL 14565 16S riboso... 2462 0.0	99.267	RA6	1.48155
HA0383	Dysosmobacter welbionis	TGGCGG-GTGCTT-AC-C-TGCAAGTCGAACGGAGCACCCTTGACTGAGGTTTCGGCCAAATGATAGGAATGCTTAGTGGCGGACTGGTGAGTAACGCGTGAGGAACCTACCTTCCAGAGGGGGACAACAGTTGGAAACGACTGCTAATACCGCATGACGCATGACCGGGGCATCCCGGGCATGTCAAAGATTTTATCGCTGGAAGATGGCCTCGCGTCTGATTAGCTAGATGGTGGGGTAACGGCCCACCATGGCGACGATCAGTAGCCGGACTGAGAGGTTGACCGGCCACATTGGGACTGAGATACGGCCCAGACTCCTACGGGAGGCAGCAGTGGGGAATATTGGGCAATGGACGCAAGTCTGACCCAGCAACGCCGCGTGAAGGAAGAAGGCTT…	NR_176530.1 Dysosmobacter welbionis strain J115 16S ribosomal RNA... 1801 0.0	98.534	RA2	1.48156
HA0384	Dysosmobacter segnis	GCGGCGTGCTT-AC-C-TGCAAGTCGAACGGAGCACCCT-TGATTGAGGTTTCGGCCAAATGAT-AGGAATGCTTAGTGGCGGACTGGTGAGTAACGCGTGAGGAACCTGCCTTTCAGAGGGGGACAACAGTTGGAAACGACTGCTAATACCGCATGACGCATTTTGATCGCATGGTCGAAATGCCAAAGATTTATCGCTGAAAGATGGCCTCGCGTCTGATTAGCTAGTTGGTGAGGTAACGGCCCACCAAGGCGACGATCAGTAGCCGGACTGAGAGGTTGACCGGCCACATTGGGACTGAGATACGGCCCAGACTCCTACGGGAGGCAGCAGTGGGGAATATTGGGCAATGGGCGCAAGCCTGACCCAGCAACGCCGCGTGAAGGAAGAAGGCTTT…	NR_179531.1 Marseillibacter massiliensis strain Marseille-P2840 1... 2447 0.0	99.855	RA1	1.48157
HA0385	Hydrogeniiclostridium mannosilyticum	CTGGCGG-GTG-CT-AC-CATGCAAGTCGAACGGAGTTTGAGGGGCTTGCCCTTCAAACTTAGTGGCGGACGGGTGAGTAACGCGTGAGTAACCTGCCTCTCAGAGGGGGATAACGTTCTGAAAAGGACGCTAATACCGCATGACATCCCGGGGCCGCATGGCCCTGGGATCAAAGGAGCAATCCGCTGAGAGATGGACTCGCGTCCGATTAGCTAGTTGGTGAGATAAAGGCCCACCAAGGCGACGATCGGTAGCCGGACTGAGAGGTTGAACGGCCACATTGGGACTGAGACACGGCCCAGACTCCTACGGGAGGCAGCAGTGGGGGATATTGCACAATGGAGGGAACTCTGATGCAGCAACGCCGCGTGAGGGAAGAAGGTCTTCGGATTGTAAAC…	NR_179996.1 Hydrogeniiclostridium mannosilyticum strain ASD2818 1... 2573 0.0	99.506	RA3	1.48158
HA0386	Hydrogeniiclostridium mannosilyticum	CTGGCGGCGTG-CT-AC-CATGC-AGTCGAACGGAGCTTGAGGGGCTTGCCCTTCAAGCTTAGTGGCGGACGGGTGAGTAACGCGTGAGTAACCTGCCTCTCAGAGGGGGATAACGTTCTGAAAAGGACGCTAATACCGCATGACATCCCGGGGCCGCATGGCCCTGGGATCAAAGGAGCAATCCGCTGAGAGATGGACTCGCGTCCGATTAGCTAGTTGGTGAGATAAAGGCCCACCAAGGCGACGATCGGTAGCCGGACTGAGAGGTTGAACGGCCACATTGGGACTGAGACACGGCCCAGACTCCTACGGGAGGCAGCAGTGGGGGATATTGCACAATGGAGGGAACTCTGATGCAGCAACGCCGCGTGAGGGAAGAAGGTCTTCGGATTGTAAAC…	NR_179996.1 Hydrogeniiclostridium mannosilyticum strain ASD2818 1... 2590 0.0	99.718	RA4	1.48159
HA0387	Hydrogeniiclostridium mannosilyticum	CTGGCGGCGTG-CT-AC-CATGCAAGTCGAACGGAGTTTGAGGGGCTTGCCCTTCAAACTTAGTGGCGGACGGGTGAGTAACGCGTGAGTAACCTGCCTCTCAGAGGGGGATAACGTTCTGAAAAGGACGCTAATACCGCATGACATCCCGGGGCCGCATGGCCCTGGGATCAAAGGAGCAATCCGCTGAGAGATGGACTCGCGTCCGATTAGCTAGTTGGTGAGATAAAGGCCCACCAAGGCGACGATCGGTAGCCGGACTGAGAGGTTGAACGGCCACATTGGGACTGAGACACGGCCCAGACTCCTACGGGAGGCAGCAGTGGGGGATATTGCACAATGGAGGGAACTCTGATGCAGCAACGCCGCGTGAGGGAAGAAGGTCTTCGGATTGTAAAC…	NR_179996.1 Hydrogeniiclostridium mannosilyticum strain ASD2818 1... 2575 0.0	99.576	RA3	1.48160
HA0388	Pusillibacter faecalis	GCGGGCGGGGTGCTTA-C-CATGCAAGTCGAACGGAGCACCCCTGAATGAGGTTTCGGCCAAAGGAAGGGAATGCTTAGTGGCGGACTGGTGAGTAACGCGTGAGGAACCTGCCTTTCAGAGGGGGACAACAGTTGGAAACGACTGCTAATACCGCATGACACATGAATGGGGCATCCCATTGATGTCAAAGATTTATCGCTGAAAGATGGCCTCGCGTCCCATTAGCTAGTAGGCGGGGTAACGGCCCACCTAGGCGACGATGGGTAGCCGGACTGAGAGGTTGACCGGCCACATTGGGACTGAGATACGGCCCAGACTCCTA-CGGGAGGCAGCAGTGGGGAATATTGGGCAATGGACGCAAGTCTGACCCAGCAACGCCGCGTGAAGGAAGAAGGC…	NR_179331.1 Pusillibacter faecalis strain MM59 16S ribosomal RNA,... 2604 0.0	99.443	RA5	1.48161
HA0389	Flavonifractor plautii	GTGCTT-AC-C-TGCAAGTCGAACGGGGTGCTCATGACGGAGGATTCGTCCAACGGATTGAGTTACCTAGTGGCGGACGGGTGAGTAACGCGTGAGGAACCTGCCTTGGAGAGGGGAATAACACTCCGAAAGGAGTGCTAATACCGCATGATGCAGTTGGGTCGCATGGCTCTGACTGCCAAAGATTTATCGCTCTGAGATGGCCTCGCGTCTGATTAGCTAGTAGGCGGGGTAACGGCCCACCTAGGCGACGATCAGTAGCCGGACTGAGAGGTTGACCGGCCACATTGGGACTGAGACACGGCCCAGACTCCTACGGGAGGCAGCAGTGGGGAATATTGGGCAATGGGCGCAAGCCTGACCCAGCAACGCCGCGTGAAGGAAGAAGGCTTTCGGGTT…	NR_029356.1 Flavonifractor plautii strain 265 16S ribosomal RNA, ... 2603 0.0	99.789	RA6	1.48162
HA0390	Flintibacter faecis	GGCGG-GTGCTT-AC-CATGC-AGTCGAACGGAACTC-CTGTGTTTGAGGTTTCGGCCAAGAAGACAGGATGTTTAGTGGCGGACGGGTGAGTAACGCGTGAGTAACCTGCCTTGGAGTGGGGAATAACACAGTGAAAACTG-TGCTAATACCGCATAATGCATTTGGGTCGCATGACTCTGAATGCCAAAGATTTATCGCTCTGAGATGGACTCGCGTCTGATTAGCTAGTTGGCGGGGTAACGGCCCACCAAGGCGACGATCAGTAGCCGGACTGAGAGGTTGGCCGGCCACATTGGGACTGAGACACGGCCCAGACTCCTACGGGAGGCAGCAGTGGGGAATATTGGGCAATGGGCGCAAGCCTGACCCAGCAACGCCGCGTGAAGGAAGAAGGCT…	NR_147375.1 Colidextribacter massiliensis strain Marseille-P3083 ... 2169 0.0	99.551	RA6	1.48163
HA0391	Paeniclostridium hominis	GGCGTGCCT-AC-CATGCAAGTCGAGCGATTCTCTTCGGAGAAGAGCGGCGGACGGGTGAGTAACGCGTGGGTAACCTGCCCTGTACACACGGATAACATACCGAAAGGTATGCTAATACGAGATGATATATTTTTATTGCATGATATTAATATCAAAGCTTTTGCGGTACAGGATGGACCCGCGTCTGATTAGCTAGTTGGTAAGGTAACGGCTTACCAAGGCGACGATCAGTAGCCGACCTGAGAGGGTGATCGGCCACACTGGAACTGAGACACGGTCCAGACTCCTACGGGAGGCAGCAGTGGGGAATATTGCACAATGGGCGAAAGCCTGATGCAGCAACGCCGCGTGAGCGATGAAGGCCTTCGGGTCGTAAAGCTCTGTCCTCAAGGAAGAT…	NR_104812.1 [Eubacterium] tenue strain DSM 20695 16S ribosomal RN... 2486 0.0	99.638	RA4	1.48164
HA0392	Paraclostridium benzoelyticum	GGC-GCGTG-CT-AC-C-TGCAAGTCGAGCGATCTCTTCGGAGAGAGCGGCGGACGGGTGAGTAACGCGTGGGTAACCTGCCCTGTACACACGGATAACATACCGAAAGGTATACTAATACGGGATAACATACGAAAGTCGCATGGCTTTTGTATCAAAGCTCCGGCGGTACAGGATGGACCCGCGTCTGATTAGCTAGTTGGTAAGGTAATGGCTTACCAAGGCAACGATCAGTAGCCGACCTGAGAGGGTGATCGGCCACACTGGAACTGAGACACGGTCCAGACTCCTACGGGAGGCAGCAGTGGGGAATATTGCACAATGGGCGAAAGCCTGATGCAGCAACGCCGCGTGAGCGATGAAGGCCTTCGGGTCGTAAAGCTCTGTCCTCAAGGAAGA…	NR_148815.1 Paraclostridium benzoelyticum strain JC272 16S riboso... 2547 0.0	99.501	RA2	1.48165
HA0393	Catenibacterium faecis	GGCGGCGTG-CT-ATA-ATGCAAGTCGAACGAATCTTCTTCGGAAGATGAGTGGCGAACGGGTGAGTAATACATAGGTAACCTGCCCCTGTGCGGGGGATAACAGGAGGAAACTCCTGCTAATACCGCATAGCCATGAGCACCGCATGGAGCTCATGCCAAATATCCTTCAGGGGATAGCGCAGGGATGGACCTATGGCGCATTAGCTTGTTGGCGGGGCAACGGCCCACCAAGGCAACGATGCGTAGCCGGCCTGAGAGGGCGGACGGCCACATTGGGACTGAGACACGGCCCAGACTCCTACGGGAGGCAGCAGTAGGGAATTTTCGGCAATGGGGGAAACCCTGACCGAGCAACGCCGCGTGAGCGAAGAAGGCCTTCGGGTCGTAAAGCTCTGTT…	NR_027526.1 Catenibacterium mitsuokai strain DSM 15897 16S riboso... 2455 0.0	99.064	RA2	1.48166
HA0394	Coprobacillus cateniformis	GGCGGGCGTG-CT-ATAC-TGCAAGTCGAACGCACTGATTTTATCAGTGAGTGGCGAACGGGTGAGTAATACATAAGTAACCTGCCCTCATGAGGGGGATAACTATTAGAAATGATAGCTAAGACCGCATAGGTGAAGGGGTCGCATGACCGCTTCATTAAATATCCGTATGGATAGCAGGAGGATGGACTTATGGCGCATTAGCTGGTTGGTGAGGTAACGGCTCACCAAGGCGACGATGCGTAGCCGACCTGAGAGGGTGGACGGCCACACTGGGACTGAGACACGGCCCAGACTCCTACGGGAGGCAGCAGTAGGGAATTTTCGGCAATGGGGGAAACCCTGACCGAGCAACGCCGCGTGAGGGAAGAAGTATTTCGGTATGTAAACCTCTGTTAT…	NR_024733.1 Coprobacillus cateniformis JCM 10604 16S ribosomal RN... 2534 0.0	98.944	RA4	1.48167
HA0395	[Clostridium] innocuum	ATGCCT-ATACATGCAAGTCGAACGAAGT-TTCTAGGAAGCTTGCTTCCAAAGAGACTTAGTGGCGAACGGGTGAGTAACACGTAGGTAACCTGCCCATGTGTCCGGGATAACTGCTGGAAACGGTAGCTAAAACCGGATAGGTATACGGAGCGCATGCTCTGTATATTAAAGCGCCCATCAAGGCGTGAACATGGATGGACCTGCGGCGCATTAGCTAGTTGGTGAGGTAACGGCCCACCAAGGCGATGATGCGTAGCCGGCCTGAGAGGGTAAACGGCCACATTGGGACTGAGACACGGCCCAAACTCCTACGGGAGGCAGCAGTAGGGAATTTTCGTCAATGGGGGAAACCCTGAACGAGCAATGCCGCGTGAGTGAAGAAGGTCTTCGGATCGTA…	NR_029164.1 [Clostridium] innocuum strain B-3 16S ribosomal RNA, ... 2571 0.0	98.955	RA6	1.48168
HA0396	Holdemanella porci	CTGGCGGC-TGCCTAATA-ATGCAAGTCGAACGAGAGGAAGGAAAGCTTGCTTTCCTAAATCTAGTGGCGAACGGGTGAGTAACACGTAGGTAACCTGCCCATGTGCCCGGGATAACTTCTGGAAACGGATGCTAAAACCGGATAGGTAGCAGACAAGCATTTGACTGCTATTAAAGTGGCCTTGGCCATGAACATGGATGGACCTGCGGTGCATTAGCTGGTTGGTGAGGTAACGGCCCACCAAGGCGACGATGCATAGCCGGCCTGAGAGGGCGGACGGCCACATTGGGACTGAGACACGGCCCAAACTCCTACGGGAGGCAGCAGTAGGGAATTTTCGTCAATGGGGGGAACCCTGAACGAGCAATGCCGCGTGAGTGAGGAAGGTCTTCGGATCG…	NR_180812.1 Holdemanella porci strain LKV-472-APC-3 16S ribosomal... 2575 0.0	99.027	RA2	1.48169
HA0397	Turicibacter sanguinis	CTGACGG-GTG-CT-ATAC-TGCAAGTCGAGCGAACCACTTCGGTGGTGAGCGGCGAACGGGTGAGTAACACGTAGGTTATCTGCCCATCAGACGGGGACAACGATTGGAAACGATCGCTAATACCGGATAGGACGAAAGTTTAAAGGTGCTTCGGCACCACTGATGGATGAGCCTGCGGCGCATTAGCTAGTTGGTAGGGTAAAGGCCTACCAAGGCGACGATGCGTAGCCGACCTGAGAGGGTGAACGGCCACACTGGGACTGAGACACGGCCCAGACTCCTACGGGAGGCAGCAGTAGGGAATCTTCGGCAATGGGCGAAAGCCTGACCGAGCAACGCCGCGTGAATGATGAAGGCCTTCGGGTTGTAAAATTCTGTTATAAGGGAAGAATGGCTC…	NR_028816.1 Turicibacter sanguinis strain MOL361 16S ribosomal RN... 2579 0.0	99.646	RA6	1.48170
HA0398	Dialister succinatiphilus	GTCGAACGAGAGGACAAGAGAAGCTTGCTTCTTTTGAAATCGAGTGGCAAACGGGTGAGTAACACGTAAACAACCTGCCTTCAGGATGGGGACAACAGACGGAAACGACTGCTAATACCGAATACGCTTGGAAGACCGCATGATTTTCCAAGGAAAAGGTGGCCTCTACCTGTAAGCTATCGCCTGAAGAGGGGTTTGCGTCTGATTAGGCAGTTGGTGAGGTAACGGCCCACCAAACCTACGATCAGTAGCCGGTCTGAGAGGATGAACGGCCACACTGGAACTGAGACACGGTCCAGACTCCTACGGGAGGCAGCAGTGGGGAATCTTCCGCAATGGGCGAAAGCCTGACGGAGCAACGCCGCGTGAGTGATGACGGCCTTCGGGTTGTAAAGCTCT…	NR_041666.1 Dialister succinatiphilus YIT 11850 16S ribosomal RNA... 2575 0.0	99.025	RA2	1.48171
HA0399	Megasphaera indica	CTGGCGGCGTGCTTA-C-C-TGCAAGTCGAACGAGAAGAGATGAGAAGCTTGCTTCTTATCGATTCGAGTGGCAAACGGGTGAGTAACGCGTAAGCAACCTGCCCTCTAGATGGGGACAACAGCTGGAAACGGCTGCTAATACCGAATACGTTCTTTCTGTCGCATGGCAGAGGGAAGAAAGGGAGGCTCTTCGGAGCTTTCGCTGGAGGAGGGGCTTGCGTCTGATTAGCTAGTTGGAGGGGTAACGGCCCACCAAGGCGACGATCAGTAGCCGGTCTGAGAGGATGAACGGCCACATTGGGACTGAGACACGGCCCAGACTCCTACGGGAGGCAGCAGTGGGGAATCTTCCGCAATGGACGAAAGTCTGACGGAGCAACGCCGCGTGAACGATGACG…	NR_134080.1 Megasphaera indica strain NMBHI-10 16S ribosomal RNA,... 1788 0.0	97.446	RA2	1.48172
HA0400	Veillonella parvula	CTGGC-GAGTGCTT-AC-C-TGC-AGTCGAACGAAGAGCGATGGAAGCTTGCTTCTATCAATCTTAGTGGCGAACGGGTGAGTAACGCGTAATCAACCTGCCCTTCAGAGGGGGACAACAGTTGGAAACGACTGCTAATACCGCATACGATCTAATCTCGGCATCGAGGATAGATGAAAGGTGGCCTCTACATGTAAGCTATCACTGAAGGAGGGGATTGCGTCTGATTAGCTAGTTGGAGGGGTAACGGCCCACCAAGGCGATGATCAGTAGCCGGTCTGAGAGGATGAACGGCCACATTGGGACTGAGACACGGCCCAGACTCCTACGGGAGGCAGCAGTGGGGAATCTTCCGCAATGGACGAAAGTCTGACGGAGCAACGCCGCGTGAGTGATGAC…	NR_074980.1 Veillonella parvula DSM 2008 16S ribosomal RNA, parti... 2619 0.0	98.977	RA1	1.48173
HA0401	Fenollaria massiliensis	TGGCGGCGTGCTTA-C-C-TGCAAGTCGAACGATGAAAGAGAATCCGATCTCTTCGGAGTGAAGAATCTCTGGATTAGTGGCGGACGGGTGAGTAACGCGTGAGCAATCTGCCTTACACAAAGGGATAGCCTCGGGAAACCGGGATTAATACCATATGATATCTATTCACCGCATGGTTTATAGATTAAAGAATTTCGGTGTAAGATGAGCTCGCGTCCCATTAATTAGTTGGTGAGGGTAACGGCCCACCAAGATAGCGATGGGTAGCCGATCTAAGAGGATGACCGGCCACATTGGAACTGAGAAACGGTCCAAACTCCTACGGGAGGCAGCAGTGGGGAATATTGCACAATGGGGGAAACCCTGATGCAGCGACGCCGCGTGAGCGATGAAGGCTT…	NR_133038.1 Fenollaria massiliensis strain 9401234 16S ribosomal ... 1988 0.0	99.633	RA6	1.48174
HA0402	Fusobacterium nucleatum	AAGTCAACTTGAATTTGGGTTTTTAACTTAGATTTGGGTGGCGGACGGGTGAGTAACGCGTAAAGAACTTGCCTCACAGTTAGGGACAACATTTAGAAATGAATGCTAATACCTGATATTATGATTTTAAGGCATCTTAGAATTATGAAAGCTATAAGCACTGTGAGAGAGCTTTGCGTCCCATTAGCTAGTTGGAGAGGTAACAGCTCACCAAGGCGATGATGGGTAGCCGGCCTGAGAGGGTGAACGGCCACAAGGGGACTGAGACACGGCCCTTACTCCTACGGGAGGCAGCAGTGGGGAATATTGGACAATGGACCGAGAGTCTGATCCAGCAATTCTGTGTGCACGATGAAGTTTTTCGGAATGTAAAGTGCTTTCAGTTGGGAAGAAAAAAAT…	NR_117291.1 Fusobacterium nucleatum subsp. animalis ATCC 51191 16... 2510 0.0	99.422	RA2	1.48175
HA0403	Mesosutterella multiformis	TGGCGGC-TGACTTAC-C-TGCAAGTCGAACGGCAGCGGGGGAGCTTGCTCCTGCCGGCGAGTGGCGAACGGGTGAGTAATGCATCGGAACGTGTCCTGTTGTGGGGGATAACTGATCGAAAGATCAGCTAATACCGCATGAGACCTGAGGGTGAAAGCGGGGGATCGCAAGACCTCGCGCGACAGGAGCGGCCGATGTCTGATTAGCTAGTTGGTGAGATAAAAGCTTACCAAGGCGACGATCAGTAGCTGGTCTGAGAGGATGATCAGCCACATTGGGACTGAGACACGGCCCAGACTCCTACGGGAGGCAGCAGTGGGGAATTTTGGACAATGGGGGAAACCCTGATCCAGCCATGCCGCGTGCGGGATGAAGGCCTTCGGGTTGTAAACCGCTTT…	NR_173698.1 Mesosutterella multiformis strain 4NBBH2 16S ribosoma... 2590 0.0	99.3	RA5	1.48176
HA0404	Sutterella wadsworthensis	CTTTAC-CATGCAAGTCGAACGGCAGCGCGGGGAGCTTGCTCCCTGGCGGCGAGTGGCGCACGGGTGAGTAATACATCGGAACGTGTCTTCTAGTGGGGGATAACTGCCCGAAAGGGCAGCTAATACCGCATGAGACCTGAGGGTGAAAGCGGGGGATCGCAAGACCTCGCGCTGGAAGAGCGGCCGATGTCCGATTAGCTAGTTGGTGAGGTAAAGGCTCACCAAGGCGACGATCGGTAGCTGGTCTGAGAGGACGACCAGCCACACTGGGACTGAGACACGGCCCAGACTCCTACGGGAGGCAGCAGTGGGGAATTTTGGACAATGGGGGCAACCCTGATCCAGCCATGCCGCGTGCAGGATGAAGGTCTTCGGATTGTAAACTGCTTTTGTCAGGG…	NR_117778.1 Sutterella wadsworthensis strain WAL 9799 16S ribosom... 2606 0.0	99.65	RA4	1.48177
HA0405	Citrobacter arsenatis	TGCAAGTCGAACGGTAGCACAGAGGAGCTTGCTCCTTGGGTGACGAGTGGCGGACGGGTGAGTAATGTCTGGGAAACTGCCCGATGGAGGGGGATAACTACTGGAAACGGTAGCTAATACCGCATAACGTCGCAAGACCAAAGAGGGGGACCTTCGGGCCTCTTGCCATCGGATGTGCCCAGATGGGATTAGCTAGTAGGTGGGGTAACGGCTCACCTAGGCGACGATCCCTAGCTGGTCTGAGAGGATGACCAGCCACACTGGAACTGAGACACGGTCCAGACTCCTACGGGAGGCAGCAGTGGGGAATATTGCACAATGGGCGCAAGCCTGATGCAGCCATGCCGCGTGTATGAAGAAGGCCTTCGGGTTGTAAAGTACTTTCAGCGAGGAGGAAGG…	NR_180353.1 Citrobacter arsenatis strain LY-1 16S ribosomal RNA, ... 2584 0.0	99.858	RA1	1.48178
HA0406	Escherichia marmotae	GGCGAGG-CT-AC-CATGCAAGTCGAACGGTAACAGGAAGCAAGCTTGCTTCTTTGCTGACGAGTGGCGGACGGGTGAGTAATGTCTGGGAAACTGCCTGATGGAGGGGGATAACTACTGGAAACGGTAGCTAATACCGCATAACGTCGCAAGACCAAAGAGGGGGACCTTCGGGCCTCTTGCCATCGGATGTGCCCAGATGGGATTAGCTAGTAGGTGGGGTAACGGCTCACCTAGGCGACGATCCCTAGCTGGTCTGAGAGGATGACCAGCCACACTGGAACTGAGACACGGTCCAGACTCCTACGGGAGGCAGCAGTGGGGAATATTGCACAATGGGCGCAAGCCTGATGCAGCCATGCCGCGTGTATGAAGAAGGCCTTCGGGTTGTAAAGTACT…	NR_136472.1 Escherichia marmotae strain HT073016 16S ribosomal RN... 2564 0.0	98.821	RA1	1.48179
HA0407	Escherichia fergusonii	CATGCAAGTCGAACGGTAACAGGAAGCAGCTTGCTTCTTTGCTGACGAGTGGCGGACGGGTGAGTAATGTCTGGGAAACTGCCTGATGGAGGGGGATAACTACTGGAAACGGTAGCTAATACCGCATAACGTCGCAAGACCAAAGAGGGGGACCTTCGGGCCTCTTGCCATCGGATGTGCCCAGATGGGATTAGCTAGTAGGTGGGGTAACGGCTCACCTAGGCGACGATCCCTAGCTGGTCTGAGAGGATGACCAGCCACACTGGAACTGAGACACGGTCCAGACTCCTACGGGAGGCAGCAGTGGGGAATATTGCACAATGGGCGCAAGCCTGATGCAGCCATGCCGCGTGTATGAAGAAGGCCTTCGGGTTGTAAAGTACTTTCAGCGGGGAGGAA…	NR_074902.1 Escherichia fergusonii ATCC 35469 16S ribosomal RNA, ... 2580 0.0	99.506	RA5	1.48180
HA0408	Bifidobacterium faecale	TGCAAGTCGAACGGGATCCCAGGAGCTTGCTCCTGGGTGAGAGTGGCGAACGGGTGAGTAATGCGTGACCGACCTGCCCCATACACCGGAATAGCTCCTGGAAACGGGTGGTAATGCCGGATGCTCCAGTTGACCGCATGGTCCTCTGGGAAAGCTTTTGCGGTATGGGATGGGGTCGCGTCCTATCAGCTTGATGGCGGGGTAACGGCCCACCATGGCTTCGACGGGTAGCCGGCCTGAGAGGGCGACCGGCCACATTGGGACTGAGATACGGCCCAGACTCCTACGGGAGGCAGCAGTGGGGAATATTGCACAATGGGCGCAAGCCTGATGCAGCGACGCCGCGTGCGGGATGACGGCCTTCGGGTTGTAAACCGCTTTTGACTGGGAGCAAGCCCT…	NR_133982.1 Bifidobacterium faecale strain CU3-7 16S ribosomal RN... 2566 0.0	99.786	RA2	1.48181
HA0409	Hungatella hathewayi	AGCTCCCTCCTTGCGGTTGGGTCACTGACTTCGGGCGTTACCAACTCCCATGGTGTGACGGGCGGTGTGTACAAGACCCGGGAACGTATTCACCGCGACATTCTGATTCGCGATTACTAGCGATTCCAGCTTCATGCAGGCGAGTTGCAGCCTGCAATCCGAACTGAGACGTTATTTTTGGGGTTTGCTCCGGATCGCTCCTTTGCCTCCCTTTGTTTACGCCATTGTAGCACGTGTGTAGCCCAAATCATAAGGGGCATGATGATTTGACGTCATCCCCACCTTCCTCCAGGTTATCCCTGGCAGTCTCCCCAGAGTGCCCAACTTTACTTGCTGGCTACTAAGGATAAGGGTTGCGCTCGTTGCGGGACTTAACCCAACATCTCACGACACGAGCTG…	NR_036928.1 Hungatella hathewayi strain 1313 16S ribosomal RNA, p... 2494 0.0	98.785	RA2	1.48182
HA0410	Paraclostridium dentum	TGCAGTCGAGCGATCTCTTCGGAGAGAGCGGCGGACGGGTGAGTAACGCGTGGGTAACCTGCCCTGTACACACGGATAACATACCGAAAGGTATACTAATACGGGATAACATACGAAAGTCGCATGGCTTTTGTATCAAAGCTCCGGCGGTACAGGATGGACCCGCGTCTGATTAGCTAGTTGGTAAGGTAATGGCTTACCAAGGCAACGATCAGTAGCCGACCTGAGAGGGTGATCGGCCACACTGGAACTGAGACACGGTCCAGACTCCTACGGGAGGCAGCAGTGGGGAATATTGCACAATGGGCGAAAGCCTGATGCAGCAACGCCGCGTGAGCGATGAAGGCCTTCGGGTCGTAAAGCTCTGTCCTCAAGGAAGATAATGACGGTACTTGAGGA…	NR_179687.1 Paraclostridium dentum strain SKVG24 16S ribosomal RN... 2532 0.0	100	RA2	1.48183
HA0411	Enterococcus faecalis	TGC-AGTCGAACGCTTCTTTCCTCCCGAGTGCTTGCACTCAATTGGAAAGAGGAGTGGCGGACGGGTGAGTAACACGTGGGTAACCTACCCATCAGAGGGGGATAACACTTGGAAACAGGTGCTAATACCGCATAACAGTTTATGCCGCATGGCATAAGAGTGAAAGGCGCTTTCGGGTGTCGCTGATGGATGGACCCGCGGTGCATTAGCTAGTTGGTGAGGTAACGGCTCACCAAGGCCACGATGCATAGCCGACCTGAGAGGGTGATCGGCCACACTGGGACTGAGACACGGCCCAGACTCCTACGGGAGGCAGCAGTAGGGAATCTTCGGCAATGGACGAAAGTCTGACCGAGCAACGCCGCGTGAGTGAAGAAGGTTTTCGGATCGTAAAACTC…	NR_115765.1 Enterococcus faecalis strain ATCC 19433 16S ribosomal... 2636 0.0	99.93	RA5	1.48184
HA0412	Bifidobacterium longum	GACGGCTCCATCCCACAAGGGGTTAGGCCACCGGCTTCGGGTGCTGCCCACTTTCATGACTTGACGGGCGGTGTGTACAAGGCCCGGGAACGCATTCACCGCGACGTTGCTGATTCGCGATTACTAGCGACTCCGCCTTCACGCAGTCGAGTTGCAGACTGCGATCCGAACTGAGACCGGTTTTCAGGGATCCGCTCCGCGTCGCCGCGTCGCATCCCGTTGTACCGGCCATTGTAGCATGCGTGAAGCCCTGGACGTAAGGGGCATGATGATCTGACGTCATCCCCACCTTCCTCCGAGTTAACCCCGGCGGTCCCCCGTGAGTTCCCGGCATAATCCGCTGGCAACACGGGGCGAGGGTTGCGCTCGTTGCGGGACTTAACCCAACATCTCACGACA…	NR_145535.1 Bifidobacterium longum subsp. suillum strain Su 851 1... 2542 0.0	99.57	RA5	1.48185
HA0413	Gordonibacter pamelaeae	TCCGCCCCTTGCGGGTTCGGCCGGCGGCTTCGGGTGCAGACGACTCGGGTGGTGTGACGGGCGGTGTGTACAAGGCCCGGGAACGTATTCACCGCGGCATGCTGATCCGCGATTACTAGCAACTCCGACTTCACGGAGGCGGGTTGCAGCCTCCGATCCGAACTGGGGCCGGCTTTGAGGGATTCGCTTCCTGTCGCCAGGTCGCGGCCCGTTGTACCGGCCATTGTAGCACGTGTGCAGCCCAGGGCATAAAGGGCATGATGACTTGACGTCGTCCCCACCTTCCTCCGGCTTGACGCCGGCAGTCTCGTATGAGTCCCCAACTCAATGCTGGCAACATACGATAGGGGTTGCGCTCGTTGCGGGACTTAACCCAACATCTCACGACACGAGCTGACG…	NR_102934.1 Gordonibacter pamelaeae 7-10-1-b 16S ribosomal RNA, p... 2527 0.0	99.927	RA6	1.48186
HA0414	[Eubacterium] tenue	TGC-AGTCGAGCGATTCTCTTCGGAGAAGAGCGGCGGACGGGTGAGTAACGCGTGGGTAACCTGCCCTGTACACACGGATAACATACCGAAAGGTATGCTAATACGAGATGATATATAATAGTTGCATGACTTTTATATCAAAGCTTTTGCGGTACAGGATGGACCCGCGTCTGATTAGCTAGTTGGTAAGGTAACGGCTTACCAAGGCGACGATCAGTAGCCGACCTGAGAGGGTGATCGGCCACACTGGAACTGAGACACGGTCCAGACTCCTACGGGAGGCAGCAGTGGGGAATATTGCACAATGGGCGAAAGCCTGATGCAGCAACGCCGCGTGAGCGATGAAGGCCTTCGGGTCGTAAAGCTCTGTCCTCAAGGAAGATAATGACGGTACTTGA…	NR_104812.1 [Eubacterium] tenue strain DSM 20695 16S ribosomal RN... 2499 0.0	99.491	RA12	1.48187
HA0415	Lactobacillus paragasseri	GAGCTTGCCTAGATGAATTTGGTGCTTGCACCAAATGAAACTAGATACAAGCGTGCGGCGGACGGGTGAGTAACACGTGGGTAACCTGCCCAAGAGACTGGGATAACACCTGGAAACAGATGCTAATACCGGATAACAACACTAGACGCATGTCTAGAGTTTAAAAGATGGTTCTGCTATCACTCTTGGATGGACCTGCGGTGCATTAGCTAGTTGGTAAGGTAACGGCTTACCAAGGCAATGATGCATAGCCGAGTTGAGAGACTGATCGGCCACATTGGGACTGAGACACGGCCCAAACTCCTACGGGAGGCAGCAGTAGGGAATCTTCCACAATGGACGCAAGTCTGATGGAGCAACGCCGCGTGAGTGAAGAAGGGTTTCGGCTCGTAAAGCTCT…	NR_179379.1 Lactobacillus paragasseri strain JCM 5343 16S ribosom... 2641 0.0	99.93	RA12	1.48188
HA0416	Clostridium saudiense	GGGCGCTTCCTCTCTTGCGAGTCAGATCACGCACTTTGGGTATTGCCAACTCTCATGGTGTGACGGGCGGTGTGTACAAGGCCCGGGAACGTATTCACCGCGACATGCTGATTCGCGATTACTAGCAACTCCAGCTTCATGTAGGCGAGTTTCAGCCTACAATCCGAACTGAGACAAGTTTTTGAGTTTTGCTCCACCTCGCGGTCTTGCTTCTCTTTGTACTTGCCATTGTAGCACGTGTGTAGCCCTAGACATAAGGGGCATGATGATTTGACGTCATCCCCACCTTCCTCCCGGTTAACCCGGGCAGTCTCGCTAGAGTGCTCAACTAAATGGTAGCAACTAACAATAAGGGTTGCGCTCGTTGCGGGACTTAACCCAACATCTCACGACACGAGC…	NR_144696.1 Clostridium saudiense strain JCC 16S ribosomal RNA, p... 2551 0.0	100	RA13	1.48189
HA0417	Clostridium saudiense	GTCGAGCGAGTGAATCTCCTTCGGGAGTGAAGCTAGCGGCGGACGGGTGAGTAACACGTGGGCAACCTGCCTCATAGAGGGGAATAGCCTTCCGAAAGGAAGATTAATACCGCATAAGATTGTAGCTTCGCATGAAGTAGCAATTAAAGGAGCAATCCGCTATGAGATGGGCCCGCGGCGCATTAGCTAGTTGGTGAGGTAACGGCTCACCAAGGCGACGATGCGTAGCCGACCTGAGAGGGTGATCGGCCACATTGGGACTGAGACACGGCCCAGACTCCTACGGGAGGCAGCAGTGGGGAATATTGCACAATGGGGGAAACCCTGATGCAGCAACGCCGCGTGAGTGATGACGGCCTTCGGGTTGTAAAGCTCTGTCTTCAGGGACGATAATGACGG…	NR_144696.1 Clostridium saudiense strain JCC 16S ribosomal RNA, p... 2549 0.0	100	RA13	1.48190
HA0418	Coprococcus hominis	AGTCGAACGAGAGAAGATTGGTGCTTGCACTGATCCGATCGAGTGGCGGACGGGTGAGTAACGCGTGGGTAACCTGCCTCATACAGGGGAATAACAGTTGGAAACGGCTGCTAAAACCGCATAAGCGCACAGTATCGCATGATACAGTGTGAAAA-ACTCCGGTGGTATGAGATGGACCCGCGTCTGATTAGCTAGTTGGTGAGGTAACGGCCCACCAAGGCAACGATCAGTAGCCGGCCTGAGAGGGTGAACGGCCACATTGGGACTGAGACACGGCCCAAACTCCTACGGGAGGCAGCAGTGGGGAATATTGCACAATGGGGGAAACCCTGATGCAGCGACGCCGCGTGAGTGATGAAGTATTTCGGTATGTAAAGCTCTATCAGCAGGGAAGATAA…	NR_044049.1 Coprococcus eutactus strain ATCC 27759 16S ribosomal ... 2276 0.0	99.928	RA14	1.48191
HA0419	Solibaculum mannosilyticum	AGTCGAACGGACGAGAAGGTGCTTGCACCTTCAAGTTAGTGGCGGACGGGTGAGTAACGCGTGAGCAACCTGCCTCAAAGAGGGGGATAACGTCTGGAAACGGACGCTAATACCGCATGACGTATTCGATAGGCATCTATTGGATACCAAAGGAGCAATCCGCTTTGAGATGGGCTCGCGTCTGATTAGCTAGTTGGTGGGGTAAAGGCCTACCAAGGCGACGATCAGTAGCCGGACTGAGAGGTTGAACGGCCACATTGGGACTGAGACACGGCCCAGACTCCTACGGGAGGCAGCAGTGGGGGATATTGCACAATGGGGGAAACCCTGATGCAGCAACGCCGCGTGAAGGAAGACGGTTTTCGGATTGTAAACTTCTGTTCTTAGTGACGATAATGA…	NR_173688.1 Solibaculum mannosilyticum strain 12CBH8 16S ribosoma... 2532 0.0	99.638	RA14	1.48192
HA0420	Parabacteroides hominis	AAGTCGAGGGGCAGC--G-GGGGTAGCAATAC---CTGCCGGCGACCGGCGCACGGGTGAGTAACGCGTATGCAACTTGCCTATCAGAGGGGAATAGCCCGGCGAAAGTCGGATTAATGCTCCATAAAACAGGGGTCCCGCATGGGAATATTTGTTAAAGATTCATCGCTGATAGATAGGCATGCGTTCCATTAGGCAGTTGGCGGGGTAACGGCCCACCAAACCGACGATGGATAGGGGTTCTGAGAGGAAGGTCCCCCACATTGGAACTGAGACACGGTCCAAACTCCTACGGGAGGCAGCAGTGAGGAATATTGGTCAATGGCCGGGAGGCTGAACCAGCCAAGTCGCGTGAAGGATGAAGGATCTATGGTTTGTAAACTTCTTTTATACGGGAAT…	NR_041343.1 Parabacteroides merdae strain JCM 9497 16S ribosomal ... 2272 0.0	99.854	RA12	1.48193
HA0421	Bacteroides nordii	GGGGCATCAGGATGTAGCAATACATTGCTGGCGACCGGCGCACGGGTGAGTAACACGTATCCAACCTGCCTTTTACTCGGGGATAGGCTTTCGAAAGAAAGATTAATACCCGATGGCATAATATTTCCGCATGGGATTATTATTAAAGAATTTCGGTAAAAGATGGGGATGCGTTCCATTAGGCAGTTGGCGGGGTAACGGCCCACCAAACCTTCGATGGATAGGGGTTCTGAGAGGAAGGTCCCCCACATTGGAACTGAGACACGGTCCAAACTCCTACGGGAGGCAGCAGTGAGGAATATTGGTCAATGGGCGAGAGCCTGAACCAGCCAAGTAGCGTGAAGGATGACTGCCCTATGGGTTGTAAACTTCTTTTATAGGGGAATAAAGTGAGCCACG…	NR_112939.1 Bacteroides nordii WAL 11050 = JCM 12987 16S ribosoma... 2497 0.0	99.276	RA12	1.48194
HA0422	Lachnoclostridium pacaense	TTCGGC-GCTCCCTCCTTCCGGTTGGGTCACTGACTTCGGGCGTTGCTGACTCCCATGGTGTGACGGGCGGTGTGTACAAGACCCGGGAACGTATTCACCGCGGCATTCTGATCCGCGATTACTAGCGATTCCAGCTTCGTGTAGTCGGGTTGCAGACTACAGTCCGAACTGGGACGTTATTTTTGGGATTTGCTCACCTTCGCAGGGCTGCTTCCCTTTGTTTACGCCATTGTAGCACGTGTGTAGCCCAAATCATAAGGGGCATGATGATTTGACGTCATCCCCACCTTCCTCCAGGTTATCCCTGGCAGTCTCCCTAGAGTGCCCACCCGAAATGCTGGCTACTAAGGATAAGGGTTGCGCTCGTTGCGGGACTTAACCCAACATCTCACGACACG…	NR_147396.1 Lachnoclostridium pacaense strain Marseille-P3100 16S... 2553 0.0	99.642	RA12	1.48195
HA0423	Bacteroides multiformis	GTCGAGGGGCAGCATGACCTAGCAATAGGTTGATGGCGACCGGCGCACGGGTGAGTAACACGTATCCAACCTGCCGATTATTCCGGGATAGCCTTTCGAAAGAAAGATTAATACTGGATAGTATAACGAAAAGGCATCTTTTTGTTATTAAAGAATTTCGATAATCGATGGGGATGCGTTCCATTAGCTTGTTGGCGGGGTAACGGCCCACCAAGGCATCGATGGATAGGGGTTCTGAGAGGAAGGTCCCCCACATTGGAACTGAGACACGGTCCAAACTCCTACGGGAGGCAGCAGTGAGGAATATTGGTCAATGGGCGAGAGCCTGAACCAGCCAAGTAGCGTGAAGGATGACTGCCCTATGGGTTGTAAACTTCTTTTATATGGGAATAAAGTGAG…	NR_112933.1 Bacteroides cellulosilyticus strain JCM 15632 16S rib... 2471 0.0	99.784	RA14	1.48196
HA0424	Gemmiger formicilis	CGGCGTCCTCCTTGCGGTTAGACTACCGACTTCGGGTCCCCCCGGCTCTCATGGTGTGACGGGCGGTGTGTACAAGGCCCGGGAACGTATTCACCGCGGCATGCTGATCCGCGATTACTAGCAATTCCGACTTCATGCAGGCGAGTTGCAGCCTGCAATCTGAACTGAGACGTTGTTTTTGAGTTTTGCTCCACCTCGCGGTCTTGCTTCTCTTTGTTAAACGCCATTGTAGTACGTGTGTAGCCCAGGTCATAAAGGGCATGATGATTTGACGTCATCCCCACCTTCCTCCGTTTTGTCAACGGCAGTCTCGCCAGAGTCCTCTTACGTAGTAACTGGCAATAAGGGTTGCGCTCGTTGCGGGACTTAACCCAACATCTCACGACACGAGCTGACGAC…	NR_104846.1 Gemmiger formicilis strain X2-56 16S ribosomal RNA, p... 1753 0.0	99.791	RA12	1.48197
HA0425	Asaccharobacter celatus	TTCGACGCCTCCGCCCCAGAAGGGTTCGGCCGGCGGCTTCGGGTGCAGACGACTCGGGTGGTGTGACGGGCGGTGTGTACAAGGCCCGGGAACGTATTCACCGCGGCATGCTGATCCGCGATTACTAGCAACTCCGACTTCACGCAGGCGGGTTGCAGCCTGCGATCCGAACTGGGACCGGCTTTCCGGGATCCGCTCCCCCTCGCGGGGTGGCAACCCTCTGTACCGGCCATTGTAGCACGTGTGCAGCCCAGGGCATAAGGGGCATGATGACTTGACGTCGTCCCCACCTTCCTCCGGCTTGACGCCGGCAGTCTCCCGCGAGTCCCCAACTGAATGCTGGCAACACGGGACGGGGGTTGCGCTCGTTGCGGGACTTAACCCAACATCTCACGACAC…	NR_121696.1 Adlercreutzia equolifaciens strain DSM 19450 16S ribo... 1790 0.0	99.895	RA13	1.48198
HA0426	Desulfovibrio legallii	CCATTGCTGGTTGGCTTACCGGCTTCGGGTAAAACCGACTTTCGTGGTGTGACGGGCGGTGTGTACAAGGCCCGGGAACGCATTCACCCGAGCATGCTGATCTCGAATTACTAGCGATTCCGACTTCATGCAGTCGAGTTGCAGACTGCAATCCGGACTGGGACGCGTTTTTTGGGATTGGCTCCACCTCGCGGTCTCGCTTCCCTTTGTGCGCGCCATTGTAGTACGTGTGTAGCCCTGGATGTAAGGGCCATGATGACTTGACGTCGTCCCCACCTTCCTCCCGGTTAACCCGGGCAGTCTGCATAGAGTGCCCAACGTTACTTGCTGGCAACTATGCATAGGGGTTGCGCTCGTTGCGGGACTTAACCCAACATCTCACGACACGAGCTGACGACA…	NR_108301.1 Desulfovibrio legallii strain H1 16S ribosomal RNA, p... 1759 0.0	99.383	RA14	1.48199
HA0427	Senegalimassilia anaerobia	TTCGACGCCTCCGCCCCTATAAGGGTTCGGCCGGCGGCTTCGGGTGCAGACGACTCGGGTGGTGTGACGGGCGGTGTGTACAAGGCCCGGGAACGTATTCACCGCGGCGTGCTGATCCGCGATTACTAGCAACTCCGGCTTCACGGAGGCGGGTTGCAGCCTCCGATCCGAACTGGGGCCGGCTTTGCGGGATCCGCTCCCCCTCGCGGGGTCGCAACCCTCTGTACCGGCCATTGTAGCACGTGTGCGGCCCAGGGCATAAGGGGCATGATGACTTGACGTCGTCCCCACCTTCCTCCGGCTTGACGCCGGCAGTCCCCCGCGAGTCCCCAACTGAATGCTGGCAACACGGGGCAGGGGTTGCGCTCGTTGCGGGACTTAACCCAACATCTCACGACA…	NR_125595.1 Senegalimassilia anaerobia JC110 16S ribosomal RNA, p... 1762 0.0	99.484	RA14	1.48200
HA0428	Adlercreutzia equolifaciens	CTT-CCCT-C-CACCTTCGACGCCTCCGCCCCAGAAGGGTTCGGCCGGCGGCTTCGGGTGCAGACGACTCGGGTGGTGTGACGGGCGGTGTGTACAAGGCCCGGGAACGTATTCACCGCGGCATGCTGATCCGCGATTACTAGCAACTCCGACTTCACGCAGGCGGGTTGCAGCCTGCGATCCGAACTGGGACCGGCTTTCCGGGATCCGCTCCCCCTCGCGGGGTGGCAACCCTCTGTACCGGCCATTGTAGCACGTGTGCAGCCCAGGGCATAAGGGGCATGATGACTTGACGTCGTCCCCACCTTCCTCCGGCTTGACGCCGGCAGTCTCCCGCGAGTCCCCAACTGAATGCTGGCAACACGGGACGGGGGTTGCGCTCGTTGCGGGACTTAACCC…	NR_121696.1 Adlercreutzia equolifaciens strain DSM 19450 16S ribo... 1864 0.0	99.504	RA14	1.48201
HA0429	Massilistercora timonensis	AGTGGCGGACGGGTGAGTAACGCGTGGGTAACCTGCCCTGTACAGGGGGACAACAGTTGGAAACGACTGCTAATACCGCATAAGCGCACAGCTTCGCATGAAGCAGTGTGAAAAACTCCGGTGGTACAGGATGGACCCGCGTCTGATTAGATAGTTGGTGAGGTAACGGCCCACCAAGTCAACGATCAGTAGCCGGCCTGAGAGGGCGAACGGCCACATTGGGACTGAGACACGGCCCAAACTCCTACGGGAGGCAGCAGTGGGGAATATTGCACAATGGGGGAAACCCTGATGCAGCGACGCCGCGTGAGTGAAGAAGTATTTCGGTATGTAAAGCTCTATCAGCAGGGAAGAAAGACATGACGGTACCTGACTAAGAAGCCCCGGCTAACTACGTGC…	NR_179658.1 Massilistercora timonensis strain Marseille-P3756 16S... 2071 0.0	94.387	RA13	1.48202
HA0430	Prevotella copri	GTTTCG-CCTAGGCCGCTCCTTACGGTCACGGACTTTAGGCGCCCCCGGCTTTCATGGCTTGACGGGCGGTGTGTACAAGGCCCGGGAACGTATTCACCGCGCCATGGCTGATGCGCGATTACTAGCGAATCCAGCTTCGTGGGGTCGGGTTGCAGACCCCAGTCCGAACTGAGACAGGCTTTAAGGATTTGATCCGTTTTGCAGACGACCATCTCTCTGTACCTGCCATTGTAACACGTGTGTAGCCCCGGACGTAAGGGCCGTGCTGATTTGACGTCATCCCCACCTTCCTCACACCTTACGGTGGCAGTGTCCCCAGAGTGCCCAGCTTGACCTGATGGCAACTAAGGAGAGGGGTTGCGCTCGTTATGGCACTTAAGCCGACACCTCACGGCACG…	NR_113411.1 Prevotella copri DSM 18205 strain JCM 13464 16S ribos... 1740 0.0	98.573	RA13	1.48203
HA0431	Bacteroides uniformis	AAGTCGAGGGGCAGCATGAACTTAGCTTGCTAAGTTTGATGGCGACCGGCGCACGGGTGAGTAACACGTATCCAACCTGCCGATGACTCGGGGATAGCCTTTCGAAAGAAAGATTAATACCCGATGGCATAGTTCTTCCGCATGGTGGAACTATTAAAGAATTTCGGTCATCGATGGGGATGCGTTCCATTAGGTTGTTGGCGGGGTAACGGCCCACCAAGCCTTCGATGGATAGGGGTTCTGAGAGGAAGGTCCCCCACATTGGAACTGAGACACGGTCCAAACTCCTACGGGAGGCAGCAGTGAGGAATATTGGTCAATGGACGAGAGTCTGAACCAGCCAAGTAGCGTGAAGGATGACTGCCCTATGGGTTGTAAACTTCTTTTATACGGGAATAA…	NR_112945.1 Bacteroides uniformis strain JCM 5828 16S ribosomal R... 2549 0.0	99.784	RA12	1.48204
HA0432	Roseburia faecis	TATCG-A-CTGCCTTCGACGGCTCTCTCCTTACGGTTGAGTCACCGGCTTCGGGCATTCCCGACTCCCATGGTGTGACGGGCGGTGTGTACAAGACCCGGGAACGTATTCACCGCGACATTCTGATTCGCGATTACTAGCGATTCCAGCTTCGTGTAGTCGAGTTGCAGACTACAGTCCGAACTGGGACGTTATTTTTGGGATTTGCTAGAAGTCACCTTTTCGCTTCCCTTTGTTTACGCCATTGTAGCACGTGTGTAGCCCAAGTCATAAGGGGCATGATGATTTGACGTCATCCCCGCCTTCCTCCAGGTTATCCCTGGCAGTCTCCCTAGAGTGCCCAGCCGAACTGCTGGCTACTAAGGACAGGGGTTGCGCTCGTTGCGGGACTTAACCCAAC…	NR_042832.1 Roseburia faecis strain M72/1 16S ribosomal RNA, part... 1644 0.0	93.733	RA2	1.48205
HA0433	Eubacterium acidiformans	AGTCGAACGAAGCACCAGTGGGACAGAAGCCTTCGGGCGGAAGACTTTGGTGACTTAGTGGCGGACGGGTGAGTAACGCGTGGGTAACCTGCCCTGTACTGGGGGACAACAGTTGGAAACGACTGCTAATACCGCATAAGCGCACAGCATCGCATGATGCAGTGTGAAAAACTCCGGTGGTACAGGATGGACCCGCGTCTGATTAGCTAGTTGGTGAGGTAACGGCTTACCAAGGCAACGATCAGTAGCCGACTTGAGAGAGTGATCGGCCACATTGGGACTGAGACACGGCCCAAACTCCTACGGGAGGCAGCAGTGGGGAATATTGCACAATGGGGGAAACCCTGATGCAGCGACGCCGCGTGAAGGAAGAAGTATTTCGGTATGTAAACTTCTATC…	NR_118670.1 Eubacterium ventriosum strain ATCC 27560 16S ribosoma... 2189 0.0	94.695	RA2	1.48206
HA0434	Qingyuzengella butyriciproducens	TTCGGCGGCGTCCTCCTTGCGGTTAGACTACCGACTTCGGGTCCCCCCGGCTCTCATGGTGTGACGGGCGGTGTGTACAAGGCCCGGGAACGTATTCACCGCGGCATGCTGATCCGCGATTACTAGCAATTCCGACTTCGTGCAGGCGAGTTGCAGCCTGCAGTCTGAACTGGGACGTTGTTTTTGAGTTTTGCTCCACCTCGCGGTTTCGCTTCTCTTTGTTAAACGCCATTGTAGTACGTGTGTAGCCCAGGTCATAAAGGGCATGATGATTTGACGTCATCCCCACCTTCCTCCGTTTTGTCAACGGCAGTCCGGCCAGAGTCCTCTTGCGTAGTAACTGACCGTAAGGGTTGCGCTCGTTGCGGGACTTAACCCAACATCTCACGACACGAGCTG…	NR_156911.1 Fournierella massiliensis strain AT2 16S ribosomal RN... 2141 0.0	94.147	RA2	1.48207
HA0435	Blautia longa	GCAGTTAGGTCACTGACTTCGGGCGTTACTGACTCCCATGGTGTGACGGGCGGTGTGTACAAGACCCGGGAACGTATTCACCGCGGCATTCTGATCCGCGATTACTAGCGATTCCAGCTTCGTGCAGTCGAGTTGCAGACTGCAGTCCGAACTGGGACGTTATTTTTGGGATTTGCTTACCTTCGCAGGCTCGCTTCCCTTTGTTTACGCCATTGTAGCACGTGTGTAGCCCAAATCATAAGGGGCATGATGATTTGACGTCATCCCCGCCTTCCTCCAGGTTATCCCTGGCAGTCTCCTCAGAGTGCCCGGCCAAACCGCTGGCTACTGGGGATAGGGGTTGCGCTCGTTGCGGGACTTAACCCAACATCTCACGACACGAGCTGACGACAACCATGC…	NR_118692.1 Blautia obeum ATCC 29174 16S ribosomal RNA, partial s... 2394 0.0	97.828	RA6	1.48208
HA0436	Corynebacterium dentalis	AGTCGAACGAAGCACTTAAGTTTGATTCTTCGGATGAAGACTTTTGTGACTGAGTGGCGGACGGGTGAGTAACGCGTGGGTAACCTGCCTCATACAGGGGGATAACAGTTAGAAATGACTGCTAATACCGCATAAGACCACAGCACCGCATGGTGCAGGGGTAAAAACTCCGGTGATATGAGATGGACCCGCGTCTGATTAGCTAGTTGGTGGGGTAACGGCCTACCAAGGCGACGATCAGTAGCCGACCTGAGAGGGTGACCGGCCACATTGGGACTGAGACACGGCCCAAACTCCTACGGGAGGCAGCAGTGGGGAATATTGCACAATGGGGGAAACCCTGATGCAGCGACGCCGCGTGAAGGATGAAGTATTTCGGTATGTAAACTTCTATCAGCA…	NR_179631.1 Corynebacterium dentalis strain Marseille-P4122 16S r... 2549 0.0	99.713	RA6	1.48209
HA0437	Mediterraneibacter tenuis	ACCGAGTGGCGGACGGGTGAGTAACGCGTGGGTAACCTGCCTCATACAGGGGGATAACGATTGGAAACGATTGCTAATACCGCATAAGCGCACAGTACCACATGGTACGGTGTGAAAAACTCCGGTGGTATGAGATGGACCCGCGTCTGATTAGCTAGTTGGTGAGGTAACGGCCCACCAAGGCAACGATCAGTAGCCGACCTGAGAGGGTGACCGGCCACATTGGGACTGAGACACGGCCCAGACTCCTACGGGAGGCAGCAGTGGGGGATATTGCACAATGGAGGAAACTCTGATGCAGCGACGCCGCGTGAGTGAAGAAGTATTTCGGTATGTAAAGCTCTATCAGCAGGGAAGAAAATGACGGTACCTGACTAAGAAGCCCCGGCTAACTACGTG…	NR_036800.1 [Ruminococcus] gnavus ATCC 29149 16S ribosomal RNA, p... 2001 0.0	93.299	RA6	1.48210
HA0438	Butyricimonas recta	AGCCCGTTCCTCGCGGTCACGATCTTCAGGTACTCCCGGCTTCCATGGCTTGACGGGCGGTGTGTACAAGGCCCGGGAACGTATTCACCGCGCCATGGCTGATGCGCGATTACTAGCGAATCCAACTTCGTGGAGTCGGGTTGCAGACTCCAGTCCGAACTACGACCGGCTTTAGAGATTCGCTCCGGGTCACCCCGTGGCTGCCCTCTGTACCGGCCATTGTAACACGTGTGTCGCCCCGGGTGTAAGGGCCGTGCTGATTTGACGTCATCCCCGCCTTCCTCGCACCTTACGGTGGCAGTCTCGACAGAGTGCCCGGCTTGAACCGATGGCAACTGGCGATAGGGGTTGCGCTCGTTATGGGACTTAACCCGACACCTCACGGCACGAGCTGACGAC…	NR_126195.1 Butyricimonas paravirosa strain 214-4 16S ribosomal R... 2418 0.0	97.924	RA1	1.48211
HA0439	Coprobacter secundus	CGCTCCTCGCGGTTGCATACTTCAGGTACTCCCGGCTCCCATGGCTTGACGGGCGGTGTGTACAAGGCCCGGGAACGTATTCACCGCGCCATGGCTGATGCGCGATTACTAGCGAATCCAGCTTCACGGAGTCGAGTTGCAGACTCCGATCCGAACTGGGACAGGGTTTCGAGATTGGCGCGGCATTGCTGCCTGGCTACTCGCTGTCCCTGCCATTGTAACACGTGTGTCGCCCCGGACGTAAGGGCCGTGCTGATTTGACGTCATCCCCACCTTCCTCGCAGCTTACGCTGGCAGTCTCGATTGAGTCCTCAGCTTCACCTGGTAGTAACTATCGATAAGGGTTGCGCTCGTTATGGCACTTAAGCCGACACCTCACGGCACGAGCTGACGACAACC…	NR_173687.1 Coprobacter secundus subsp. similis strain 2CBH44 16S... 2564 0.0	99.928	RA2	1.48212
HA0440	Blautia immobilis	TCCTTCCTTGCGGTTAGGTCACTGACTTCGGGCGTTACTGACTCCCATGGTGTGACGGGCGGTGTGTACAAGACCCGGGAACGTATTCACCGCGGCATTCTGATCCGCGATTACTAGCGATTCCAGCTTCGTGTAGTCGGGTTGCAGACTACAGTCCGAACTGGGACGTTATTTTTGGGATTTGC-CCACCCTCGCAGGTTCGCTTCCCTTTGTTTACGCCATTGTAGCACGTGTGTAGCCCAAATCATAAGGGGCATGATGATTTGACGTCATCCCCGCCTTCCTCCAGGTTATCCCTGGCAGTCTCCCCAGAGTGCCCACCTTAAATGCTGGCTACTGAGGATAGGGGTTGCGCTCGTTGCGGGACTTAACCCAACATCTCACGACACGAGCTGACG…	NR_044054.1 Blautia wexlerae DSM 19850 16S ribosomal RNA, partial... 2300 0.0	96.485	RA1	1.48213
HA0441	Diplocloster modestus	TTCGACGGCTCTCTCCTTTCGGTTGAGTCACCGGCTTCGGGCGTTATCGACTCCCATGGTGTGACGGGCGGTGTGTACAAGACCCGGGAACGTATTCACCGCGACATGCTGATTCGCGATTACTAGCGATTCCAGCTTCATGTAGTCGAGTTGCAGACTACAATCCGAACTGAGACGTTATTTTTGAGATTTGCTTAACCTCGCGGTCTCGCTTCCCTTTGTTTACGCCATTGTAGCACGTGTGTAGCCCAAGTCATAAGGGGCATGATGATTTGACGTCATCCCCACCTTCCTCCGGATTGTCTCCGGCAGTCTCCCTAGAGTTCCCATCTTACTGCTGGCTACTAAGGATAAGGGTTGCGCTCGTTGCGGGACTTAACCCAACATCTCACGACACGA…	NR_181406.1 Diplocloster modestus strain ASD4241 16S ribosomal RN... 2582 0.0	99.929	RA4	1.48214
HA0442	Zhongjingia baculiformis	CATGCAAGTCGAGCGAGAAATCTTGGAATGAAACTTCGGTTGAGTGAAGAGATGGAAAGCGGCGGACGGGTGAGTAACGCGTAGGCAACCTGCCTTATGCAGAGGGATAGCCATTGGAAACGATGATTAAAACCTCATAATGCCATTTTATCACATGATGAGATGGTCAAAGATTTATCGGCATAAGATGGGCCTGCGTCTGATTAGCTGGTTGGTGGGGTAACGGCCTACCAAGGCGACGATCAGTAGCCGACCTGAGAGGGTGAACGGCCACATTGGAACTGAGACACGGTCCAAACTCCTACGGGAGGCAGCAGTGGGGAATATTGCACAATGGGCGAAAGCCTGATGCAGCAACGCCGCGTGAGCGAAGAAGGTCTTCGGATCGTAAAGCTCTGT…	NR_181401.1 Lentihominibacter hominis-2 strain NSJ-24 16S ribosomal... 1954 0.0	92.092	RA2	1.48215
HA0443	Lactonifactor hominis	AAGTCGAACGAAGCATAAAGA-ACGGATTATTTCGGTAAGAAGT-TTTTTATGACTGAGTGGCGGACGGGTGAGTAACGCGTGGATAACCTGCCTCATACAGGGGGATAACAGTTAGAAATGGCTGCTAATACCGCATAAGCGCACAGTGCTGCATGGCACCGTGTGAAAAGCTCCGGCGGTATGAGATGGATCCGCGTTTGATTAGCTGGTTGGCGGGGTAACGGCCCACCAAGGCAACGATCAATAGCCGACCTGAGAGGGTGACCGGCCACATTGGGACTGAGACACGGCCCAAACTCCTACGGGAGGCAGCAGTGGGGAATATTGCACAATGGGGGAAACCCTGATGCAGCGACGCCGCGTGAAGGAAGAAGTATTTCGGTATGTAAACTTCTAT…	NR_043551.1 Lactonifactor longoviformis strain ED-Mt61/PYG-s6 16S... 2381 0.0	97.626	RA5	1.48216
HA0444	Coprococcus immobilis	GGCGTGCTTAAC-CATGC-AGTCGAACGGACGATGAAGAGCTTGCTTTTCAGAGTTAGTGGCGGACGGGTGAGTAACGCGTGGGTAACCTGCCTCATACAGGGGGATAGCAGCTGGAAACGGCTGATAAAACCGCATAAGCGCACAGCATCGCATGATGCAGTGTGAAAAACTCCGGTGGTATGAGATGGACCCGCGTCTGATTAGCTGGTTGGTGAGGTAACGGCCCACCAAGGCGACGATCAGTAGCCGGCCTGAGAGGGTGACCGGCCACATTGGGACTGAGACACGGCCCAAACTCCTACGGGAGGCAGCAGTGGGGAATATTGCACAATGGGGGAAACCCTGATGCAGCGACGCCGCGTGAAGGAAGAAGTATCTCGGTATGTAAACTTCTATC…	NR_024750.1 Coprococcus catus strain VPI-C6-61 16S ribosomal RNA,... 2242 0.0	97.416	RA5	1.48217
HA0445	Mengyingia hominis	TTCGGCAGCGCTCTCCTTGCGGTTAAGCTACTGACTTCGGGTATTACCGGCTCCCATGGTGTGACGGGCGGTGTGTACAAGGCCCGGGAACGTATTCACCGCGGCATGCTGATCCGCGATTACTAGCAATTCCAACTTCATGTAGGCGAGTTGCAGCCTACAATCCGAACTGAGATCGTTTTTGGGGTTTTGCTCCACCTCGCGGTATTGCTTCCCTCTGTTAACGACCATTGTAGTACGTGTGAGGCCCAGGTCATAAAGGGCATGATGATTTGACGTCGTCCCCACCTTCCTCCGTTTTGTCAACGGCAGTC-TGATTAGAGTGCTCTTGCGTAGCAACTAATCA-CAAGGGTTGCGCTCGTTGCGGGACTTAACCCAACATCTCACGACACGAGCT…	NR_144736.1 Neglectibacter timonensis strain SN17 16S ribosomal R... 2152 0.0	95.431	RA5	1.48218
HA0446	Enterococcus immobilis	AGTCGAACGCTTTTCTTTCCACCGGAG-CTTGCTC-CACCGGAAAGAAAAGAGTGGCGAACGGGTGAGTAACACGTGGGTAACCTGCCCTCAAGCGGGGGATAACACTTGGAAACAGGTGCTAATACCGCATAACAATAGAAGGAGCATTTCTTCTGTTTGAAAGTCGCAACTGCGACACTTGAGGATGGACCCGCGGTGCATTAGCTAGTTGGTGAGGTAACGGCTCACCAAGGCCACGATGCATAGCCGACCTGAGAGGGTGATCGGCCACACTGGGACTGAGACACGGCCCAGACTCCTACGGGAGGCAGCAGTAGGGAATCTTCGGCAATGGACGAAAGTCTGACCGAGCAACGCCGCGTGAGTGAAGAAGGTTTTCGGATCGTAAAACTCTGTT…	NR_135720.1 Enterococcus diestrammenae strain ORL-24 16S ribosoma... 2534 0.0	98.64	RA2	1.48219
HA0447	Eisenbergiella longa	GGTGTAACTTAGTGGCGGACGGGTGAGTAACGCGTGGGAAACCTGCCCTGTACCGGGGGATAACACTTAGAAATAGGTGCTAATACCGCATAAGCGCACAGCTTCACATGAGGCAGTGTGAAAAACTCCGGTGGTACAGGATGGTCCCGCGTCTGATTAGCCAGTTGGCAGGGTAACGGCCTACCAAAGCGACGATCAGTAGCCGGCCTGAGAGGGTGAACGGCCACATTGGGACTGAGACACGGCCCAAACTCCTACGGGAGGCAGCAGTGGGGAATATTGCACAATGGGGGAAACCCTGATGCAGCGACGCCGCGTGAGTGAAGAAGTATTTCGGTATGTAAAGCTCTATCAGCAGGGAAGAAAATGACGGTACCTGACTAAGAAGCCCCGGCTAAC…	NR_118643.1 Eisenbergiella tayi strain B086562 16S ribosomal RNA,... 2329 0.0	97.575	RA2	1.48220
HA0448	Naizhengia acetigignens	TTCGGCAGCTCCTTCCTTACGGTTAGGTCACTGACTTCGGGCGTTACCAACTCCCATGGTGTGACGGGCGGTGTGTACAAGACCCGGGAACGTATTCACCGCGACATTCTGATTCGCGATTACTAGCGATTCCAGCTTCATGTAGTCGAGTTGCAGACTACAATCCGAACTGAGACGTTATTTTTGAGATTTGCTTACCCTCGCAGGCTTGCTTCCCTTTGTTTACGCCATTGTAGCACGTGTGTAGCCCAAATCATAAGGGGCATGATGATTTGACGTCATCCCCACCTTCCTCCAGGTTATCCCTGGCAGTCCCTCCAGAGTGCCCAGCCGAACTGCTGGCTACTGAAGGTAAGGGTTGCGCTCGTTGCGGGACTTAACCCAACATCTCACGACACG…	NR_181885.1 Hominisplanchenecus faecis-2 strain CLA-AA-H246 16S rib... 2084 0.0	93.532	RA2	1.48221
HA0449	Prevotella copri	GGCCGCTCCTTACGGTCACGGACTTTAGGCGCCCCCGGCTTTCATGGCTTGACGGGCGGTGTGTACAAGGCCCGGGAACGTATTCACCGCGCCATGGCTGATGCGCGATTACTAGCGAATCCAGCTTCGTGGGGTCGGGTTGCAGACCCCAGTCCGAACTGAGACAGGCTTTAAGGATTTGATCCAATTTGCATAGGACCATCTCTCTGTACCTGCCATTGTAACACGTGTGTAGCCCCGGACGTAAGGGCCGTGCTGATTTGACGTCATCCCCACCTTCCTCACACCTTACGGTGGCAGTGTCCCCAGAGTGCCCAGCTTGACCTGATGGCAACTAAGGAGAGGGGTTGCGCTCGTTATGGCACTTAAGCCGACACCTCACGGCACGAGCTGACGACA…	NR_113411.1 Prevotella copri DSM 18205 strain JCM 13464 16S ribos... 2505 0.0	98.857	RA8	1.48222
HA0450	Prevotella copri	GGCCGCTCCTTACGGTCACGGACTTTAGGCGCCCCCGGCTTTCATGGCTTGACGGGCGGTGTGTACAAGGCCCGGGAACGTATTCACCGCGCCATGGCTGATGCGCGATTACTAGCGAATCCAGCTTCGTGGGGTCGGGTTGCAGACCCCAGTCCGAACTGAGACAGGCTTTAAGGATTTGATCCAATTTGCATAGGACCATCTCTCTGTACCTGCCATTGTAACACGTGTGTAGCCCCGGACGTAAGGGCCGTGCTGATTTGACGTCATCCCCACCTTCCTCACACCTTACGGTGGCAGTGTCCCCAGAGTGCCCAGCTTGACCTGATGGCAACTAAGGAGAGGGGTTGCGCTCGTTATGGCACTTAAGCCGACACCTCACGGCACGAGCTGACGACA…	NR_113411.1 Prevotella copri DSM 18205 strain JCM 13464 16S ribos... 2503 0.0	98.926	RA8	1.48223
HA0500	Klebsiella aerogenes	GGTAAGCGCCCTCCCGAAGGTTAAGCTACCTACTTCTTTTGCAACCCACTCCCATGGTGTGACGGGCGGTGTGTACAAGGCCCGGGAACGTATTCACCGTAGCATTCTGATCTACGATTACTAGCGATTCCGACTTCATGGAGTCGAGTTGCAGACTCCAATCCGGACTACGACATACTTTATGAGGTCCGCTTGCTCTCGCGAGGTCGCTTCTCTTTGTATATGCCATTGTAGCACGTGTGTAGCCCTACTCGTAAGGGCCATGATGACTTGACGTCATCCCCACCTTCCTCCAGTTTATCACTGGCAGTCTCCTTTGAGTTCCCGGCCGAACCGCTGGCAACAAAGGATAAGGGTTGCGCTCGTTGCGGGACTTAACCCAACATTTCACAACACGAG…	NR_113614.1 Klebsiella aerogenes strain NBRC 13534 16S ribosomal ... 2562 0.0	99.503	RA12	1.48224
HA0501	Micrococcus yunnanensis	TGC-AGTCGAACGATGAAGCCCAGCTTGCTGGGTGGATTAGTGGCGAACGGGTGAGTAACACGTGAGTAACCTGCCCTTAACTCTGGGATAAGCCTGGGAAACTGGGTCTAATACCGGATAGGAGCGTCCACCGCATGGTGGGTGTTGGAAAGATTTATCGGTTTTGGATGGACTCGCGGCCTATCAGCTTGTTGGTGAGGTAATGGCTCACCAAGGCGACGACGGGTAGCCGGCCTGAGAGGGTGACCGGCCACACTGGGACTGAGACACGGCCCAGACTCCTACGGGAGGCAGCAGTGGGGAATATTGCACAATGGGCGCAAGCCTGATGCAGCGACGCCGCGTGAGGGATGACGGCCTTCGGGTTGTAAACCTCTTTCAGTAGGGAAGAAGCGAAA…	NR_116578.1 Micrococcus yunnanensis strain YIM 65004 16S ribosoma... 2547 0.0	99.642	RA12	1.48225
HA0502	Streptococcus parasanguinis	CTGGC-GCGTG-CT-ATAC-TGCAAGTAGAACGCTGAAGCTTGGTGCTTGCACCGAGCGGATGAGTTGCGAACGGGTGAGTAACGCGTAGGTAACCTGCCTCTTAGCGGGGGATAACTATTGGAAACGATAGCTAATACCGCATAAAAGTCGATATCGCATGATATTGATTTGAAAGGTGCAATTGCATCACTAAGAGATGGACCTGCGTTGTATTAGCTAGTTGGTGAGGTAACGGCTCACCAAGGCGACGATACATAGCCGACCTGAGAGGGTGATCGGCCACACTGGGACTGAGACACGGCCCAGACTCCTACGGGAGGCAGCAGTAGGGAATCTTCGGCAATGGGGGCAACCCTGACCGAGCAACGCCGCGTGAGTGAAGAAGGTTTTCGGATCG…	NR_115241.1 Streptococcus parasanguinis ATCC 15912 16S ribosomal ... 1748 0.0	98.205	RA12	1.48226
HA0503	Microbacterium esteraromaticum	CCTTCGAC-GCTCCCTCCCACAAGGGGTTAGGCCACCGGCTTCAGGTGTTACCGACTTTCATGACTTGACGGGCGGTGTGTACAAGACCCGGGAACGTATTCACCGCAGCGTTGCTGATCTGCGATTACTAGCGACTCCGACTTCATGAGGTCGAGTTGCAGACCTCAATCCGAACTGGGACCGGCTTTTTGGGATTCGCTCCACCTTACGGTATCGCAGCCCATTGTACCGGCCATTGTAGCATGCGTGAAGCCCAAGACATAAGGGGCATGATGATTTGACGTCATCCCCACCTTCCTCCGAGTTGACCCCGGCAGTATCCCATGAGTTCCCACCATTACGTGCTGGCAACATAGAACGAGGGTTGCGCTCGTTGCGGGACTTAACCCAACATCTCA…	NR_026468.1 Microbacterium esteraromaticum strain DSM 8609 16S ri... 1775 0.0	97.521	RA14	1.48227
HA0504	Escherichia marmotae	TGCAAGTCGAACGGTAACAGGAAGAAGCTTGCTTCTTTGCTGACGAGTGGCGGACGGGTGAGTAATGTCTGGGAAACTGCCTGATGGAGGGGGATAACTACTGGAAACGGTAGCTAATACCGCATAACGTCGCAAGACCAAAGAGGGGGACCTTCGGGCCTCTTGCCATCGGATGTGCCCAGATGGGATTAGCTAGTAGGTGGGGTAACGGCTCACCTAGGCGACGATCCCTAGCTGGTCTGAGAGGATGACCAGCCACACTGGAACTGAGACACGGTCCAGACTCCTACGGGAGGCAGCAGTGGGGAATATTGCACAATGGGCGCAAGCCTGATGCAGCCATGCCGCGTGTATGAAGAAGGCCTTCGGGTTGTAAAGTACTTTCAGCGGGGAGGAAGG…	NR_136472.1 Escherichia marmotae strain HT073016 16S ribosomal RN... 2542 0.0	99.289	RA14	1.48228
HA0506	Escherichia fergusonii	GCCCTCCCGAAGGTTAAGCTACCTACTTCTTTTGCAACCCACTCCCATGGTGTGACGGGCGGTGTGTACAAGGCCCGGGAACGTATTCACCGTGGCATTCTGATCCACGATTACTAGCGATTCCGACTTCATGGAGTCGAGTTGCAGACTCCAATCCGGACTACGACGCACTTTATGAGGTCCGCTTGCTCTCGCGAGGTCGCTTCTCTTTGTATGCGCCATTGTAGCACGTGTGTAGCCCTGGTCGTAAGGGCCATGATGACTTGACGTCATCCCCACCTTCCTCCAGTTTATCACTGGCAGTCTCCTTTGAGTTCCCGGCCGGACCGCTGGCAACAAAGGATAAGGGTTGCGCTCGTTGCGGGACTTAACCCAACATTTCACAACACGAGCTGACGA…	NR_027549.1 Escherichia fergusonii ATCC 35469 16S ribosomal RNA, ... 2573 0.0	99.786	RA12	1.48229
HA0507	Streptococcus lutetiensis	GGCGGCTGGCTCCTAAA-GGTTACCTCACCGACTTCGGGTGTTACAAACTCTCGTGGTGTGACGGGCGGTGTGTACAAGGCCCGGGAACGTATTCACCGCGGCGTGCTGATCCGCGATTACTAGCGATTCCGACTTCATGTAGGCGAGTTGCAGCCTACAATCCGAACTGAGATTGGCTTTAAGAGATTTGCTTGCCGTCACCGACTCGCGACTCGTTGTACCAACCATTGTAGCACGTGTGTAGCCCAGGTCATAAGGGGCATGATGATTTGACGTCATCCCCACCTTCCTCCGGTTTATTACCGGCAGTCTCGCTAGAGTGCCCAACTTAATGATGGCAACTAACAATAGGGGTTGCGCTCGTTGCGGGACTTAACCCAACATCTCACGACACGAGC…	NR_115719.1 Streptococcus lutetiensis strain CIP 106849 16S ribos... 2604 0.0	99.859	RA13	1.48230
HA0508	Pyramidobacter piscolens	GGATCCTTCCTCGCGGTTAGGCCTCCGGCTTTGAGAGCACCCGACTCGGATGGTGTGACGGGCGGTGTGTACAAGGCCCGGGAACGTATTCACCGCGGCTTGGCTGATCCGCGATTACTAGCGATTCCAACTTCATGCAGTCGAGTTGCAGACTGCAATCCGAACTGGGGATGGCTTTTTGGGATCTGCTTCTCCTTTCGGGCTCGCTTCTCTCTGTACCATCCATTGTAGCATGTGTGTCGCCCTGGACATATGGGCCATGATGACTTGACGTCGTCCCCACCTTCCTCCATCTTGTCGATGGCAGTCTCGCCGGAGTGCTCAGCTTTATCTGGTAGCAACCGGCAATAGGGGTTGCGCTCGTTGCGGGACTTAACCCAACATCTCACGACACGAGCT…	NR_113185.1 Pyramidobacter piscolens strain W5455 16S ribosomal R... 2532 0.0	99.639	RA13	1.48231
HA0509	Parabacteroides distasonis	GATCCTCGCGGTTACGGACTTCAGGTACCCCCGGCTCCCATGGCTTGACGGGCGGTGTGTACAAGGCCCGGGAACGTATTCACCGCGCCATGGCTGATGCGCGATTACTAGCGAATCCAGCTTCACGGAGTCGGGTTGCAGACTCCGATCCGAACTGAGACGTGGTTTGGGGATTCGCTCCCTGTCGCCAGGTGGCTTCCCTTTGTCCACGCCATTGTAACACGTGTGTCGCCCCGGATGTAAGGGCCGTGCTGATTTGACGTCATCCCCGCCTTCCTCGCAGCTTACGCTGGCAGTCCCACCAGAGTCCTCAGCTTTACCTGTTAGTAACTAGTGGCAAGGGTTGCGCTCGTTATGGCACTTAAGCCGACACCTCACGGCACGAGCTGACGACAACCA…	NR_074376.1 Parabacteroides distasonis ATCC 8503 16S ribosomal RN... 2453 0.0	98.698	RA13	1.48232
HA0510	Enterococcus faecium	TGGCTCCAAAAGGTTACCTCACCGACTTCGGGTGTTACAAACTCTCGTGGTGTGACGGGCGGTGTGTACAAGGCCCGGGAACGTATTCACCGCGGCGTGCTGATCCGCGATTACTAGCGATTCCGGCTTCATGCAGGCGAGTTGCAGCCTGCAATCCGAACTGAGAGAAGCTTTAAGAGATTAGCTTAGCCTCGCGACTTCGCAACTCGTTGTACTTCCCATTGTAGCACGTGTGTAGCCCAGGTCATAAGGGGCATGATGATTTGACGTCATCCCCACCTTCCTCCGGTTTGTCACCGGCAGTCTTGCTAGAGTGCCCAACTGAATGATGGCAACTAACAATAAGGGTTGCGCTCGTTGCGGGACTTAACCCAACATCTCACGACACGAGCTGACGAC…	NR_114742.1 Enterococcus faecium strain DSM 20477 16S ribosomal R... 2608 0.0	99.859	RA14	1.48233
HA0511	Gordonibacter pamelaeae	AGTCGAACGATTAAGACGGCTCCGGCCGTGAATAGAGTGGCGAACGGGTGAGTAACACGTGACCAACCTGCCCCCTACCCCGGGATAACGCAAGGAAACCTGCGCTAATACCGGATACTCCTTCCCCTGCTCCTGCAGGGGTCGGGAAAGCCCAGACGGTAGGGGATGGGGTCGCGGCCCATTAGGTAGACGGCGGGGCAACGGCCCACCGTGCCTGCGATGGGTAGCCGGGTTGAGAGACCGACCGGCCACATTGGGACTGAGATACGGCCCAGACTCCTACGGGAGGCAGCAGTGGGGAATTTTGCGCAATGGGGGGAACCCTGACGCAGCAACGCCGCGTGCGGGATGAAGGCCTTCGGGTTGTAAACCGCTTTCAGCAGGGAAGATAGTGACGGT…	NR_102934.1 Gordonibacter pamelaeae 7-10-1-b 16S ribosomal RNA, p... 2531 0.0	100	RA14	1.48234
HA0512	Lachnoclostridium pacaense	GTCGAACGAAGCATCCCTATAGGAAGTTTTCGGATGGAATATGGGATGACTGAGTGGCGGACGGGTGAGTAACGCGTGGATAACCTGCCTCACACTGGGGGATAACAGTTAGAAATGGCTGCTAATACCGCATAAGCGCACAGTACCGCATGGTACGGTGTGAAAAACCCAGGTGGTGTGAGATGGATCCGCGTCTGATTAGCCAGTTGGCGGGGTAACGGCCCACCAAAGCGACGATCAGTAGCCGACCTGAGAGGGTGACCGGCCACATTGGGACTGAGACACGGCCCAAACTCCTACGGGAGGCAGCAGTGGGGAATATTGCACAATGGGCGAAAGCCTGATGCAGCGACGCCGCGTGAGTGAAGAAGTATCTCGGTATGTAAAGCTCTATCAGCA…	NR_147396.1 Lachnoclostridium pacaense strain Marseille-P3100 16S... 2536 0.0	99.569	RA12	1.48235
HA0513	Alistipes onderdonkii	GGCGACCGGCGCACGGGTGCGTAACGCGTATGTAACCTACCTATAACAGGGGCATAACACTGAGAAATTGGTACTAATTCCCCATAATATTCGGAGAGGCATCTCTCCGGGTTGAAAACTCCGGTGGTTATAGATGGACATGCGTTGTATTAGCTAGTTGGTGAGGTAACGGCTCACCAAGGCAACGATACATAGGGGGACTGAGAGGTTAACCCCCCACACTGGTACTGAGACACGGACCAGACTCCTACGGGAGGCAGCAGTGAGGAATATTGGTCAATGGACGCAAGTCTGAACCAGCCATGCCGCGTGCAGGAAGACGGCTCTATGAGTTGTAAACTGCTTTTGTACGAGGGTAAACTCACCTACGTGTAGGTGACTGAAAGTATCGTACGAATA…	NR_113151.1 Alistipes onderdonkii strain JCM 16771 16S ribosomal ... 2479 0.0	99.705	RA13	1.48236
HA0514	Streptococcus vaginalis	AAGTAGGACGCACAGTTTATACCGTAGCTTGCTACACCATAGACTGTGAGTTGCGAACGGGTGAGTAACGCGTAGGTAACCTACCTATTAGAGGGGGATAACTATTGGAAACGATAGCTAATACCGCATAACAGTATGTAACACATGTTAGATGCTTGAAAGATGCAATTGCATCGCTAGTAGATGGACCTGCGTTGTATTAGCTAGTAGGTAGGGTAAAGGCCTACCTAGGCAACGATACATAGCCGACCTGAGAGGGTGATCGGCCACACTGGGACTGAGACACGGCCCAGACTCCTACGGGAGGCAGCAGTAGGGAATCTTCGGCAATGGGGGGAACCCTGACCGAGCAACGCCGCGTGAGTGAAGAAGGTTTTCGGATCGTAAAGCTCTGTTGTT…	NR_179340.1 Streptococcus vaginalis strain P1L01 16S ribosomal RN... 2615 0.0	99.789	RA13	1.48237
HA0515	Harryflintia acetispora	AAATGCTAAGCTTGCTTTGCATTTCTTAGTGGCGGACGGGTGAGTAACACGTGAGCAACCTGCCTTTGTGAGGGGAATAACGTCTGGAAACGGACGCTAATACCGCATAACGTCAAGGAACCGCATGGTTTTTTGACCAAAGATTTTATCGCACAAAGATGGGCTCGCGGCTGATTAGCTAGTTGGCGGGGTAACGGCCCACCAAGGCGACGATCAGTAGCCGGACTGAGAGGTTGATCGGCCACATTGGGACTGAGACACGGCCCAGACTCCTACGGGAGGCAGCAGTGGGGGATATTGCACAATGGGGGAAACCCTGATGCAGCGACGCCGCGTGAGGGAAGACGGTTTTCGGATTGTAAACCTCTGTCTTCAGGGACGAAATCAATGACGGTACCT…	NR_152059.1 Harryflintia acetispora strain V20-281a 16S ribosomal... 2512 0.0	100	RA13	1.48238
HA0516	[Clostridium] scindens	GCAAGTCGAACGAAGCGCTTCCGCCTTGATTTTCTTCGGAGATGAAGGCGGC-TGCGACTGAGTGGCGGACGGGTGAGTAACGCGTGGGCAACCTGCCTTGCACTGGGGGATAACAGCCAGAAATGGCTGCTAATACCGCATAAGACCGAAGCGCCGCATGGCGCTGCGGCCAAAGCCCCGGCGGTGCAAGATGGGCCCGCGTCTGATTAGGTAGTTGGCGGGGTAACGGCCCACCAAGCCGACGATCAGTAGCCGACCTGAGAGGGTGACCGGCCACATTGGGACTGAGACACGGCCCAGACTCCTACGGGAGGCAGCAGTGGGGAATATTGCACAATGGGGGAAACCCTGATGCAGCGACGCCGCGTGAAGGATGAAGTATTTCGGTATGTAAACTT…	NR_028785.1 [Clostridium] scindens strain ATCC 35704 16S ribosoma... 2488 0.0	98.718	RA14	1.48239
HA0517	Enterococcus faecium	GGCGGCTGGCTCCAAAAAGGTTACCTCACCGACTTCGGGTGTTACAAACTCTCGTGGTGTGACGGGCGGTGTGTACAAGGCCCGGGAACGTATTCACCGCGGCGTGCTGATCCGCGATTACTAGCGATTCCGGCTTCATGCAGGCGAGTTGCAGCCTGCAATCCGAACTGAGAGAAGCTTTAAGAGATTAGCTTAGCCTCGCGACTTCGCAACTCGTTGTACTTCCCATTGTAGCACGTGTGTAGCCCAGGTCATAAGGGGCATGATGATTTGACGTCATCCCCACCTTCCTCCGGTTTGTCACCGGCAGTCTTGCTAGAGTGCCCAACTGAATGATGGCAACTAACAATAAGGGTTGCGCTCGTTGCGGGACTTAACCCAACATCTCACGACACGAGC…	NR_114742.1 Enterococcus faecium strain DSM 20477 16S ribosomal R... 2614 0.0	99.789	RA14	1.48240
HA0518	Mogibacterium pumilum	TTAATTAGCCGACTTTGGGCACCCCCAACTTCCATGGTGTGACGGGCGGTGTGTACAAGACCCGGGAACGCATTCACCGCAGCATTCTGATCTGCGATTACTAGCAACTCCAACTTCATGTAGGCGAGTTGCAGCCTACAATCCGAACTGGGATCGGTTTTGGTGATTCGCTCCACTTCACAGTATTGCCTCTCATTGTACCGACCATTGTAGCACGTGTGTAGCCCAGAACATAAGGGGCATGATGATTTGACGTCATCCCCACCTTCCTCCGAGTTGACCTCGGCAGTCTCGCTAGAGTCCTCAACTGAATGTTAGTAACTAGCGACAAGGGTTGCGCTCGTTGCGGGACTTAACCCAACATCTCACGACACGAGCTGACGACAACCATGCACCACC…	NR_028608.1 Mogibacterium pumilum strain D2-18 16S ribosomal RNA,... 2481 0.0	99.273	RA13	1.48241
HA0519	Desulfovibrio legallii	CCATTGCTGGTTGGCTTACCGGCTTCGGGTAAAACCGACTTTCGTGGTGTGACGGGCGGTGTGTACAAGGCCCGGGAACGCATTCACCCGAGCATGCTGATCTCGAATTACTAGCGATTCCGACTTCATGCAGTCGAGTTGCAGACTGCAATCCGGACTGGGACGCGTTTTTTGGGATTGGCTCCACCTCGCGGTCTCGCTTCCCTTTGTGCGCGCCATTGTAGTACGTGTGTAGCCCTGGATGTAAGGGCCATGATGACTTGACGTCGTCCCCACCTTCCTCCCGGTTAACCCGGGCAGTCTGCATAGAGTGCCCAACGTTACTTGCTGGCAACTATGCATAGGGGTTGCGCTCGTTGCGGGACTTAACCCAACATCTCACGACACGAGCTGACGACA…	NR_108301.1 Desulfovibrio legallii strain H1 16S ribosomal RNA, p... 2567 0.0	99.574	RA14	1.48242
HA0520	Dorea phocaeensis	CCTTCGGCAGCTCCCTCCTTTCGGTTGGGTCACTGACTTCGGGCGTTACTGACTCCCATGGTGTGACGGGCGGTGTGTACAAGACCCGGGAACGTATTCACCGCAGCATTCTGATCTGCGATTACTAGCGATTCCAGCTTCATGTAGTCGAGTTGCAGACTACAATCCGAACTGAGACGTTATTTTTGAGATTTGCTCGGCCTCGCGGCTCTGCTTCCCTTTGTTTACGCCATTGTAGCACGTGTGTAGCCCTGGTCATAAGGGGCATGATGATTTGACGTCATCCCCACCTTCCTCCAGGTTATCCCTGGCAGTCTCTCCAGAGTGCCCATCCTAAATGCTGGCTACTGAAGATAAGGGTTGCGCTCGTTGCGGGACTTAACCCAACATCTCACGACA…	NR_179638.1 Dorea phocaeensis strain Marseille-P4003 16S ribosoma... 2575 0.0	99.857	RA13	1.48243
HA0521	Bifidobacterium dentium	ACGGCT-CATCCCACAG--GGGTTAGGCCACCGGCTTCGGGTGCTGCCCACTTTCATGACTTGACGGGCGGTGTGTACAAGGCCCGGGAACGCATTCACCGCGGCGTTGCTGATCCGCGATTACTAGCGACTCCGCCTTCATGGAGTCGGGTTGCAGACTCCAATCCGAACTGAGACCGGTTTTCAGGGATCCGCTCCATGTCGCCATGTCGCATCCCGCTGTACCGGCCATTGTAGCATGCGTGAAGCCCTGGACGTAAGGGGCATGATGATCTGACGTCATCCCCACCTTCCTCCGAGTTGACCCCGGCGGTCCCCCGTGAGTTCCCACCATGACGTGCTGGCAACACAGGGCGAGGGTTGCGCTCGTTGCGGGACTTAACCCAACATCTCACGACA…	NR_037115.2 Bifidobacterium dentium strain B764 16S ribosomal RNA... 2536 0.0	99.428	RA12	1.48244
HA0522	Bacteroides multiformis	GCTCCTTGCGGTTACGTACTTCAGGTACCCCCGGCTTTCATGGCTTGACGGGCGGTGTGTACAAGGCCCGGGAACGTATTCACCGCGCCGTGGCTGATGCGCGATTACTAGCGAATCCAGCTTCATGGAGTCGGGTTGCAGACTCCAATCCGAACTGAGAGAGGCTTTTGGGATTAGCATCACATCGCTGTGTAGCTGCCTTCTGTACCCCCCATTGTAACACGTGTGTAGCCCCGGACGTAAGGGCCGTGCTGATTTGACGTCATCCCCACCTTCCTCACATCTTACGACGGCAGTCTCTCTAGAGTCCTCAGCATCACCTGTTAGTAACTAAAGATAAGGGTTGCGCTCGTTATGGCACTTAAGCCGACACCTCACGGCACGAGCTGACGACAACCA…	NR_112933.1 Bacteroides cellulosilyticus strain JCM 15632 16S rib... 2475 0.0	99.928	RA13	1.48245
HA0523	Clostridium perfringens	CCGCTGCCTCCTTGCGGTTAGCTCACGGACTTCGGGTATTGCCAACTCTCATGGTGTGACGGGCGGTGTGTACAAGACCCGGGAACGTATTCACCGCGACATTCTGATTCGCGATTACTAGTAACTCCAGCTTCATGTAGGCGAGTTTCAGCCTACAATCCGAACTGAGACTGGTTTTAAAGTTTGGCTCCACCTCACGGTATTGCATCTCTCTGTACCAGCCATTGTAGCACGTGTGTAGCCCTACACATAAGGGGCATGATGATTTGACGTCATCCCCACCTTCCTCCTGGTTAACCCAGGCAGTCTCGCTAGAGTCCTCAACTTAATGGTAGTAACTAACGACAAGGGTTGCGCTCGTTGCGGGACTTAACCCAACATCTCACGACACGAGCTGAC…	NR_113204.1 Clostridium perfringens strain JCM 1290 16S ribosomal... 2532 0.0	99.783	RA12	1.48246
HA0524	Clostridium nexile	TCGAACGAAGCGCTTGAACAGATTTCTTCGGATTGAAGTTTTTGCGACTGAGTGGCGGACGGGTGAGTAACGCGTGGGTAACCTGCCTCATACAGGGGGATAACAGTTAGAAATGACTGCTAATACCGCATAAGCGCACGGTGCTGCATGGCACAGTGTGAAAAACTCCGGTGGTATGAGATGGACCCGCGTCTGATTAGCTAGTTGGTGGGGTAACGGCCTACCAAGGCGACGATCAGTAGCCGGCCTGAGAGGGTGAACGGCCACATTGGGACTGAGACACGGCCCAAACTCCTACGGGAGGCAGCAGTGGGGAATATTGCACAATGGGGGAAACCCTGATGCAGCGACGCCGCGTGAGCGAAGAAGTATTTCGGTATGTAAAGCTCTATCAGCAGG…	NR_179548.1 Coprococcus phoceensis strain Marseille-P3062 16S rib... 2427 0.0	99.414	RA12	1.48247
HA0525	Staphylococcus epidermidis	AAGTCGAGCGAACAGACGAGGAGCTTGCTCCTCTGACGTTAGCGGCGGACGGGTGAGTAACACGTGGATAACCTACCTATAAGACTGGGATAACTTCGGGAAACCGGAGCTAATACCGGATAATATATTGAACCGCATGGTTCAATAGTGAAAGACGGTTTTGCTGTCACTTATAGATGGATCCGCGCCGCATTAGCTAGTTGGTAAGGTAACGGCTTACCAAGGCAACGATGCGTAGCCGACCTGAGAGGGTGATCGGCCACACTGGAACTGAGACACGGTCCAGACTCCTACGGGAGGCAGCAGTAGGGAATCTTCCGCAATGGGCGAAAGCCTGACGGAGCAACGCCGCGTGAGTGATGAAGGTCTTCGGATCGTAAAACTCTGTTATTAGGGAAG…	NR_113957.1 Staphylococcus epidermidis strain NBRC 100911 16S rib... 2619 0.0	99.93	RA12	1.48248
HA0526	Asaccharobacter celatus	TTCGACGCCTCCGCCCCAGAAGGGTTCGGCCGGCGGCTTCGGGTGCAGACGACTCGGGTGGTGTGACGGGCGGTGTGTACAAGGCCCGGGAACGTATTCACCGCGGCATGCTGATCCGCGATTACTAGCAACTCCGACTTCACGCAGGCGGGTTGCAGCCTGCGATCCGAACTGGGACCGGCTTTCCGGGATCCGCTCCCCCTCGCGGGGTGGCAACCCTCTGTACCGGCCATTGTAGCACGTGTGCAGCCCAGGGCATAAGGGGCATGATGACTTGACGTCGTCCCCACCTTCCTCCGGCTTGACGCCGGCAGTCTCCCGCGAGTCCCCAACTCAATGCTGGCAACACGGGACGGGGGTTGCGCTCGTTGCGGGACTTAACCCAACATCTCACGACAC…	NR_113407.1 Adlercreutzia equolifaciens strain JCM 14793 16S ribo... 2519 0.0	99.926	RA12	1.48249
HA0527	Streptococcus immobilis	GCAAGTAGAACGCTGAAG-GAGGAGCTTGC-TCTTCTGGAAGAGTTGC-GAACGGGTGAGTAACGCGTAGGTAACCTGCCTCTTAGCGGGGGATAACTATTGGAAACGATAGCTAATACCGCATAAAAGTCGACATTGCATGATGTTGACTTGAAAGGTGCAATTGCATCACTAAGAGATGGACCTGCGTTGTATTAGCTAGTTGGTGAGGTAACGGCTCACCAAGGCGACGATACATAGCCGACCTGAGAGGGTGATCGGCCACACTGGGACTGAGACACGGCCCAGACTCCTACGGGAGGCAGCAGTAGGGAATCTTCGGCAATGGGGGCAACCCTGACCGAGCAACGCCGCGTGAGTGAAGAAGGTTTTCGGATCGTAAAGCTCTGTTGTAAGAGA…	NR_115735.1 Streptococcus parasanguinis ATCC 15912 16S ribosomal ... 2492 0.0	98.38	RA12	1.48250
HA0528	Flavonifractor plautii	GTCGAACGGGGTGCTCATGACGGAGGATTCGTCCAACGGATTGAGTTACCTAGTGGCGGACGGGTGAGTAACGCGTGAGGAACCTGCCTTGGAGAGGGGAATAACACTCCGAAAGGAGTGCTAATACCGCATGATGCAGTTGGGTCGCATGGCTCTGACTGCCAAAGATTTATCGCTCTGAGATGGCCTCGCGTCTGATTAGCTAGTAGGCGGGGTAACGGCCCACCTAGGCGACGATCAGTAGCCGGACTGAGAGGTTGACCGGCCACATTGGGACTGAGACACGGCCCAGACTCCTACGGGAGGCAGCAGTGGGGAATATTGGGCAATGGGCGCAAGCCTGACCCAGCAACGCCGCGTGAAGGAAGAAGGCTTTCGGGTTGTAAACTTCTTTTGTCG…	NR_029356.1 Flavonifractor plautii strain 265 16S ribosomal RNA, ... 2571 0.0	100	RA12	1.48251
HA0529	Lachnoclostridium edouardi	GTCGAACGAAGCAATTTAGCGGAAGTTTTCGGATGGAAGTTAAATTGACTGAGTGGCGGACGGGTGAGTAACGCGTGGGTAACCTGCCTCACACTGGGGGACAACAGTTAGAAATGACTGCTAATACCGCATAAGCGCACAGGACCGCATGGTCCGGTGTGAAAAACTCCGGTGGTGTGAGATGGACCCGCGTTTGATTAGCTAGTTGGTGGGGTAACGGCCTACCAAGGCGACGATCAATAGCCGACCTGAGAGGGTGACCGGCCACATTGGGACTGAGACACGGCCCAAACTCCTACGGGAGGCAGCAGTGGGGAATATTGCACAATGGGGGAAACCCTGATGCAGCGACGCCGCGTGAGTGAAGAAGTATTTCGGTATGTAAAGCTCTATCAGCAG…	NR_179587.1 Lachnoclostridium edouardi strain Marseille-P3397 16S... 2555 0.0	99.358	RA12	1.48252
HA0530	Mogibacterium timidum	GTCGAGCGAGAAGCTTGGAAATGACGCTTCGGTTGATTTTCCAAGCGGACAGCGGCGGACGGGTGAGTAACGCGTAGGCAACCTGCCCCTG-ACAGAGGGATAGCCATTGGAAACGATGATTAAAACCTCATGACACCGTAGTAGCACATGCTACATCGGTCAAAGATTTATCGGTCAGGGATGGGCCTGCGTCTGATTAACTGGTTGGTGAGGTAACGGCTCACCAAGGTGACGATCAGTAGCCGACCTGAGAGGGTGATCGGCCACATTGGAACTGAGACACGGTCCAAACTTCTACGGAAGGCAGCAGTAGGGAATCTTGCACAATGGGCGAAAGCCTGATGCAGCAACGCCGCGTGAAGGATGAAGGCCTTCGGGTTGTAAACTTCTGTTCTAAG…	NR_118782.1 Mogibacterium timidum strain ATCC 33093 16S ribosomal... 2481 0.0	99.132	RA12	1.48253
HA0532	[Clostridium] scindens	AGTCGAACGAAGCGCTTCCGCCTTGATTTTCTTCGGAGATGAAGGCGGC-TGCGACTGAGTGGCGGACGGGTGAGTAACGCGTGGGCAACCTGCCTTGCACTGGGGGATAACAGCCAGAAATGGCTGCTAATACCGCATAAGACCGAAGCGCCGCATGGCGCAGCGGCCAAAGCCCCGGCGGTGCAAGATGGGCCCGCGTCTGATTAGGTAGTTGGCGGGGTAACGGCCCACCAAGCCGACGATCAGTAGCCGACCTGAGAGGGTGACCGGCCACATTGGGACTGAGACACGGCCCAGACTCCTACGGGAGGCAGCAGTGGGGAATATTGCACAATGGGGGAAACCCTGATGCAGCGACGCCGCGTGAAGGATGAAGTATTTCGGTATGTAAACTTCTA…	NR_028785.1 [Clostridium] scindens strain ATCC 35704 16S ribosoma... 2488 0.0	98.65	RA12	1.48254
HA0533	Phocaeicola coprophilus	GGGGCAGCGGGATTGAAGCTTGCTTCAATTGCCGGCGACCGGCGCACGGGTGAGTAACGCGTATCCAACCTTCCGCTTACTCGGGGATAGCCTTTCGAAAGAAAGATTAATACCCGATGGTATCTTAAGCACGCATGAGATTAAGATTAAAGATTTATCGGTAAGCGATGGGGATGCGTTCCATTAGGCAGTTGGCGGGGTAACGGCCCACCAAACCTACGATGGATAGGGGTTCTGAGAGGAAGGTCCCCCACATTGGAACTGAGACACGGTCCAAACTCCTACGGGAGGCAGCAGTGAGGAATATTGGTCAATGGGCGAGAGCCTGAACCAGCCAAGTAGCGTGAAGGATGACGGCCCTACGGGTTGTAAACTTCTTTTGTGCGGGAATAAAGGAAC…	NR_041461.1 Phocaeicola coprophilus strain CB42 16S ribosomal RNA... 2569 0.0	100	RA12	1.48255
HA0534	Streptococcus parasanguinis	AAGTAGAACGCTGAAGCTTGGTGCTTGCACCGAGCGGATGAGTTGC-GAACGGGTGAGTAACGCGTAGGTAACCTGCCTCTTAGCGGGGGATAACTATTGGAAACGATAGCTAATACCGCATAAAAGTCGACATCGCATGATGTTGACTTGAAAGGTGCAATTGCATCACTAAGAGATGGACCTGCGTTGTATTAGCTAGTTGGTGAGGTAACGGCTCACCAAGGCGACGATACATAGCCGACCTGAGAGGGTGATCGGCCACACTGGGACTGAGACACGGCCCAGACTCCTACGGGAGGCAGCAGTAGGGAATCTTCGGCAATGGGGGCAACCCTGACCGAGCAACGCCGCGTGAGTGAAGAAGGTTTTCGGATCGTAAAGCTCTGTTGTAAGAGAAG…	NR_115735.1 Streptococcus parasanguinis ATCC 15912 16S ribosomal ... 2551 0.0	99.154	RA12	1.48256
HA0535	Streptococcus vaginalis	CCTTAGGCGGCTGGCTCCTTACGGTTACCTCACCGACTTCGGGTGTTACAAACTCTCGTGGTGTGACGGGCGGTGTGTACAAGGCCCGGGAACGTATTCACCGCGGCGTGCTGATCCGCGATTACTAGCGATTCCGACTTCATGTAGGCGAGTTGCAGCCTACAATCCGAACTGAGACTGGCTTTCAGAGATTAGCTTGCCGTCACCGGCTTGCGACTCGTTGTACCAGCCATTGTAGCACGTGTGTAGCCCAGGTCATAAGGGGCATGATGATTTGACGTCATCCCCACCTTCCTCCGGTTTATTACCGGCAGTCTCGCTAGAGTGCCCAACTCAATGATGGCAACTAACAATAAGGGTTGCGCTCGTTGCGGGACTTAACCCAACATCTCACGACAC…	NR_179340.1 Streptococcus vaginalis strain P1L01 16S ribosomal RN... 2627 0.0	99.93	RA12	1.48257
HA0536	Bacillus licheniformis	TTCGGCGGCTGGCTCCAAAAGGTTACCTCACCGACTTCGGGTGTTACAAACTCTCGTGGTGTGACGGGCGGTGTGTACAAGGCCCGGGAACGTATTCACCGCGGCATGCTGATCCGCGATTACTAGCGATTCCAGCTTCACGCAGTCGAGTTGCAGACTGCGATCCGAACTGAGAACAGATTTGTGGGATTGGCTTAGCCTCGCGGCTTCGCTGCCCTTTGTTCTGCCCATTGTAGCACGTGTGTAGCCCAGGTCATAAGGGGCATGATGATTTGACGTCATCCCCACCTTCCTCCGGTTTGTCACCGGCAGTCACCTTAGAGTGCCCAACTGAATGCTGGCAACTAAGATCAAGGGTTGCGCTCGTTGCGGGACTTAACCCAACATCTCACGACACGA…	NR_118996.1 Bacillus licheniformis strain DSM 13 16S ribosomal RN... 2625 0.0	100	RA12	1.48258
HA0537	Oscillibacter massiliensis	CCGCGCCCTCCTTGCGGTTAGGCTACGGACTTCGGGTGTTCCCGACTCTCATGGTGTGACGGGCGGTGTGTACAAGGCCCGGGAACGTATTCACCGCGGCATGCTGATCCGCGATTACTAGCGATTCCGACTTCACGCAGGCGGGTTGCAGCCTGCGATCCGAACTGGGACGGCTTTTGGGGGTTTGCTCTGCCTCGCGGCTTTGCCTCCCTCTGTTGACCGCCATTGTATTACGTGTGTAGCCCAGGACATAAGGGGCATGATGATTTGACGTCGTCCCCACCTTCCTCCGTTTTGTCAACGGCAGTCTCGCTAGAGTGCTCTTGCGTAGCAACTAACAATAGGGGTTGCGCTCGTTGCGGGACTTAACCCAACATCTCACGACACGAGCTGACGACA…	NR_179526.1 Oscillibacter massiliensis strain Marseille-P2778 16S... 2573 0.0	99.857	RA13	1.48259
HA0538	Mogibacterium pumilum	CAAGTCGAGCGAGATGTTAGTGCATGAACCTTCGGGGGATTATATTAACGGACAGCGGCGGACGGGTGAGTAACGCGTAGGCAACCTGCCCTTGACAGAGGGATAGCCATTGGAAACGATGATTAAAACCTCATAACACCGTAGAAGCACATGCTTCATCGGTCAAAGATTTATCGGTCAGGGATGGGCCTGCGTCTGATTAACTAGTTGGTGAGGTAACGGCTCACCAAGGTGACGATCAGTAGCCGACCTGAGAGGGTGATCGGCCACATTGGAACTGAGACACGGTCCAAACTTCTACGGAAGGCAGCAGTAGGGAATCTTGCACAATGGGCGAAAGCCTGATGCAGCAACGCCGCGTGAAGGATGAAGGCCTTCGGGTTGTAAACTTCTGTTCTA…	NR_028608.1 Mogibacterium pumilum strain D2-18 16S ribosomal RNA,... 2497 0.0	99.207	RA13	1.48260
HA0539	Raoultibacter timonensis	GCGTGC-T-AC-CATGC-AGTCG-ACGAATAACCCACCTCCGGGTGGTTATAGAGTGGCGAACGGGTGAGTAACACGTGACCAACCTACCTCTCACTCCGGGATAACCCAGAGAAATCTGCGCTAATACCGGATACTCCGGGCACCTCGCATGGGGAGCCCGGGAAAGCCCCGACGGTGGGAGATGGGGTCGCGGCCTATTAGATAGTTGGTGGGGTAACGGCCTACCAAGTCGACGATAGGTAGCCGGGTTGAGAGACCGATCGGCCACATTGGGACTGAGATACGGCCCAGACTCCTACGGGAGGCAGCAGTGGGGAATTTTGCGCAATGGGGGAAACCCTGACGCAGCAACGCCGCGTGCGGGATGACGGCCTTCGGGTTGTAAACCGCTTTCAGC…	NR_148574.1 Raoultibacter timonensis strain Marseille-P3277 16S r... 2538 0.0	99.57	RA13	1.48261
HA0540	Coprococcus immobilis	CGTATTCACCGCGACATGCTGATTCGCGATTACTAGCGATTCCAGCTTCGTGTAGTCGGGTTGCAGACTACAGTCCGAACTGGGACGTTATTTTTGGGATTCGCTCCAGGTCACCCTCTCGCTTCCCTTTGTTTACGCCATTGTAGCACGTGTGTAGCCCAGGCCGTAAGGGGCATGATGATTTGACGTCATCCCCGCCTTCCTCCGGGTTATCCCCGGCAGTCTGTCCAGAGTGCCCAGCCTTACCTGCTGGCTACTGAACATAGGGGTTGCGCTCGTTGCGGGACTTAACCCAACATCTCACGACACGAGCTGACGACAACCATGCACCACCTGTCACCGGTGCTCCGAAGAGAGGTCCCCATTACGGGACGGTCACCGGGATGTCAAGGCCTGGTA…	NR_024750.1 Coprococcus catus strain VPI-C6-61 16S ribosomal RNA,... 2250 0.0	97.848	RA13	1.48262
HA0541	Butyricimonas virosa	CCCTAGCCCGTTCCTCGCGGTCACGATCTTCAGGTACTCCCGGCTTCCATGGCTTGACGGGCGGTGTGTACAAGGCCCGGGAACGTATTCACCGCGCCATGGCTGATGCGCGATTACTAGCGAATCCAACTTCGTGGAGTCGGGTTGCAGACTCCAGTCCGAACTACGACCGGCTTTAGAGATTCGCTCCGGGTCACCCCGTGGCTGCCCTCTGTACCGGCCATTGTAACACGTGTGTCGCCCCGGGTGTAAGGGCCGTGCTGATTTGACGTCATCCCCGCCTTCCTCGCACCTTACGGTGGCAGTCTCGACAGAGTGCCCGGCTTCAACCGATGGCAACTGGCGATAGGGGTTGCGCTCGTTATGGGACTTAACCCGACACCTCACGGCACGAGCTGA…	NR_041691.1 Butyricimonas virosa strain MT12 16S ribosomal RNA, p... 2540 0.0	99.429	RA13	1.48263
HA0542	Bacteroides salyersiae	GCTCCTTGCGGTTACGTACTTCAGGTACCCCCGGCTCCCATGGCTTGACGGGCGGTGTGTACAAGGCCCGGGAACGTATTCACCGCGCCGTGGCTGATGCGCGATTACTAGCGAATCCAGCTTCACGAAGTCGGGTTGCAGACTTCGATCCGAACTGAGAGGGGCTTTAGGGATTGGCATCACATCGCTGTGTAGCGGCCTTCTGTACCCCCCATTGTAACACGTGTGTAGCCCCGGACGTAAGGGCCGTGCTGATTTGACGTCATCCCCACCTTCCTCACATCTTACGACGGCAGTCTCTCCAGAGTCCTCAGCATGACCTGTTAGTAACTGAAGATAAGGGTTGCGCTCGTTATGGCACTTAAGCCGACACCTCACGGCACGAGCTGACGACAACCA…	NR_043016.1 Bacteroides salyersiae strain WAL 10018 16S ribosomal... 2553 0.0	99.928	RA13	1.48264
HA0543	Parabacteroides distasonis	GGCCGATCCTCGCGGTTACGGACTTCAGGTACCCCCGGCTCCCATGGCTTGACGGGCGGTGTGTACAAGGCCCGGGAACGTATTCACCGCGCCATGGCTGATGCGCGATTACTAGCGAATCCAGCTTCACGGAGTCGGGTTGCAGACTCCGATCCGAACTGAGACGTGGTTTGGGGATTCGCTCCCTGTCGCCAGGTGGCTTCCCTTTGTCCACGCCATTGTAACACGTGTGTCGCCCCGGATGTAAGGGCCGTGCTGATTTGACGTCATCCCCGCCTTCCTCGCAGCTTACGCTGGCAGTCCCACCAGAGTCCTCAGCTTTACCTGTTAGTAACTAGTGGCAAGGGTTGCGCTCGTTATGGCACTTAAGCCGACACCTCACGGCACGAGCTGACGACA…	NR_074376.1 Parabacteroides distasonis ATCC 8503 16S ribosomal RN... 2479 0.0	99.059	RA13	1.48265
HA0544	Flavonifractor plautii	GTCGAACGGGGTGCTCATGACGGAGGATTCGTCCAACGGATTGAGTTACCTAGTGGCGGACGGGTGAGTAACGCGTGAGGAACCTGCCTTGGAGAGGGGGATAACACTCCGAAAGGAGTGCTAATACCGCATGATGCAGTTGGGTCGCATGGCTCTGACTGCCAAAGATTTATCGCTCTGAGATGGCCTCGCGTCTGATTAGCTAGTAGGTGGGGTAACGGCCCACCTAGGCGACGATCAGTAGCCGGACTGAGAGGTTGACCGGCCACATTGGGACTGAGACACGGCCCAGACTCCTACGGGAGGCAGCAGTGGGGAATATTGGGCAATGGGCGCAAGCCTGACCCAGCAACGCCGCGTGAAGGAAGAAGGCTTTCGGGTTGTAAACTTCTTTTGTCA…	NR_029356.1 Flavonifractor plautii strain 265 16S ribosomal RNA, ... 2549 0.0	99.571	RA13	1.48266
HA0545	Gordonibacter pamelaeae	AGTCGAACGATTAAGACGCCTTCGGCCGTGCATAGAGTGGCGAACGGGTGAGTAACACGTGACCAACCTGCCCCCTACCCCGGGATAACGCAAGGAAACCTGCGCTAATACCGGATACTCCTTCCCCTGCTCCTGCAGGGGTCGGGAAAGCCCAGACGGTAGGGGATGGGGTCGCGGCCCATTAGGTAGACGGCGGGGCAACGGCCCACCGTGCCTGCGATGGGTAGCCGGGTTGAGAGACCGACCGGCCACATTGGGACTGAGATACGGCCCAGACTCCTACGGGAGGCAGCAGTGGGGAATTTTGCGCAATGGGGGGAACCCTGACGCAGCAACGCCGCGTGCGGGATGAAGGCCTTCGGGTTGTAAACCGCTTTCAGCAGGGAAGATAGTGACGGT…	NR_102934.1 Gordonibacter pamelaeae 7-10-1-b 16S ribosomal RNA, p... 2514 0.0	99.781	RA13	1.48267
HA0546	Enterococcus mediterraneensis	TTAGGCGGCTGGCTCCAAAAAGGTTACCTCACCGACTTCGGGTGTTACAAACTCTCGTGGTGTGACGGGCGGTGTGTACAAGGCCCGGGAACGTATTCACCGCGGCGTGCTGATCCGCGATTACTAGCGATTCCGGCTTCATGTAGGCGAGTTGCAGCCTACAATCCGAACTGAGAGAAGCTTTAAGAGATTAGCTTAGCCTCGCGACTTCGCGACTCGTTGTACTTCCCATTGTAGCACGTGTGTAGCCCAGGTCATAAGGGGCATGATGATTTGACGTCATCCCCACCTTCCTCCGGTTTGTCACCGGCAGTCTCGCTAGAGTGCCCAACTAAATGATGGCAACTAACAATAAGGGTTGCGCTCGTTGCGGGACTTAACCCAACATCTCACGACACG…	NR_179501.1 Enterococcus mediterraneensis strain Marseille-P4358 ... 2623 0.0	99.515	RA14	1.48268
HA0547	Enterococcus faecium	TTAGGCGGCTGGCTCCAAAAAGGTTACCTCACCGACTTCGGGTGTTACAAACTCTCGTGGTGTGACGGGCGGTGTGTACAAGGCCCGGGAACGTATTCACCGCGGCGTGCTGATCCGCGATTACTAGCGATTCCGGCTTCATGCAGGCGAGTTGCAGCCTGCAATCCGAACTGAGAGAAGCTTTAAGAGATTAGCTTAGCCTCGCGACTTCGCAACTCGTTGTACTTCCCATTGTAGCACGTGTGTAGCCCAGGTCATAAGGGGCATGATGATTTGACGTCATCCCCACCTTCCTCCGGTTTGTCACCGGCAGTCTTGCTAGAGTGCCCAACTGAATGATGGCAACTAACAATAAGGGTTGCGCTCGTTGCGGGACTTAACCCAACATCTCACGACACG…	NR_114742.1 Enterococcus faecium strain DSM 20477 16S ribosomal R... 2627 0.0	99.791	RA14	1.48269
HA0548	Flavonifractor plautii	CTTCGGCCGCGCCCTCCTTGCGGTTAGGCTACGGACTTCGGGTGTTCCCGACTCTCATGGTGTGACGGGCGGTGTGTACAAGACCCGGGAACGTATTCACCGCGGCATGCTGATCCGCGATTACTAGCGATTCCAACTTCATACAGGCGGGTTTCAGCCTGCAATCCGAACTGGGATGGCTTTTAGGGATTTGCTCCACCTCGCGGTATTGCCTCCCTCTGTTAACCACCATTGTAGTACGTGTGTGGCCCAGGACATAAGGGGCATGATGATTTGACGTCGTCCCCACCTTCCTCCGTTTTGTCAACGGCAGTCTCGCTAGAGTGCTCTTGCGTAGCAACTAACAATAAGGGTTGCGCTCGTTGCGGGACTTAACCCAACATCTCACGACACGAGCTG…	NR_029356.1 Flavonifractor plautii strain 265 16S ribosomal RNA, ... 2575 0.0	99.857	RA14	1.48270
HA0549	[Clostridium] scindens	TGC-AGTCGAACGAAGCGC-TTCCGCCTGATTTTCTTCGGAGATGAAGGCGGC-TGCGACTGAGTGGCGGACGGGTGAGTAACGCGTGGGCAACCTGCCTTGCACTGGGGGATAACAGCCAGAAATGGCTGCTAATACCGCATAAGACCGAAGCGCCGCATGGCGCTGCGGCCAAAGCCCCGGCGGTGCAAGATGGGCCCGCGTCTGATTAGGTAGTTGGCGGGGTAACGGCCCACCAAGCCGACGATCAGTAGCCGACCTGAGAGGGTGACCGGCCACATTGGGACTGAGACACGGCCCAGACTCCTACGGGAGGCAGCAGTGGGGAATATTGCACAATGGGGGAAACCCTGATGCAGCGACGCCGCGTGAAGGATGAAGTATTTCGGTATGTAAACT…	NR_028785.1 [Clostridium] scindens strain ATCC 35704 16S ribosoma... 2483 0.0	98.648	RA14	1.48271
HA0550	Phocaeicola dorei	TAGGGCGATCCTCGCGGTTACGCACTTCAGGTACCCCCGGCTCCCATGGCTTGACGGGCGGTGTGTACAAGGCCCGGGAACGTATTCACCGCGCCGTGGCTGATGCGCGATTACTAGCGAATCCAGCTTCGTGGAGTCGGGTTGCAGACTCCAGTCCGAACTGAGAGGGGTTTTAGGGATTGGCATCCACTCGCGTGGTAGCGGCCCTCTGTACCCCCCATTGTAACACGTGTGTAGCCCCGGACGTAAGGGCCGTGCTGATTTGACGTCATCCCCACCTTCCTCACATCTTACGATGGCAGTCTTGTCAGAGTCCTCAGCATCACCTGTTAGTAACTGACAACAAGGGTTGCGCTCGTTATGGCACTTAAGCCGACACCTCACGGCACGAGCTGACGA…	NR_041351.1 Phocaeicola dorei strain 175 16S ribosomal RNA, parti... 2586 0.0	100	RA14	1.48272
HA0551	Cloacibacillus evryensis	GGCCCGGGAACGTATTCACCGCAGCTTGGCTGATCTGCGATTACTAGCGATTCCGGCTTCATGCAGTCGGGTTTCAGACTGCAATCCGAACTGGGAACGGCTTTTTAGGATTCGCCAACTATCGCTAGTAAGCTGCCTTTTGTGCCGTCCATTGTAGCACGTGTGTCGCCCTGGGCATAAAGGCCATGATGACTTGACGTCATCCCCACCTTCCTCCGCCTTGTCGGCGGCAGTCTCGCCAGAGTGCTCAACTTCACTTGTTAGCAACTGGCTATAGGGGTTGCGCTCGTTGCGGGACTTAACCCAACATCTCACGACACGAGCTGACGACAGCCATGCAGCACCTGTTCTACTTCCCTAGCAAGCTAGGGTCCCTTCCCTTTCAGGTCAGTACCGGTA…	NR_115465.1 Cloacibacillus evryensis strain 158 16S ribosomal RNA... 2390 0.0	99.77	RA14	1.48273
HA0552	Peptoniphilus obesi	ACTGCTGCTTCTTATTGTTAGCTCACAGGCTTCGGGTATTGATAACTCCCATGGTGTGACGGGCGGTGTGTACAAGACCCGGGAACGCATTCACCGCAGCATTCTGATCTGCGATTACTAGCAACTCCGACTTCATGTTCTCGAGTTGCAGAGAACAATCCGAACTGAGATCGGTTTTATGGGTTTTGCTTCGCCTCACGACTTCGCTTCCCTTTGTTCCGACCATTGTAGCACGTGTGTTGCCCAGGGCATATAGGGCATGATGATTTGACGTCATCCCCACCTTCCTCCGATTTATCATCGGCAGTCCCTCTAGAGTCCCCAACTTTACTTGCTGGTAACTAAAGGTAAGGGTTGCGCTCGTTGCGGGACTTAACCCAACATCTCACGACACGAGCT…	NR_125607.1 Peptoniphilus obesi ph1 16S ribosomal RNA, partial se... 2551 0.0	99.784	RA14	1.48274
HA0553	Bilophila wadsworthia	GTAGACGGCTGCTCCTCTTGCGAGTTAGCTCACCGGCTTCGGGTAAAACCGACTTTCGTGGTGTGACGGGCGGTGTGTACAAGGCCCGGGAACGCATTCACCCGAGCATGCTGATCTCGAATTACTAGCGATTCCGACTTCATGGAGTCGAGTTGCAGACTCCAATCCGGACTGGGACGCGTTTTTTGGGATTGGCTCCACCTCGCGGTCTCGCTACCCTTTGTGCGCGCCATTGTAGTACGTGTGTAGCCCCAGGCGTAAGGGCCATGATGACTTGACGTCGTCCCCACCTTCCTCCCCGTTGACCGGGGCGGTCTCTCCAGAGTGCCCAGCCTTACCTGCTGGCAACTGAAGATAGGGGTTGCGCTCGTTGCGGGACTTAACCCAACACCTCACGGC…	NR_176800.1 Bilophila wadsworthia strain CCUG 32349 16S ribosomal... 2610 0.0	99.859	RA14	1.48275
HA0554	Streptococcus gordonii	AAGTAGAACGCACAGTTTATACCGTAGCTTGCTACACCATAGACTGTGAGTTGCGAACGGGTGAGTAACGCGTAGGTAACCTGCCTGGTAGCGGGGGATAACTATTGGAAACGATAGCTAATACCGCATAATATTGATTATTGCATGATAATTAATTGAAAGGTGCAATTGCACCACTACCAGATGGACCTGCGTTGTATTAGCTAGTAGGTGAGGTAACGGCTCACCTAGGCGACGATACATAGCCGACCTGAGAGGGTGATCGGCCACACTGGGACTGAGACACGGCCCAGACTCCTACGGGAGGCAGCAGTAGGGAATCTTCGGCAATGGACGAAAGTCTGACCGAGCAACGCCGCGTGAGTGAAGAAGGTTTTCGGATCGTAAAGCTCTGTTGTA…	NR_028666.1 Streptococcus gordonii strain SK3 16S ribosomal RNA, ... 2628 0.0	99.93	RA14	1.48276
HA0555	Blautia stercoris	GACTTCGGGCGTTACTGACTCCCATGGTGTGACGGGCGGTGTGTACAAGACCCGGGAACGTATTCACCGCGACATTCTGATTCGCGATTACTAGCGATTCCAGCTTCGTGCAGTCGAGTTGCAGACTGCAGTCCGAACTGGGACGTTATTTTTGGGATTTGCTCCCCCTCGCGGGCTCGCTTCCCTTTGTTTACGCCATTGTAGCACGTGTGTAGCCCAAATCATAAGGGGCATGATGATTTGACGTCGTCCCCGCCTTCCTCCAGGTTATCCCTGGCAGTCTCCACAGAGTGCCCAGCTTTACCTGCTGGCTACTGAGGATAGGGGTTGCGCTCGTTGCGGGACTTAACCCAACATCTCACGACACGAGCTGACGACAACCATGCACCACCTGTCTTC…	NR_117867.1 Blautia stercoris strain GAM6-1 16S ribosomal RNA, pa... 2529 0.0	99.927	RA14	1.48277
HA0556	Veillonella nakazawae	TCGAACGAAGAGCGATGGAAGCTTGCTTCTATCAATCTTAGTGGCGAACGGGTGAGTAACGCGTAATCAACCTGCCCTTCAGAGGGGGACAACAGTTGGAAACGACTGCTAATACCGCATACGATCTG-ACCTCGGCATCGAGGATAGATGAAAGGTGGCCTCTATTTATAAGCTATCACTGAAGGAGGGGATTGCGTCTGATTAGCTAGTTGGAGGGGTAACGGCCCACCAAGGCGATGATCAGTAGCCGGTCTGAGAGGATGAACGGCCACATTGGGACTGAGACACGGCCCAGACTCCTACGGGAGGCAGCAGTGGGGAATCTTCCGCAATGGACGAAAGTCTGACGGAGCAACGCCGCGTGAGTGATGACGGCCTTCGGGTTGTAAAGCTCTGTT…	NR_179325.1 Veillonella nakazawae strain T1-7 16S ribosomal RNA, ... 2623 0.0	99.79	RA14	1.48278
HA0557	[Ruminococcus] torques	CAAGTCGAGCGAAGCACTTTGCTTAGATTCTTCGGATGAAGAGGATTGTGACTGAGCGGCGGACGGGTGAGTAACGCGTGGGTAACCTGCCTCATACAGGGGGATAACAGTTAGAAATGACTGCTAATACCGCATAAGACCACAGCACCGCATGGTGCGGGGGTAAAAACTCCGGTGGTATGAGATGGACCCGCGTCTGATTAGCTAGTTGGTAAGGTAACGGCTTACCAAGGCGACGATCAGTAGCCGACCTGAGAGGGTGACCGGCCACATTGGGACTGAGACACGGCCCAAACTCCTACGGGAGGCAGCAGTGGGGAATATTGCACAATGGGGGAAACCCTGATGCAGCGACGCCGCGTGAGCGAAGAAGTATTTCGGTATGTAAAGCTCTATCAG…	NR_036777.1 [Ruminococcus] torques strain VPI B2-51 16S ribosomal... 2534 0.0	99.638	RA14	1.48279
HA0559	Akkermansia muciniphila	TGCAAGTCGAACGAGAGAATTGCTAGCTTGCTAATAATTCTCTAGTGGCGCACGGGTGAGTAACACGTGAGTAACCTGCCCCCAAGAGTGGGATAGCCCCGGGAAACTGGGATTAATACCGCATAAAATCGCAAGATTAAAGCAGCAATGCGCTTGGGGATGGGCTCGCGTCCTATTAGTTAGTTGGTGAGGTAACGGCTCACCAAGGCGATGACGGGTAGCCGGTCTGAGAGGATGTCCGGCCACACTGGAACTGAGACACGGTCCAGACACCTACGGGTGGCAGCAGTCGAGAATCATTCACAATGGGGGAAACCCTGATGGTGCGACGCCGCGTGGGGGAATGAAGGTCTTCGGATTGTAAACCCCTGTCATGTGGGAGCAAATTAAAAAGATAGT…	NR_074436.1 Akkermansia muciniphila strain ATCC BAA-835 16S ribos... 2484 0.0	99.061	RA14	1.48280
HA0560	Senegalimassilia anaerobia	GGGACAGCCCCCCGAAAGGGGGATTAATACCTGGTACTCCGGAAGCGGCGCATGCCGTCTCCGGGAAAGCTTATCGCGGCGGGGGATGGGGTCGCGGCCCATCAGGTAGACGGCGGGGC-GACGGCCCACCGTGCCGACGACGGGTAGCCGGGTTGAGAGACCGACCGGCCACATTGGGACTGAGATACGGCCCAGACTCCTACGGGAGGCAGCAGTGGGGAATTTTGCGCAATGGGGGCAACCCTGACGCAGCAACGCCGCGTGCGGGACGAAGGCGTCCGCGTCGTAAACCGCTTTCAGCGGGGAACACCAATCGAGGGTACCCGCAGAAGAAGCCCCGGCTAAATACGTGCCAGCAGCCGCGGTAATACGTATGGGGCGAGCGTTATCCGGATTCA…	NR_125595.1 Senegalimassilia anaerobia JC110 16S ribosomal RNA, p... 2331 0.0	98.855	RA14	1.48281
HA0561	Clostridium saudiense	AAGTCGAGCGAGTGAATCTCCTTCGGGAGTGAAGCTAGCGGCGGACGGGTGAGTAACACGTGGGCAACCTGCCTCATAGAGGGGAATAGCCTTCCGAAAGGAAGATTAATACCGCATAAGATTGTAGCTTCGCATGAAGTAGCAATTAAAGGAGCAATCCGCTATGAGATGGGCCCGCGGCGCATTAGCTAGTTGGTGAGGTAACGGCTCACCAAGGCGACGATGCGTAGCCGACCTGAGAGGGTGATCGGCCACATTGGGACTGAGACACGGCCCAGACTCCTACGGGAGGCAGCAGTGGGGAATATTGCACAATGGGGGAAACCCTGATGCAGCAACGCCGCGTGAGTGATGACGGCCTTCGGGTTGTAAAGCTCTGTCTTCAGGGACGATAATGAC…	NR_144696.1 Clostridium saudiense strain JCC 16S ribosomal RNA, p... 2562 0.0	100	RA14	1.48282
HA0562	Turicibacter sanguinis	AAGTCGAGCGAACCACTTCGGTGGTGAGCGGCGAACGGGTGAGTAACACGTAGGTTATCTGCCCATCAGACGGGGACAACGATTGGAAACGATCGCTAATACCGGATAGGACGAAAGTTTAAAGGTGCTTCGGCACCACTGATGGATGAGCCTGCGGCGCATTAGCTAGTTGGTAGGGTAAAGGCCTACCAAGGCGACGATGCGTAGCCGACCTGAGAGGGTGAACGGCCACACTGGGACTGAGACACGGCCCAGACTCCTACGGGAGGCAGCAGTAGGGAATCTTCGGCAATGGGCGAAAGCCTGACCGAGCAACGCCGCGTGAATGATGAAGGCCTTCGGGTTGTAAAATTCTGTTATAAGGGAAGAATGGCTCTAGTAGGAAATGGCTAGAGTGTG…	NR_028816.1 Turicibacter sanguinis strain MOL361 16S ribosomal RN... 2555 0.0	100	RA14	1.48283
HA0563	Wujia chipingensis	GACTGAGTGGCGGACGGGTGAGTAACGCGTGGGTAACCTGCCTTATACAGGGGGATAACAGTTGGAAACGACTGCTAATACCGCATAAGCGCACGGTATCGCATGATACAGTGTGAAAAACTCCGGTGGTATAAGATGGACCCGCGTCTGATTAGCTTGTTGGTGAGGTAACGGCCCACCAAGGCGACGATCAGTAGCCGGCCTGAGAGGGTGAACGGCCACATTGGGACTGAGACACGGCCCAAACTCCTACGGGAGGCAGCAGTGGGGAATATTGCACAATGGGGGAAACCCTGATGCAGCGACGCCGCGTGAGTGATGAAGTATTTCGGTATGTAAAACTCTATCAGCAGGGAAGATAATGACGGTACCTGACTAAGAAGCACCGGCTAAATACGT…	NR_181391.1 Wujia chipingensis strain NSJ-4 16S ribosomal RNA, pa... 2453 0.0	99.85	RA14	1.48284
HA0564	Bacteroides uniformis	TAGGGCGCTCCTTGCGGTTACGCACTTCAGGTACCCCCGGCTTTCATGGCTTGACGGGCGGTGTGTACAAGGCCCGGGAACGTATTCACCGCGCCGTGGCTGATGCGCGATTACTAGCGAATCCAGCTTCATGGAGTCGGGTTGCAGACTCCAATCCGAACTGAGAGAGGCTTTAGGGATTAGCATCACGTCGCCGTGTAGCTGCCTTCTGTACCCCCCATTGTAACACGTGTGTAGCCCCGGACGTAAGGGCCGTGCTGATTTGACGTCATCCCCACCTTCCTCACATCTTACGACGGCAGTCTCGACAGAGTCCCCAGCATAACCTGATGGTAACTATCGATAAGGGTTGCGCTCGTTATGGCACTTAAGCCGACACCTCACGGCACGAGCTGACGA…	NR_112945.1 Bacteroides uniformis strain JCM 5828 16S ribosomal R... 2571 0.0	99.928	RA14	1.48285
HA0565	Bacteroides uniformis	GCAAGTCGAGGGGCAGCATGAACTTAGCTTGCTAAGTTTGATGGCGACCGGCGCACGGGTGAGTAACACGTATCCAACCTGCCGATGACTCGGGGATAGCCTTTCGAAAGAAAGATTAATACCCGATGGCATAGTTCTTCCGCATGGTAGAACTATTAAAGAATTTCGGTCATCGATGGGGATGCGTTCCATTAGGTTGTTGGCGGGGTAACGGCCCACCAAGCCTTCGATGGATAGGGGTTCTGAGAGGAAGGTCCCCCACATTGGAACTGAGACACGGTCCAAACTCCTACGGGAGGCAGCAGTGAGGAATATTGGTCAATGGACGAGAGTCTGAACCAGCCAAGTAGCGTGAAGGATGACTGCCCTATGGGTTGTAAACTTCTTTTATACGGGAAT…	NR_112945.1 Bacteroides uniformis strain JCM 5828 16S ribosomal R... 2564 0.0	99.785	RA14	1.48286
HA0566	Pyramidobacter hominis	TCTTTAGGCGGATCCTTCCTCGCGGTTAGGCCTCCGGCTTTGAGAGCACCCGACTCGGATGGTGTGACGGGCGGTGTGTACAAGGCCCGGGAACGTATTCACCGCGGCTTGGCTGATCCGCGATTACTAGCGATTCCAACTTCATGCAGTCGAGTTGCAGACTGCAATCCGAACTGGGGATGGCTTTCTGGGATCGGCTTCACCTTCCGGTCTCGCTTCTCTCTGTACCATCCATTGTAGCATGTGTGTCGCCCTGGACATAAGGGCCATGATGACTTGACGTCGTCCCCACCTTCCTCCATCTTGTCGATGGCAGTCTCGCCGGAGTGCTCAGCTTTACCTGGTAGCAACCGGCAATAGGGGTTGCGCTCGTTGCGGGACTTAACCCAACATCTCACG…	NR_180809.1 Pyramidobacter porci strain SM-530-WT-4B 16S ribosoma... 2468 0.0	98.5	RA12	1.48287
HA0567	Vescimonas immobilis	GCAAGTCGAACGAGAATCACTGGAAGGAGTTTTCGGACAACGGAAGGTGAGGACAGTGGCGGACGGGTGAGTAACGCGTGAGGAACCTGCCTTTCAGAGGGGGACAACAGTTGGAAACGACTGCTAATACCGCATGACACATAGAGATCGCATGGTTTTTATGTCAAAGATTTATCGCTGAAAGATGGCCTCGCGTCTGATTAGCTAGTTGGTGAGGTAACGGCCCACCAAGGCGACGATCAGTAGCCGGACTGAGAGGTTGACCGGCCACATTGGGACTGAGATACGGCCCAGACTCCTACGGGAGGCAGCAGTGGGGAATATTGGGCAATGGGCGCAAGCCTGACCCAGCAACGCCGCGTGAAGGAAGAAGGCTTTCGGGTTGTAAACTTCTTTTGT…	NR_179329.1 Vescimonas fastidiosa strain MM35 16S ribosomal RNA, ... 2361 0.0	97.076	RA14	1.48288
HA0568	Negativibacillus intestinalis	AGTCGAACGGAGTTATGTTGAAAGCTTGCTGGATATATAGCTTAGTGGCGGACGGGTGAGTAACACGTGAGCAACCTGCCTTTCAGAGTGGAATAACGTTTGGAAACGAACGCTAATACCGCATAACGTCAGAGGATGGCATCGTCTTTTGACCAAAGATTTATCGCTGAAAGATGGGCTCGCGGCCGATTAGGTAGTTGGTGAGATAATAGCCCACCAAGCCGACGATCGGTAGCCGGACTGAGAGGTTGAACGGCCACATTGGGACTGAGACACGGCCCAGACTCCTACGGGAGGCAGCAGTGGGGGATATTGCACAATGGGGGAAACCCTGATGCAGCGACGCCGCGTGAGGGAAGACGGCCTTCGGGTTGTAAACCTCTGTCTTCGGGGACGAAT…	NR_147378.1 Negativibacillus massiliensis strain Marseille-P3213 ... 2355 0.0	97.399	RA14	1.48289
HA0569	Angelakisella massiliensis	CAAGTCGAACGGAGTAAGATGAGCTTGCTTATCTTACTTAGTGGCGGACGGGTGAGTAACACGTGAGCAACCTGCCTTCGAGTGGGGAATAACAGTCGGAAACGACTGCTAATACCGCATAATACATTGAGGTGGCATCACCTTGGTGTCAAAGATTTATCGCTCGAAGATGGGCTCGCGTCCGATTAGCTGGTTGGCGGGGTAACGGCCCACCAAGGCGACGATCGGTAGCCGGACTGAGAGGTTGATCGGCCACATTGGGACTGAGACACGGCCCAGACTCCTACGGGAGGCAGCAGTGGGGGATATTGCACAATGGGGGAAACCCTGATGCAGCGACGCCGCGTGTAGGAAGACGGTCCTCTGGATTGTAAACTACTGTCTTCAGGGACGATAATG…	NR_179559.1 Angelakisella massiliensis strain Marseille-P3217 16S... 2499 0.0	99.348	RA14	1.48290
HA0570	Streptococcus salivarius	TGCAAGTAGAACGCTGAAGAGAGGAGCTTGCTCTTCTTGGATGAGTTGCGAACGGGTGAGTAACGCGTAGGTAACCTGCCTTGTAGCGGGGGATAACTATTGGAAACGATAGCTAATACCGCATAACAATGGATGACACATGTCATTTATTTGAAAGGGGCAATTGCTCCACTACAAGATGGACCTGCGTTGTATTAGCTAGTAGGTGAGGTAACGGCTCACCTAGGCGACGATACATAGCCGACCTGAGAGGGTGATCGGCCACACTGGGACTGAGACACGGCCCAGACTCCTACGGGAGGCAGCAGTAGGGAATCTTCGGCAATGGGGGCAACCCTGACCGAGCAACGCCGCGTGAGTGAAGAAGGTTTTCGGATCGTAAAGCTCTGTTGTAAGTCA…	NR_042776.1 Streptococcus salivarius strain ATCC 7073 16S ribosom... 2614 0.0	100	RA12	1.48291
HA0571	Veillonella atypica	TTAGACGGCTGGCTCCCGAAGGTTACCCCACCGGCTTTGGGCACTTCCGACTTTCGTGGTGTGACGGGCGGTGTGTACAAGGCCCGGGAACGTATTCACCGCAGTATGCTGACCTGCGATTACTAGCGATTCCGACTTCACGTAGGCGAGTTGCAGCCTACGATCCGAACTGAGAGAGTGTTTCTCGGGTTTGCTCCACCTCGCGGTTTCGCTTCCGTCTATTAACTCCCATTGTAGTACGTGTGTAGCCCAGGTCATAAGGGGCATGATGATTTGACGTCATCCCCGCCTTCCTCCGCATTGTCTGCGGCAGTCTCTCATGAGTTCCCACCCGAAGTGCTGGCAACATAAGATAGGGGTTGCGCTCGTTGCGGGACTTAACCCAACATCTCACGACAC…	NR_115354.1 Veillonella atypica strain KON 16S ribosomal RNA, par... 2615 0.0	99.512	RA12	1.48292
HA0572	Phocaeicola coprocola	GTCGAGGGGCAGCATGAACTTAGCTTGCTAAGTTTGATGGCGACCGGCGCACGGGTGAGTAACACGTATCCAACCTTCCGTTTACTCAGGGATAGCCTTTCGAAAGAAAGATTAATACCTGATAGTATGGTGAGATTGCATGATGGCACCATTAAAGATTTATTGGTAAACGATGGGGATGCGTTCCATTAGGTGGTAGGCGGGGTAACGGCCCACCTAGCCTGCGATGGATAGGGGTTCTGAGAGGAAGGTCCCCCACATTGGAACTGAGACACGGTCCAAACTCCTACGGGAGGCAGCAGTGAGGAATATTGGTCAATGGGCGAGAGCCTGAACCAGCCAAGTAGCGTGAAGGATGAAGGTCCTACGGATTGTAAACTTCTTTTATACGGGAATAAA…	NR_041278.1 Phocaeicola coprocola DSM 17136 strain M16 16S riboso... 2547 0.0	99.784	RA12	1.48293
HA0573	Gordonibacter pamelaeae	GCAAGTCGAACGATTAAGACGGCTCCGGCCGTGAATAGAGTGGCGAACGGGTGAGTAACACGTGACCAACCTGCCCCCTACCCCGGGATAACGCAAGGAAACCTGCGCTAATACCGGATACTCCTTCCCCTGCTCCTGCAGGGGTCGGGAAAGCCCAGACGGTAGGGGATGGGGTCGCGGCCCATTAGGTAGACGGCGGGGCAACGGCCCACCGTGCCTGCGATGGGTAGCCGGGTTGAGAGACCGACCGGCCACATTGGGACTGAGATACGGCCCAGACTCCTACGGGAGGCAGCAGTGGGGAATTTTGCGCAATGGGGGGAACCCTGACGCAGCAACGCCGCGTGCGGGATGAAGGCCTTCGGGTTGTAAACCGCTTTCAGCAGGGAAGATAGTGAC…	NR_102934.1 Gordonibacter pamelaeae 7-10-1-b 16S ribosomal RNA, p... 2538 0.0	100	RA14	1.48294
HA0574	Mesosutterella multiformis	GCCGTCCTCCTTGCGGTTGGACAAACGCCTTCTGGCAAACCCCACTCCCATGGTGTGACGGGCGGTGTGTACAAGACCCGGGAACGTATTCACCGCGGCATGCTGATCCGCGATTACTAGCGATTCCGACTTCATGCAGTCGAGTTGCAGACTGCAATCCGGACTACGATCGGTTTTCTGGGATTAGCTCCGCCTCCCGGCTTCGCTGCCCTCTGTTCCGACCATTGTATGACGTGTGAGGCCCTAGCCGTAAGGGCCATGAGGACTTGACGTCATCCCCATCTTCCTCCGGTTTGTCACCGGCGGTCTCATCAGAGTGCTCTTGCGTAGCAACTGATGACAAGGGTTGCGCTCGTTGCGGGACTTAACCCAACATCTCACGACACGAGCTGACGACAG…	NR_173698.1 Mesosutterella multiformis strain 4NBBH2 16S ribosoma... 2558 0.0	99.571	RA14	1.48295
HA0575	[Ruminococcus] gnavus	TGG-GGGGT-CTT-AC-CATGC-AGTCGAGCGAAGCACCTTGACGGATTTCTTCGGATTGAAGCCTTGGTGACTGAGCGGCGGACGGGTGAGTAACGCGTGGGTAACCTGCCTCATACAGGGGGATAACAGTTGGAAACGGCTGCTAATACCGCATAAGCGCACAGTACCGCATGGTACGGTGTGAAAAACTCCGGTGGTATGAGATGGACCCGCGTCTGATTAGGTAGTTGGTGGGGTAACGGCCTACCAAGCCGACGATCAGTAGCCGACCTGAGAGGGTGACCGGCCACATTGGGACTGAGACACGGCCCAAACTCCTACGGGAGGCAGCAGTGGGGAATATTGCACAATGGGGGAAACCCTGATGCAGCGACGCCGCGTGAGCGATGAAGTATTT…	NR_036800.1 [Ruminococcus] gnavus ATCC 29149 16S ribosomal RNA, p... 2579 0.0	99.299	RA12	1.48296
HA0576	Streptococcus sobrinus	TGGCGGGGTG-CT-ATACATGC-AGTGGAACGCATTGGTAACACCGGACTTGCTCCAGTGTTACTAATGAGTCGCGAACGGGTGAGTAACGCGTAGGTAACCTGCCTGATAGCGGGGGATAACTATTGGAAACGATAGCTAATACCGCATAAGAGGAGTTAACTCATGTTAACTGTTTAAAAGAAGCAACGGCTTCACTATCAGATGGACCTGCGTTGTATTAGCTAGTAGGTAGGGTAACGGCCTACCTAGGCAACGATACATAGCCGACCTGAGAGGGTGAACGGCCACACTGGGACTGAGACACGGCCCAGACTCCTACGGGAGGCAGCAGTAGGGAATCTTCGGCAATGGACGCAAGTCTGACCGAGCAACGCCGCGTGAGTGAAGACGGTTTTC…	NR_042773.1 Streptococcus sobrinus strain ATCC 33478 16S ribosoma... 2643 0.0	99.451	RA12	1.48297
HA0577	Dorea longicatena	TAACGCGTGGGTAACCTGCCTCATACAGGGGGATAACAGTTAGAAATGACTGCTAATACCGCATAAGACCACGGTACCGCATGGTACAGTGGTAAAAACTCCGGTGGTATGAGATGGACCCGCGTCTGATTAGGTAGTTGGTGGGGTAACGGCCTACCAAGCCGACGATCAGTAGCCGACCTGAGAGGGTGACCGGCCACATTGGGACTGAGACACGGCCCAGACTCCTACGGGAGGCAGCAGTGGGGAATATTGCACAATGGAGGAAACTCTGATGCAGCGACGCCGCGTGAAGGATGAAGTATTTCGGTATGTAAACTTCTATCAGCAGGGAAGAAAATGACGGTACCTGACTAAGAAGCCCCGGCTAACTACGTGCCAGCAGCCGCGGTAATACGT…	NR_028883.1 Dorea longicatena strain 111-35 16S ribosomal RNA, pa... 2409 0.0	99.697	RA13	1.48298
HA0578	Bacteroides koreensis	GGACGCTCCTTGCGGTTACGTACTTCAGGTACCCCCGGCTTTCATGGCTTGACGGGCGGTGTGTACAAGGCCCGGGAACGTATTCACCGCGCCATGGCTGATGCGCGATTACTAGCGAATCCAGCTTCACGAAGTCGGGTTGCAGACTTCGATCCGAACTGAGAGAGGTTTTTGGGATTAGCATCCTGTCACCAGGTAGCCGCCTTCTGTACCCCCCATTGTAACACGTGTGTAGCCCCGGACGTAAGGGCCGTGCTGATTTGACGTCATCCCCACCTTCCTCACATCTTACGACGGCAGTCTCTCTAGAGTCCTCAGCATGACCTGTTAGTAACTAAAGATAAGGGTTGCGCTCGTTATGGCACTTAAGCCGACACCTCACGGCACGAGCTGACGACA…	NR_159117.1 Bacteroides koreensis strain YS-aM39 16S ribosomal RN... 2573 0.0	100	RA13	1.48299
HA0605	Bacteroides fragilis	GGACGATCCTTGCGGTTACGTACTTCAGGTACCCCCGGCTCCCATGGCTTGACGGGCGGTGTGTACAAGGCCCGGGAACGTATTCACCGCGCCGTGGCTGATGCGCGATTACTAGCGAATCCAGCTTCACGAAGTCGGGTTGCAGACTTCGATCCGAACTGAGAGAGGCTTTTGGGATTAGCATACGGTCACCCGCTAGCTGCCTTCTGTACCCCCCATTGTAACACGTGTGTAGCCCCGGACGTAAGGGCCGTGCTGATTTGACGTCATCCCCACCTTCCTCACATCTTACGACGGCAGTCTCTCTAGAGTCCTCAGCATAACCTGTTAGTAACTAAAGATAAGGGTTGCGCTCGTTATGGCACTTAAGCCGACACCTCACGGCACGAGCTGACGACA…	NR_074784.2 Bacteroides fragilis NCTC 9343 16S ribosomal RNA, com... 2566 0.0	99.785	RA12	1.48300
HA0606	Dorea hominis	TTCGGCAGCTCCTTCCTTACGGTTAGGTCACTGACTTCGGGCGTTACTGACTCCCATGGTGTGACGGGCGGTGTGTACAAGACCCGGGAACGTATTCACCGCGACATTCTGATTCGCGATTACTAGCGATTCCAGCTTCATGTAGTCGAGTTGCAGACTACAATCCGAACTGAGACGTTATTTTTGGGATTTGCTCCACCTCGCGGTCTC-GCTTCCCTTTGTTTACGCCATTGTAGCACGTGTGTAGCCCTGGTCATAAGGGGCATGATGATTTGACGTCATCCCCACCTTCCTCCAGGTTATCCCTGGCAGTCTCTCCAGAGTGCCCATCCTGAATGCTGGCTACTGAAGATAGGGGTTGCGCTCGTTGCGGGACTTAACCCAACATCTCACGACAC…	NR_179638.1 Dorea phocaeensis-2 strain Marseille-P4003 16S ribosoma... 2274 0.0	99.853	RA12	1.48301
HA0607	Dorea phocaeensis	TTCGGCAGCTCCCTCCTTTCGGTTGGGTCACTGACTTCGGGCGTTACTGACTCCCATGGTGTGACGGGCGGTGTGTACAAGACCCGGGAACGTATTCACCGCAGCATTCTGATCTGCGATTACTAGCGATTCCAGCTTCATGTAGTCGAGTTGCAGACTACAATCCGAACTGAGACGTTATTTTTGAGATTTGCTCGGCCTCGCGGCTCTGCTTCCCTTTGTTTACGCCATTGTAGCACGTGTGTAGCCCTGGTCATAAGGGGCATGATGATTTGACGTCATCCCCACCTTCCTCCAGGTTATCCCTGGCAGTCTCTCCAGAGTGCCCATCCTAAATGCTGGCTACTGAAGATAAGGGTTGCGCTCGTTGCGGGACTTAACCCAACATCTCACGACACG…	NR_179638.1 Dorea phocaeensis strain Marseille-P4003 16S ribosoma... 2586 0.0	99.929	RA12	1.48302
HA0608	Eisenbergiella tayi	TTCGGCTGCTCCTCCCTTTCGGTTAGGTCACAGACTTCGGGCATTTCCAACTCCCATGGTGTGACGGGCGGTGTGTACAAGACCCGGGAACGTATTCACCGCGACATGCTGATTCGCGATTACTAGCGATTCCAGCTTCATGTAGTCGAGTTGCAGACTACAATCCGAACTGAGACGTTATTTCTGGGATTTGCTCCACATCACTGTCTCGCTTCCCTTTGTTTACGCCATTGTAGCACGTGTGTAGCCCAAATCATAAGGGGCATGATGATTTGACGTCATCCCCGCCTTCCTCCGGGTTATCCCCGGCAGTCTCCTTAGAGTGCCCAGCTTTACCTGCTGGCTACTAAGAATAAGGGTTGCGCTCGTTGCGGGACTTAACCCAACATCTCACGACAC…	NR_118643.1 Eisenbergiella tayi strain B086562 16S ribosomal RNA,... 2407 0.0	98.604	RA12	1.48303
HA0609	Slackia exigua	TGCAAGTCGAACGGTTAAGGCCCCCCTCGGGGGGCGCATAGAGTGGCGAACGGGTGAGTAACACGTGACCAACCCGCCCCCCCCACCGGGACAACCTCGGGAAACCGAGGCTAATACCGGATACGCCGGGGCCCCCGCATGGGGGCCCCGGGAAAGCCTTGGCGGGAGGGGACGGGGTCGCGGCCCATCAGGTAGACGGCGGGGCGAAGGCCCGCCGTGCCGACGACGGGTAGCCGGGCTGAGAGGCCGATCGGCCACATTGGGACTGAGACACGGCCCAGACTCCTACGGGAGGCAGCAGTGGGGAATATTGCGCAATGGGGGAAACCCTGACGCAGCGACGCCGCGTGCGGGAAGGAGGCCTTCGGGTCGTAAACCGCTTTCAGCAGGGAAGAAGCC…	NR_024952.1 Slackia exigua ATCC 700122 16S ribosomal RNA, partial... 2523 0.0	99.638	RA13	1.48304
HA0610	Dorea hominis	AAGTCGAGCGAAGCACCTAAGAAAGATTCTTCGGATGAATTCTTTTGTGACTGAGCGGCGGACGGGTGAGTAACGCGTGGGTAACCTGCCTCATACAGGGGGATAACAGTTAGAAATGACTGCTAATACCGCATAAGACCACGGTACCGCATGGTACAGTGGTAAAAACTCCGGTGGTATGAGATGGACCCGCGTCTGATTAGCTAGTTGGTGGGGTAACGGCCTACCAAGGCGACGATCAGTAGCCGACCTGAGAGGGTGACCGGCCACATTGGGACTGAGACACGGCCCAAACTCCTACGGGAGGCAGCAGTGGGGAATATTGCACAATGGGGGAAACCCTGATGCAGCGACGCCGCGTGAAGGATGAAGTATTTCGGTATGTAAACTTCTATCAGC…	NR_179638.1 Dorea phocaeensis-2 strain Marseille-P4003 16S ribosoma... 2270 0.0	99.853	RA13	1.48305
HA0611	Cryptobacterium curtum	TGC-AGTCGAACGATTAAACCGCCCTTGGGCGGATATACAGTGGCGAACGGGTGAGTAACGCGTGACCAACCTTCCCCCCGCATCGGGACAACCCGGGGAAACCCGGGCTAATACCGGATATGCCGGGTATGGCGCATGTCATACCCAGGAAAGCTTTTGCGGCGGGGGATGGGGTCGCGTCCCATCAGGTAGACGGCGGGGTAGTAGCCCACCGTGCCAACGACGGGTAGCCGGGTTGAGAGACCGACCGGCCACATTGGGACTGAGATACGGCCCAGACTCCTACGGGAGGCAGCAGTGGGGAATCTTGCGCAATGGGGGAAACCCTGACGCAGCGACGCCGCGTGCGGGATGGAGGCCTTCGGGCCGTGAACCGCTTTCAGCAGGGAAGACATTAA…	NR_074425.1 Cryptobacterium curtum strain DSM 15641 16S ribosomal... 2549 0.0	99.928	RA13	1.48306
HA0612	Lancefieldella parvula	GCAAGTCGAACGATTAAAGCACCTTCGGGTGTGTATAAAGTGGCGAACGGCTGAGTAACACGTGGGCAACCTGCCCCTTTCATTGGGATAGCCACGGGAAACCGTGGATAATACCGAATACTTCGAGACTTCCGCATGGAGAACTCGAGAAAGCTCCGGCGGAGAGGGATGGGCCCGCGGCCTGTTAGCTTGTTGGTGGGGTAACGGCCTACCAAGGCAATGATGGGTAGCTGGGTTGAGAGACCGACCAGCCAGATTGGGACTGAGACACGGCCCAGACTCCTACGGGAGGCAGCAGTGGGGAATCTTGCACAATGGGCGAAAGCCTGATGCAGCGACGCCGCGTGCGGGATGAAGGCCTTCGGGTTGTAAACCGCTTTCAGCAGGGACGAGGCGAAA…	NR_102936.1 Lancefieldella parvula DSM 20469 16S ribosomal RNA, p... 2543 0.0	99.855	RA13	1.48307
HA0613	Dorea longicatena	TAACGCGTGGGTAACCTGCCTCATACAGGGGGATAACAGTTAGAAATGACTGCTAATACCGCATAAGACCACGGTACCGCATGGTACAGTGGTAAAAACTCCGGTGGTATGAGATGGACCCGCGTCTGATTAGGTAGTTGGTGGGGTAACGGCCTACCAAGCCGACGATCAGTAGCCGACCTGAGAGGGTGACCGGCCACATTGGGACTGAGACACGGCCCAGACTCCTACGGGAGGCAGCAGTGGGGAATATTGCACAATGGAGGAAACTCTGATGCAGCGACGCCGCGTGAAGGATGAAGTATTTCGGTATGTAAACTTCTATCAGCAGGGAAGAAAATGACGGTACCTGACTAAGAAGCCCCGGCTAACTACGTGCCAGCAGCCGCGGTAATACGT…	NR_028883.1 Dorea longicatena strain 111-35 16S ribosomal RNA, pa... 2409 0.0	99.697	RA13	1.48308
HA0614	Dorea phocaeensis	AAGTCGAGCGAAGCACTTAAGTTCGATTCTTCGGATGAAGACTTTTGTGACTGAGCGGCGGACGGGTGAGTAACGCGTGGGTAACCTGCCTCATACAGGGGGATAACAGTTAGAAATGGCTGCTAATACCGCATAAGACCACAGTACTGCATGGTACAGTGGTAAAAACTCCGGTGGTATGAGATGGACCCGCGTCTGATTAGGTAGTTGGTGAGGTAACGGCCCACCAAGCCGACGATCAGTAGCCGACCTGAGAGGGTGACCGGCCACATTGGGACTGAGACACGGCCCAGACTCCTACGGGAGGCAGCAGTGGGGAATATTGCACAATGGGCGAAAGCCTGATGCAGCGACGCCGCGTGAAGGATGAAGTATTTCGGTATGTAAACTTCTATCAGC…	NR_179638.1 Dorea phocaeensis strain Marseille-P4003 16S ribosoma... 2575 0.0	99.857	RA14	1.48309
HA0615	Bacillus paramycoides	GCAAGTCGAGCGAATGGATTAAGAGCTTGCTCTTATGAAGTTAGCGGCGGACGGGTGAGTAACACGTGGGTAACCTGCCCATAAGACTGGGATAACTCCGGGAAACCGGGGCTAATACCGGATAACATTTTGAACCGCATGGTTCGAAATTGAAAGGCGGCTTCGGCTGTCACTTATGGATGGACCCGCGTCGCATTAGCTAGTTGGTGAGGTAACGGCTCACCAAGGCAACGATGCGTAGCCGACCTGAGAGGGTGATCGGCCACACTGGGACTGAGACACGGCCCAGACTCCTACGGGAGGCAGCAGTAGGGAATCTTCCGCAATGGACGAAAGTCTGACGGAGCAACGCCGCGTGAGTGATGAAGGCTTTCGGGTCGTAAAACTCTGTTGTTAGGG…	NR_157734.1 Bacillus paramycoides strain MCCC 1A04098 16S ribosom... 2628 0.0	100	RA14	1.48310
HA0616	Lachnoclostridium edouardi	GCCTTCGGCAGCTCCCTCCTTTCGGTTGGGTCACTGACTTCGGGCATTACTGACTCCCATGGTGTGACGGGCGGTGTGTACAAGACCCGGGAACGTATTCACCGCGACATTCTGATTCGCGATTACTAGCGATTCCAGCTTCGTGCAGGCGAGTTGCAGCCTGCAGTCCGAACTGAGACGTTATTTTTGAGATTTGCTCCACCTCGCGGTCTCGCTTCTCTTTGTTTACGCCATTGTAGCACGTGTGTAGCCCAAATCATAAGGGGCATGATGATTTGACGTCATCCCCACCTTCCTCCAGGTTATCCCTGGCAGTCTCCCAAGAGTGCCCAGCCGAACTGCTGGCTACTTAGGATAAGGGTTGCGCTCGTTGCGGGACTTAACCCAACATCTCACGAC…	NR_179587.1 Lachnoclostridium edouardi strain Marseille-P3397 16S... 2553 0.0	99.218	RA14	1.48311
HA0617	Dorea longicatena	CCTTACGGTTGGGTCACTGACTTCGGGCGTTACTGACTCCCATGGTGTGACGGGCGGTGTGTACAAGACCCGGGAACGTATTCACCGCAGCATTCTGATCTGCGATTACTAGCGATTCCAGCTTCATGTAGTCGAGTTGCAGACTACAATCCGAACTGAGACGTTATTTTTGAGATTTGCTTACCCTCGCGAGTTCGCTTCTCTTTGTTTACGCCATTGTAGCACGTGTGTAGCCCTGGTCATAAGGGGCATGATGATTTGACGTCATCCCCACCTTCCTCCAGGTTATCCCTGGCAGTCTCTCCAGAGTGCCCAGCTTAACCTGCTGGCTACTGAAGATAGGGGTTGCGCTCGTTGCGGGACTTAACCCAACATCTCACGACACGAGCTGACGACAAC…	NR_028883.1 Dorea longicatena strain 111-35 16S ribosomal RNA, pa... 2398 0.0	99.545	RA14	1.48312
HA0619	Bacteroides thetaiotaomicron	GGACGCTCCTTGCGGTTACGTACTTCAGGTACCCCCGGCTTTCATGGCTTGACGGGCGGTGTGTTCAAGGCCCGGGAACGTATTCACCGCGCCATGGCTGATGCGCGATTACTAGCGAATCCAGCTTCACGAAGTCGGGTTGCAGACTTCGATCCGAACTGAGAGAGGCTTTTGGGATTAGCATCCTGTCACCAGGTAGCTGCCTTCTGTACCCCCCATTGTAACACGTGTGTAGCCCCGGACGTAAGGGCCGTGCTGATTTGACGTCATCCCCACCTTCCTCACATCTTACGACGGCAGTCTCTCTAGAGTCCTCAGCATGACCTGTTAGTAACTAAAGATAAGGGTTGCGCTCGTTATGGCACTTAAGCCGACACCTCACGGCACGAGCTGACGACA…	NR_112944.1 Bacteroides thetaiotaomicron strain JCM 5827 16S ribo... 2555 0.0	99.784	RA14	1.48313
HA0620	Slackia exigua	TGCAAGTCGAACGGTTAAGGCCCCCCTCGGGGGGCGCATAGAGTGGCGAACGGGTGAGTAACACGTGACCAACCCGCCCCCCCCACCGGGACAACCTCGGGAAACCGAGGCTAATACCGGATACGCCGGGGCCCCCGCATGGGGGCCCCGGGAAAGCCTTGGCGGGAGGGGACGGGGTCGCGGCCCATCAGGTAGACGGCGGGGCGAAGGCCCGCCGTGCCGACGACGGGTAGCCGGGCTGAGAGGCCGATCGGCCACATTGGGACTGAGACACGGCCCAGACTCCTACGGGAGGCAGCAGTGGGGAATATTGCGCAATGGGGGAAACCCTGACGCAGCGACGCCGCGTGCGGGAAGGAGGCCTTCGGGTCGTAAACCGCTTTCAGCAGGGAAGAAGCC…	NR_024952.1 Slackia exigua ATCC 700122 16S ribosomal RNA, partial... 2523 0.0	99.638	RA12	1.48314
HA0621	Mogibacterium timidum	GGCGATAGATTAATTAACCGACTTTGGGCACCCCCAACTTCCATGGTGTGACGGGCGGTGTGTACAAGACCCGGGAACGCATTCACCGCAGCATTCTGATCTGCGATTACTAGCAACTCCGACTTCATGTAGGCGAGTTGCAGCCTACAATCCGAACTGGGATCGGTTTTGGTGTTTCGCTCCACTTCGCAGTATTGCATCTCATTGTACCGACCATTGTAGCACGTGTGTAGCCCAGAACATAAGGGGCATGATGATTTGACGTCATCCCCACCTTCCTCCGAGTTGACCTCGGCAGTCTCGCTAGAGTCCTCAACTGAATGTTAGTAACTAGCGACAAGGGTTGCGCTCGTTGCGGGACTTAACCCAACATCTCACGACACGAGCTGACGACAACCA…	NR_118782.1 Mogibacterium timidum strain ATCC 33093 16S ribosomal... 2481 0.0	99.132	RA12	1.48315
HA0622	Enterocloster bolteae	CCTTCGGCAGCTCCCTCTCTTGCGAGTTGGGTCACTGACTTCGGGCGTTGCTGACTCCCATGGTGTGACGGGCGGTGTGTACAAGACCCGGGAACGTATTCACCGCGACATTCTGATTCGCGATTACTAGCGATTCCAGCTTCGTGTAGTCGGGTTGCAGACTACAGTCCGAACTGGGACGTTATTTTTGGGATTTGCTCCACATCACTGTCTTGCTTCCCTTTGTTTACGCCATTGTAGCACGTGTGTAGCCCAAATCATAAGGGGCATGATGATTTGACGTCATCCCCACCTTCCTCCAGGTTATCCCTGGCAGTCTCCCTAGAGTGCCCAGCTCTACCTGCTGGCTACTAAGGATAAGGGTTGCGCTCGTTGCGGGACTTAACCCAACATCTCACG…	NR_113410.1 Enterocloster bolteae strain JCM 12243 16S ribosomal ... 2512 0.0	99.927	RA12	1.48316
HA0623	Bacteroides intestinalis	AGGACGCTCCTTGCGGTTACGTACTTCAGGTACCCCCGGCTTTCATGGCTTGACGGGCGGTGTGTACAAGGCCCGGGAACGTATTCACCGCGCCGTGGCTGATGCGCGATTACTAGCGAATCCAGCTTCATGGAGTCGGGTTGCAGACTCCAATCCGAACTGAGAGAGGCTTTTGGGATTAGCATCACATCGCTGTGTAGCTGCCTTCTGTACCCCCCATTGTAACACGTGTGTAGCCCCGGACGTAAGGGCCGTGCTGATTTGACGTCATCCCCACCTTCCTCACATCTTACGACGGCAGTCTCTCTAGAGTCCTCAGCATGACCTGTTAGTAACTAAAGATAAGGGTTGCGCTCGTTATGGCACTTAAGCCGACACCTCACGGCACGAGCTGACGAC…	NR_041307.1 Bacteroides intestinalis strain 341 16S ribosomal RNA... 2560 0.0	99.856	RA12	1.48317
HA0624	Enterocloster citroniae	GCAAGTCGAACGAAGCAATCAGAATGAAGTTTTCGGATGGATTTCTGATTGACTGAGTGGCGGACGGGTGAGTAACGCGTGGATAACCTGCCTCACACTGGGGGATAACAGTTAGAAATGGCTGCTAATACCGCATAAGCGCACAGTACCGCATGGTACGGTGTGAAAAACTCCGGTGGTGTGAGATGGATCCGCGTCTGATTAGTTAGTTGGCGGGGTAACGGCCCACCAAGACAGCGATCAGTAGCCGACCTGAGAGGGTGACCGGCCACATTGGGACTGAGACACGGCCCAAACTCCTACGGGAGGCAGCAGTGGGGAATATTGCACAATGGGCGAAAGCCTGATGCAGCGACGCCGCGTGAGTGAAGAAGTATTTCGGTATGTAAAGCTCTATCA…	NR_043681.1 Enterocloster citroniae strain RMA 16102 16S ribosoma... 2553 0.0	99.501	RA12	1.48318
HA0625	Enterocloster citroniae	TTCGGCAGCTCCCTCCTTTCGGTTGGGTCACTGACTTCGGGCGTTGCTGACTCCCATGGTGTGACGGGCGGTGTGTACAAGACCCGGGAACGTATTCACCGCGACATTCTGATTCGCGATTACTAGCGATTCCAGCTTCGTGTAGTCGGGTTGCAGACTACAGTCCGAACTGGGACGTTATTTTTGGGATTTGCTTGCCTTCGCAGGGTCGCTTCCCTTTGTTTACGCCATTGTAGCACGTGTGTAGCCCAAATCATAAGGGGCATGATGATTTGACGTCATCCCCACCTTCCTCCAGGTTATCCCTGGCAGTCTCCCTAGAGTGCCCAGCTTTACCTGCTGGCTACTAAGGATAAGGGTTGCGCTCGTTGCGGGACTTAACCCAACATCTCACGACAC…	NR_043681.1 Enterocloster citroniae strain RMA 16102 16S ribosoma... 2560 0.0	99.573	RA12	1.48319
HA0626	Eubacterium limosum	TGC-AGTCGAACGAGAAGGTTTTGATGGATCCTTCGGGTGACATTAGAACTGGAAAGTGGCGAACGGGTGAGTAACGCGTGGGTAACCTGCCCTATGGAAAGGAATAGCCTCGGGAAACTGGGAGTAAAGCCTTATATTATGGTTTTGTCGCATGGCAAGATCATGAAAACTCCGGTGCCATAGGATGGACCCGCGTCCCATTAGCTAGTTGGTGAGATAACAGCCCACCAAGGCGACGATGGGTAACCGGTCTGAGAGGGCGAACGGTCACACTGGAACTGAGACACGGTCCAGACTCCTACGGGAGGCAGCAGTGGGGAATATTGCGCAATGGGGGCAACCCTGACGCAGCAATACCGCGTGAGTGAAGAAGGTTTTCGGATCGTAAAGCTCTGTTA…	NR_113248.1 Eubacterium limosum strain JCM 6421 16S ribosomal RNA... 2569 0.0	99.928	RA12	1.48320
HA0627	Bacteroides nordii	TAGGACGCTCCTTGCGGTTACGTACTTCAGGTACCCCCGGCTCCCATGGCTTGACGGGCGGTGTGTACAAGGCCCGGGAACGTATTCACCGCGCCGTGGCTGATGCGCGATTACTAGCGAATCCAGCTTCACGAAGTCGGGTTGCAGACTTCGATCCGAACTGAGAGAGGCTTTTGGGATTAGCATCCTGTCACCAGGTAGCTGCCTTCTGTACCCCCCATTGTAACACGTGTGTAGCCCCGGACGTAAGGGCCGTGCTGATTTGACGTCATCCCCACCTTCCTCACATCTTACGACGGCAGTCTCTCTAGAGTCCTCAGCATAACCTGTTAGTAACTAAAGATAAGGGTTGCGCTCGTTATGGCACTTAAGCCGACACCTCACGGCACGAGCTGACGA…	NR_112939.1 Bacteroides nordii WAL 11050 = JCM 12987 16S ribosoma... 2519 0.0	99.283	RA13	1.48321
HA0628	Zhongjingia baculiformis	TGCAAGTCGAGCGAGAAATCATAAAATGAAACTTCGGTAGATTTTTAAGATGGAAAGCGGCGGACGGGTGAGTAACGCGTAGGCAACCTGCCTTATGCAGAGGGATAGCCATTGGAAACGATGATTAAAACCTCATAACGC-C-GGAGAGTCACATGGTTTTCCGGCCAAAGATTTATCGGCATAAGATGGGCCTGCGTCTGATTAGTTAGTTGGTGGGGTAACGGCCTACCAAGGCGACGATCAGTAGCCGACCTGAGAGGGTGATCGGCCACATTGGAACTGAGACACGGTCCAAACTCCTACGGGAGGCAGCAGTGGGGAATATTGCACAATGGGCGAAAGCCTGATGCAGCAACGCCGCGTGAAGGAAGAAGGCCTTCGGGTCGTAAACTTCTGT…	NR_181401.1 Lentihominibacter hominis-1 strain NSJ-24 16S ribosomal... 2013 0.0	92.893	RA13	1.48322
HA0629	Diplocloster modestus	TGCAAGTCGAACGAAGCACTTATAACTGATTCCTTCGGGGAGAAGAAATATGTGACTGAGTGGCGGACGGGTGAGTAACGCGTGGGTAACCTGCCTTATACAGGGGGATAACAGTTAGAAATGACTGCTAATACCGCATAAGCGCACGGTCTCGCATGAGATAGTGTGAAAAACTCCGGTGGTATAAGATGGACCCGCGTCTGATTAGCTAGTTGGTGGGGTAACGGCTCACCAAGGCGACGATCAGTAGCCGACCTGAGAGGGTGATCGGCCACATTGGGACTGAGACACGGCCCAAACTCCTACGGGAGGCAGCAGTGGGGAATATTGCACAATGGGGGAAACCCTGATGCAGCAACGCCGCGTGAAGGAAGAAGTATCTCGGTATGTAAACTTCTA…	NR_181406.1 Diplocloster modestus strain ASD4241 16S ribosomal RN... 2588 0.0	99.929	RA13	1.48323
HA0630	[Clostridium] symbiosum	CCTTCGGCAGCTCCCTCCTTGCGGTTGGGTCACTGACTTCGGGCGTTACTGACTCCCATGGTGTGACGGGCGGTGTGTACAAGACCCGGGAACGTATTCACCGCGACATTCTGATTCGCGATTACTAGCGATTCCAGCTTCGTGCAGGCGAGTTGCAGCCTGCAGTCCGAACTGAGACGTTATTTTTGAGATTTGCTCCACCTCGCGGTCTTGCTTCTCTTTGTTTACGCCATTGTAGCACGTGTGTAGCCCAGATCATAAGGGGCATGATGATTTGACGTCATCCCCACCTTCCTCCAGGTTATCCCTGGCAGTCTCCCAAGAGTTCCCGGCCGAACCGCTGGCTACTTAGAATAAGGGTTGCGCTCGTTGCGGGACTTAACCCAACATCTCACGACA…	NR_118730.1 [Clostridium] symbiosum strain ATCC 14940 16S ribosom... 2499 0.0	98.429	RA13	1.48324
HA0631	Enterocloster citroniae	GTCGAACGAAGCAATCAGAATGAAGTTTTCGGATGGATTTCTGGTTGACTGAGTGGCGGACGGGTGAGTAACGCGTGGATAACCTGCCTCACACTGGGGGATAACAGTTAGAAATGGCTGCTAATACCGCATAAGCGCACAGTACCGCATGGTACGGTGTGAAAAACTCCGGTGGTGTGAGATGGATCCGCGTCTGATTAGTTAGTTGGCGGGGTAACGGCCCACCAAGACAGCGATCAGTAGCCGACCTGAGAGGGTGACCGGCCACATTGGGACTGAGACACGGCCCAAACTCCTACGGGAGGCAGCAGTGGGGAATATTGCACAATGGGCGAAAGCCTGATGCAGCGACGCCGCGTGAGTGAAGAAGTATTTCGGTATGTAAAGCTCTATCAGCAG…	NR_043681.1 Enterocloster citroniae strain RMA 16102 16S ribosoma... 2577 0.0	99.857	RA13	1.48325
HA0632	Ruthenibacterium lactatiformans	GTCGAACGGAGCTGTTTTCTCTGAAGTTTTCGGATGGAAGAGAGTTCAGCTTAGTGGCGAACGGGTGAGTAACACGTGAGCAACCTGCCTTTCAGTGGGGGACAACATTTGGAAACGAATGCTAATACCGCATAAGACCACAGTGTCGCATGGCACAGGGGTCAAAGGATTTATCCGCTGAAAGATGGGCTCGCGTCCGATTAGCTAGATGGTGAGGTAACGGCCCACCATGGCGACGATCGGTAGCCGGACTGAGAGGTTGAACGGCCACATTGGGACTGAGACACGGCCCAGACTCCTACGGGAGGCAGCAGTGGGGAATATTGCACAATGGGGGAAACCCTGATGCAGCGACGCCGCGTGGAGGAAGAAGGTCTTCGGATTGTAAACTCCTGTCCC…	NR_151900.1 Ruthenibacterium lactatiformans strain 585-1 16S ribo... 2571 0.0	99.928	RA13	1.48326
HA0633	Lachnospira mobilis	TTCGGCGGCTCCTTCTTACGTTAGGTCACCGACTTCGGGCATTTCCGACTCCCATGGTGTGACGGGCGGTGTGTACAAGACCCGGGAACGTATTCACCGCAGCATTCTGATCTGCGATTACTAGCGATTCCAGCTTCATGTAGTCGAGTTGCAGACTACAATCCGAACTGAGACGTTATTTTTGTGATTTGCTTAAGCTCACACTCTCGCTTCACTTTGTTTACGCCATTGTAGCACGTGTGTAGCCCAAGTCATAAGGGGCATGATGATTTGACGTCATCCCCACCTTCCTCCAGGTTATCCCTGGCAGTCTCCCTAGAGTGCCCAGCCGAACTGCTGGCTACTAAGGATAAGGGTTGCGCTCGTTGCGGGACTTAACCCAACATCTCACGACACGAG…	NR_104836.1 Lactobacillus rogosae strain ATCC 27753 16S ribosomal... 2481 0.0	98.575	RA14	1.48327
HA0634	Ruthenibacterium lactatiformans	AAGTCGAACGGAGCTGTTTTCTCTGAAGTTTTCGGATGGAAGAGAGTTCAGCTTAGTGGCGAACGGGTGAGTAACACGTGAGCAACCTGCCTTTCAGTGGGGGACAACATTTGGAAACGAATGCTAATACCGCATAAGACCACAGTGTCGCATGGCACAGGGGTCAAAGGATTTATCCGCTGAAAGATGGGCTCGCGTCCGATTAGCTAGATGGTGAGGTAACGGCCCACCATGGCGACGATCGGTAGCCGGACTGAGAGGTTGAACGGCCACATTGGGACTGAGACACGGCCCAGACTCCTACGGGAGGCAGCAGTGGGGAATATTGCACAATGGGGGAAACCCTGATGCAGCGACGCCGCGTGGAGGAAGAAGGTCTTCGGATTGTAAACTCCTGTC…	NR_151900.1 Ruthenibacterium lactatiformans strain 585-1 16S ribo... 2580 0.0	100	RA14	1.48328
HA0635	Alistipes onderdonkii	GGTCGCTCCTTGCGGTCACGAACTTCAGGCACCCCCAGCTTCCATGGCTTGACGGGCGGTGTGTACAAGGCCCGGGAACGTATTCACCGCGCCATGGCTGATGCGCGATTACTAGCGAATCCAACTTCATGGAGGCGGGTTTCAGCCTCCAATCCGAACTGAGATAGGCTTTCGAGATTGGCATCTCCTCACGGAGTAGCGACCCTCTGTACCTACCATTGTAACACGTGTGTAGCCCCGGACGTAAGGGCCGTGCTGATTTGACGTCATCCCCACCTTCCTCTCGGCTTACACCGGCAGTCCCGCCAGAGTGCCCAGCTTGACCTGATGGCAACTAACGGTAGGGGTTGCGCTCGTTATGGGACTTAACCCGACACCTCACGGCACGAGCTGACGACA…	NR_113151.1 Alistipes onderdonkii strain JCM 16771 16S ribosomal ... 2479 0.0	99.705	RA14	1.48329
HA0636	Intestinimonas butyriciproducens	GGCCGCGCCCCCATTGCTGTTAGGCTACGGACTTCGGGTGTTCCCGACTCTCATGGTGTGACGGGCGGTGTGTACAAGGCCCGGGAACGTATTCACCGCGGCATGCTGATCCGCGATTACTAGCGATTCCGACTTCATACAGGCGAGTTTCAGCCTGCAATCCGAACTGGGACGGCTTTTAGGGATTTGCTCCACCTCGCGGCTTTGCTTCCCTCTGTTGACCGCCATTGTAGTACGTGTGTGGCCCAGGACATAAGGGGCATGATGATTTGACGTCGTCCCCACCTTCCTCCGTTTTGTCAACGGCAGTCTCGCTAGAGTGCTCTTGCGTAGCAACTAACAATAAGGGTTGCGCTCGTTGCGGGACTTAACCCAACATCTCACGACACGAGCTGACGA…	NR_118554.1 Intestinimonas butyriciproducens strain SRB-521-5-I 1... 2582 0.0	99.717	RA14	1.48330
HA0637	Parvimonas micra	CCTTCGACGCCTTCCTCCTTGCGGTTAGATCGGCGGCTTCGGGTATTGCCAACTCCCATGGTGTGACGGGCGGTGTGTACAAGACCCGGGAACGCATTCACCGCGACATTCTGATTCGCGATTACTAGCAACTCCGACTTCATGTAGGCGAGTTGCAGCCTACAATCCGAACTGAGATTGGTTTTTAGAGTTTCGCTTAACATCTCTGTCTCGCTTCTCGTTGTACCAACCATTGTAGCACGTGTGTAGCCCAAGACATAAAGGGCATGATGATTTGACGTCATCCCCACCTTCCTCCGATTTGTCATCGGCAGTCTCTCCAGAGTTCCCACCTCTACGTGCTGGCAACTGAAGATAAGGGTTGCGCTCGTTGCGGGACTTAACCCAACATCTCACGAC…	NR_114338.1 Parvimonas micra strain JCM 12970 16S ribosomal RNA, ... 2569 0.0	99.928	RA14	1.48331
HA0638	[Clostridium] innocuum	GCCT-ATACATGCAAGTCGAACGAAGTTTCCAGGAAGCTTGCTTCCAAAGAGACTTAGTGGCGAACGGGTGAGTAACACGTAGGTAACCTGCCCATGTGTCCGGGATAACTGCTGGAAACGGTAGCTAAAACCGGATAGGTATACGGAGCGCATGCTCTGTATATTAAAGCGCCCATCAAGGCGTGAACATGGATGGACCTGCGGCGCATTAGCTAGTTGGTGAGGTAACGGCCCACCAAGGCGATGATGCGTAGCCGGCCTGAGAGGGTAAACGGCCACATTGGGACTGAGACACGGCCCAAACTCCTACGGGAGGCAGCAGTAGGGAATTTTCGTCAATGGGGGAAACCCTGAACGAGCAATGCCGCGTGAGTGAAGAAGGTCTTCGGATCGTAAAG…	NR_029164.1 [Clostridium] innocuum strain B-3 16S ribosomal RNA, ... 2564 0.0	99.156	RA14	1.48332
HA0639	Alistipes finegoldii	GCAAGTCGAGGGGCAGCGGGGAGTAGCAATACTCCGCCGGCGACCGGCGCACGGGTGCGTAACGCGTATGCAACCTACCTTTAACAGGGGCATAACACTGAGAAATTGGTACTAATTCCCCATAACATTCGAGAAGGCATCTTCTTGGGTTAAAAACTCCGGTGGTTAAAGATGGGCATGCGTTGTATTAGCTAGTTGGTGAGGTAACGGCTCACCAAGGCGACGATACATAGGGGGACTGAGAGGTTAACCCCCCACATTGGTACTGAGACACGGACCAAACTCCTACGGGAGGCAGCAGTGAGGAATATTGGTCAATGGACGCAAGTCTGAACCAGCCATGCCGCGTGCAGGAAGACGGCTCTATGAGTTGTAAACTGCTTTTGTACTAGGGTAAAC…	NR_113150.1 Alistipes finegoldii strain JCM 16770 16S ribosomal R... 2560 0.0	99.856	RA14	1.48333
HA0640	Alistipes shahii	GTCGAGGGGCATCACAG-GTAGCAATAC-CGGGTGGCGACCGGCGCACGGGTGCGTAACGCGTATGCAACCTACCCATAACAGGGGGATAACACTGAGAAATTGGTACTAATACCCCATAACATCAGAACCGGCATCGGTTTTGGTTGAAAACTCCGGTGGTTATGGATGGGCATGCGTTGTATTAGCTAGTTGGTGAGGTAACGGCTCACCAAGGCAACGATACATAGGGGGACTGAGAGGTTAACCCCCCACATTGGTACTGAGACACGGACCAAACTCCTACGGGAGGCAGCAGTGAGGAATATTGGTCAATGGACGCAAGTCTGAACCAGCCATGCCGCGTGCAGGAAGACGGCTCTATGAGTTGTAAACTGCTTTTGTACGAGGGTAAACGCTT…	NR_113153.1 Alistipes shahii strain JCM 16773 16S ribosomal RNA, ... 2501 0.0	99.207	RA12	1.48334
HA0641	Lachnoclostridium urinimassiliense	TTCGGCAGCTCCCTCCTTTCGGTTGGGTCACTGACTTCGGGCGTTGCTGACTCCCATGGTGTGACGGGCGGTGTGTACAAGACCCGGGAACGTATTCACCGCGACATTCTGATTCGCGATTACTAGCGATTCCAGCTTCGTGTAGTCGGGTTGCAGACTACAGTCCGAACTGGGACGTTATTTTTGGGATTTGCTCCACATCACTGTCTTGCTTCCCTTTGTTTACGCCATTGTAGCACGTGTGTAGCCCAAATCATAAGGGGCATGATGATTTGACGTCATCCCCACCTTCCTCCAGGTTATCCCTGGCAGTCTCCCTAGAGTGCCCAGCTCTACCTGCTGGCTACTAAGGATAAGGGTTGCGCTCGTTGCGGGACTTAACCCAACATCTCACGACAC…	NR_179538.1 Lachnoclostridium urinimassiliense strain Marseille-P... 2510 0.0	99.708	RA12	1.48335
HA0642	Parabacteroides faecis	CCGATCCTTGCGGTTACGGACTTTAGGTACCCCCAACTCCCATGGCTTGACGGGCGGTGTGTACAAGGCCCGGGAACGTATTCACCGCGCCATGGCTGATGCGCGATTACTAGCGAATCCAGCTTCACGAAGTCGGGTTGCAGACTTCGATCCGAACTGAGACATGGTTTAGAGATTAGCATCCTGTCGCCAGGTAGCTGCCCTTTGTCCATGCCATTGTAACACGTGTGTCGCCCCGGATGTAAGGGCCGTGCTGATTTGACGTCATCCCCACCTTCCTCACAGCTTACGCTGGCAGTCTCTTTAGAGTCCTCAGCATCACCTGTTAGTAACTAAAGATAAGGGTTGCGCTCGTTATGGCACTTAAGCCGACACCTCACGGCACGAGCTGACGACAAC…	NR_134785.1 Parabacteroides faecis strain 157 16S ribosomal RNA, ... 2510 0.0	98.587	RA14	1.48336
HA0643	Senegalimassilia arthritidis	ACCTTCGACGCCTCCGCCCC-GATAAGGGTTCGGCCGGCGGCTTCGGGTGCAGACGACTCGGGTGGTGTGACGGGCGGTGTGTACAAGGCCCGGGAACGTATTCACCGCGGCGTGCTGATCCGCGATTACTAGCAACTCCGGCTTCACGGAGGCGGGTTGCAGCCTCCGATCCGAACTGGGGCCGGCTTTGCGGGATCCGCTCCCCCTCGCGGGGTCGCAACCCTCTGTACCGGCCATTGTAGCACGTGTGCGGCCCAGGGCATAAGGGGCATGATGACTTGACGTCGTCCCCACCTTCCTCCGGCTTGACGCCGGCAGTCCCCCGCGAGTCCCCAACTGAATGCTGGCAACACGGGGCAGGGGTTGCGCTCGTTGCGGGACTTAACCCAACATCTCAC…	NR_125595.1 Senegalimassilia anaerobia JC110 16S ribosomal RNA, p... 1792 0.0	97.194	RA12	1.48337
HA0644	Faecalicatena orotica	TTCGGCAGCTCCCTCCTTGCGGTTGGGTCACTGACTTCGGGCGTTACCAACTCCCATGGTGTGACGGGCGGTGTGTACAAGACCCGGGAACGTATTCACCGCGACATTCTGATTCGCGATTACTAGCGATTCCAGCTTCATGTAGTCGAGTTGCAGACTACAATCCGAACTGAGACGTTATTTTTGGGATTTGCTCCACTTCACAGTATTGCCTCCCTTTGTTTACGCCATTGTAGCACGTGTGTAGCCCTGCTCATAAGGGGCATGATGATTTGACGTCATCCCCACCTTCCTCCAGGTTATCCCTGGCAGTCTCTCTAGAGTGCCCGGCCTAACCGCTGGCTACTAAAGATAAGGGTTGCGCTCGTTGCGGGACTTAACCCAACATCTCACGACACG…	NR_117130.1 Faecalicatena orotica strain DSM 1287 16S ribosomal R... 2555 0.0	99.642	RA14	1.48338
HA0645	Alistipes senegalensis	GGTTTTG-CCTAGGTCGCTCCTTGCGGTCACGAACTTCAGGCACCCCCAGCTTCCATGGCTTGACGGGCGGTGTGTACAAGGCCCGGGAACGTATTCACCGCGCCATGGCTGATGCGCGATTACTAGCGAATCCAACTTCATGGAGGCGGGTTTCAGCCTCCAATCCGAACTGAGATAGGCTTTCGAGATTCGCATCCCATCACTGGGTAGCTGCCCTCTGTACCTACCATTGTAACACGTGTGTAGCCCCGGACGTAAGGGCCGTGCTGATTTGACGTCATCCCCACCTTCCTCTCGGCTTACACCGGCAGTCCCGCCAGAGTGCCCAGCTTGACCTGATGGCAACTAACGGTAGGGGTTGCGCTCGTTATGGGACTTAACCCGACACCTCACGGCAC…	NR_118219.1 Alistipes senegalensis JC50 16S ribosomal RNA, partia... 1764 0.0	97.688	RA13	1.48339
HA1158	Weissella cibaria	CAAGTCGAACGCTTTGTGGTTCAACTGATTTGAAGAGCTTGCTCAGATATGACGATGGACATTGCAAAGAGTGGCGAACGGGTGAGTAACACGTGGGAAACCTACCTCTTAGCAGGGGATAACATTTGGAAACAGATGCTAATACCGTATAACAATAGCAACCGCATGGTTGCTACTTAAAAGATGGTTCTGCTATCACTAAGAGATGGTCCCGCGGTGCATTAGTTAGTTGGTGAGGTAATGGCTCACCAAGACGATGATGCATAGCCGAGTTGAGAGACTGATCGGCCACAATGGGACTGAGACACGGCCCATACTCCTACGGGAGGCAGCAGTAGGGAATCTTCCACAATGGGCGAAAGCCTGATGGAGCAACGCCGCGTGTGTGATGAAGGGTTT…	NR_036924.1 Weissella cibaria strain II-I-59 16S ribosomal RNA, p... 2662 0.0	99.793	RA15	1.48340
HA1159	Staphylococcus hominis	GTCGAGCGAACAGACGAGGAGCTTGCTCCTTTGACGTTAGCGGCGGACGGGTGAGTAACACGTGGGTAACCTACCTATAAGACTGGGATAACTTCGGGAAACCGGAGCTAATACCGGATAATATTTCGAACCGCATGGTTCGATAGTGAAAGATGGCTCTGCTATCACTTATAGATGGACCTGCGCCGTATTAGCTAGTTGGTAAGGTAACGGCTTACCAAGGCAACGATACGTAGCCGACCTGAGAGGGTGATCGGCCACACTGGAACTGAGACACGGTCCAGACTCCTACGGGAGGCAGCAGTAGGGAATCTTCCGCAATGGGCGAAAGCCTGACGGAGCAACGCCGCGTGAGTGATGAAGGTCTTCGGATCGTAAAACTCTGTTATTAGGGAAGAA…	NR_041323.1 Staphylococcus hominis subsp. novobiosepticus strain ... 2597 0.0	99.718	RA15	1.48341
HA1160	Coprococcus hominis	GCCTTCGGCAGCTCCCTCCTTGCGGTTGGGTCACTGACTTCGGGCGTTTCCGACTCCCATGGTGTGACGGGCGGTGTGTACAAGACCCGGGAACGTATTCACCGCAGCATTCTGATCTGCGATTACTAGCGATTCCAGCTTCATGTAGTCGAGTTGCAGACTACAATCCGAACTGAGACAGCCTTTTTGAGGTTTGCTCCACTTCACAGTTTCGCTTCTCTTTGTAACTGCCATTGTAGCACGTGTGTAGCCCAAATCATAAGGGGCATGATGATTTGACGTCATCCCCACCTTCCTCCGGGTTATCCCCGGCAGTCTCTCCAGAGTGCCCATCTAACTGCTGGCTACTGGAAATAGGGGTTGCGCTCGTTGCGGGACTTAACCCAACATCTCACGACA…	NR_044049.1 Coprococcus eutactus strain ATCC 27759 16S ribosomal ... 2289 0.0	99.641	RA15	1.48342
HA1161	Bacillus paramycoides	TTAGGCGGCTGGCTCCAAAAAGGTTACCCCACCGACTTCGGGTGTTACAAACTCTCGTGGTGTGACGGGCGGTGTGTACAAGGCCCGGGAACGTATTCACCGCGGCATGCTGATCCGCGATTACTAGCGATTCCAGCTTCATGTAGGCGAGTTGCAGCCTACAATCCGAACTGAGAACGGTTTTATGAGATTAGCTCCACCTCGCGGTCTTGCAGCTCTTTGTACCGTCCATTGTAGCACGTGTGTAGCCCAGGTCATAAGGGGCATGATGATTTGACGTCATCCCCACCTTCCTCCGGTTTGTCACCGGCAGTCACCTTAGAGTGCCCAACTAAATGATGGCAACTAAGATCAAGGGTTGCGCTCGTTGCGGGACTTAACCCAACATCTCACGACACG…	NR_157734.1 Bacillus paramycoides strain MCCC 1A04098 16S ribosom... 2621 0.0	100	RA15	1.48343
HA1162	[Eubacterium] rectale	GCCTTCGA-AGCTCCTTCCTTTCGGTTAGGTCACTGGCTTCGGGCATTCCCAACTCCCATGGTGTGACGGGCGGTGTGTACAAGACCCGGGAACGTATTCACCGCAGCATTCTGATCTGCGATTACTAGCGATTCCAGCTTCGTGTAGTCGGGTTGCAGACTACAGTCCGAACTGAGACGTTATTTTTGAGATTTGCTCGGCTTCACAGCTTTGCTTCCCTTTGTTTACGCCATTGTAGCACGTGTGTAGCCCAAGTCATAAGGGGCATGATGATTTGACGTCATCCCCGCCTTCCTCCAGGTTATCCCTGGCAGTCTCTCTAGAGTGCCCGGCCGGACCGCTGGCTACTAAAGATAAGGGTTGCGCTCGTTGCGGGACTTAACCCAACATCTCACGAC…	NR_074634.1 [Eubacterium] rectale ATCC 33656 16S ribosomal RNA, p... 2580 0.0	99.787	RA15	1.48344
HA1163	Bacteroides celeris	TAGGACGCTCCTCGCGGTTACGTACTTCAGGTACCCCCGGCTTTCATGGCTTGACGGGCGGTGTGTACAAGGCCCGGGAACGTATTCACCGCGCCGTGGCTGATGCGCGATTACTAGCGAATCCAGCTTCATGGAGTCGGGTTGCAGACTCCAATCCGAACTGAGAGAGGCTTTCGGGATTAGCACCACGTCGCCGTGTAGCTGCCTTCTGTACCCCCCATTGTAACACGTGTGTAGCCCCGGACGTAAGGGCCGTGCTGATTTGACGTCATCCCCACCTTCCTCACATCTTACGACGGCAGTCTCAATAGAGTCCTCAGCATAACCTGCTAGTAACTATCGATAAGGGTTGCGCTCGTTATGGCACTTAAGCCGACACCTCACGGCACGAGCTGACGA…	NR_112943.1 Bacteroides stercoris ATCC 43183 strain JCM 9496 16S ... 2490 0.0	99.64	RA15	1.48345
HA1164	Bacteroides uniformis	GTCGAGGGGCAGCATGAACTTAGCTTGCTAAGTTTGATGGCGACCGGCGCACGGGTGAGTAACACGTATCCAACCTGCCGATGACTCGGGGATAGCCTTTCGAAAGAAAGATTAATACCCGATGGCATAGTTCTTCCGCATGGTAGAACTATTAAAGAATTTCGGTCATCGATGGGGATGCGTTCCATTAGGTTGTTGGCGGGGTAACGGCCCACCAAGCCTTCGATGGATAGGGGTTCTGAGAGGAAGGTCCCCCACATTGGAACTGAGACACGGTCCAAACTCCTACGGGAGGCAGCAGTGAGGAATATTGGTCAATGGACGAGAGTCTGAACCAGCCAAGTAGCGTGAAGGATGACTGCCCTATGGGTTGTAAACTTCTTTTATACGGGAATAAAG…	NR_112945.1 Bacteroides uniformis strain JCM 5828 16S ribosomal R... 2567 0.0	99.928	RA15	1.48346
HA1165	Clostridium sporogenes	TGCAAGTCGAGCGATGAAGCTTCCTTCGGGAAGTGGATTAGCGGCGGACGGGTGAGTAACACGTGGGTAACCTGCCTCAAAGTGGGGGATAGCCTTCCGAAAGGAAGATTAATACCGCATAACATAAGAGAATCGCATGATTTTCTTATCAAAGATTTATTGCTTTGAGATGGACCCGCGGCGCATTAGCTAGTTGGTAAGGTAACGGCTTACCAAGGCAACGATGCGTAGCCGACCTGAGAGGGTGATCGGCCACATTGGAACTGAGACACGGTCCAGACTCCTACGGGAGGCAGCAGTGGGGAATATTGCGCAATGGGGGAAACCCTGACGCAGCAACGCCGCGTGGGTGATGAAGGTCTTCGGATTGTAAAGCCCTGTTTTCTGGGACGATAATGA…	NR_029231.1 Clostridium sporogenes strain McClung 2004 16S riboso... 2556 0.0	100	RA15	1.48347
HA1166	Collinsella aerofaciens	TTCGGCGCCTCCCCCCTTGACGGTTGGGCCGGCGACTTCGGGTGCAGACGACTCGGGTGGTGTGACGGGCGGTGTGTACAAGGCCCGGGAACGCATTCACCGCGGCATGCTGATCCGCGATTACTAGCAACTCCGACTTCATGGGGGCGGGTTGCAGCCCCCAATCCGAACTGGGGCCGGCTTTCCGGGATCCGCTCCCCCTCGCGGGGTGGCATCCCTCTGTACCGGCCATTGTAGCACGTGTGCAGCCCAGGGCATAAGGGGCATGATGACTTGACGTCGTCCCCGCCCTCCTCCGCCTTGACGGCGGCGGTCCCGCGTGGGTTCCCGGCATCACCCGATGGCAACACGCGGCGGGGGTTGCGCTCGTTGCGGGACTTAACCCAACATCTCACGACA…	NR_113316.1 Collinsella aerofaciens strain JCM 10188 16S ribosoma... 2484 0.0	99.202	RA15	1.48348
HA1167	Bifidobacterium bifidum	TGCAAGTCGAACGGGATCCATCAAGCTTGCTTGGTGGTGAGAGTGGCGAACGGGTGAGTAATGCGTGACCGACCTGCCCCATGCTCCGGAATAGCTCCTGGAAACGGGTGGTAATGCCGGATGTTCCACATGATCGCATGTGATTGTGGGAAAGATTCTATCGGCGTGGGATGGGGTCGCGTCCTATCAGCTTGTTGGTGAGGTAACGGCTCACCAAGGCTTCGACGGGTAGCCGGCCTGAGAGGGCGACCGGCCACATTGGGACTGAGATACGGCCCAGACTCCTACGGGAGGCAGCAGTGGGGAATATTGCACAATGGGCGCAAGCCTGATGCAGCGACGCCGCGTGAGGGATGGAGGCCTTCGGGTTGTAAACCTCTTTTGTTTGGGAGCAAGCCT…	NR_118793.1 Bifidobacterium bifidum strain KCTC 3202 16S ribosoma... 2579 0.0	100	RA15	1.48349
HA1168	Yonghella fusiformis	AAGTCGAGCGAAGCA--CTTATGAAAGATTCTTCGGAT-GATTTCATTTGTGACTGAGCGGCGGACGGGTGAGTAACGCGTGGGTAACCTGCCTCATACAGGGGGATAACAGTTGGAAACGACTGCTAATACCGCATAAGCGCACAGTACCGCATGGTACAGTGTGAAAAACTCCGGTGGTATGAGATGGACCCGCGTCTGATTAGCTAGTTGGTGGGGTAACGGCCTACCAAGGCGACGATCAGTAGCCGACCTGAGAGGGTGATCGGCCACATTGGGACTGAGACACGGCCCAAACTCCTACGGGAGGCAGCAGTGGGGAATATTGCACAATGGGGGAAACCCTGATGCAGCAACGCCGCGTGAGTGAAGAAGTATTTCGGTATGTAAAGCTCTATC…	NR_115211.1 Lacrimispora amygdalina strain BR-10 16S ribosomal RN... 2178 0.0	94.737	RA15	1.48350
HA1169	Bifidobacterium adolescentis	TTAGACGGCTCCCCCCAAAA-GGTTGGGCCACCGGCTTCGGGTGCTACCCACTTTCATGACTTGACGGGCGGTGTGTACAAGGCCCGGGAACGCATTCACCGCGGCGTTGCTGATCCGCGATTACTAGCGACTCCGCCTTCATGGAGTCGGGTTGCAGACTCCAATCCGAACTGAGACCGGTTTTAAGGGATCCGCTCCACCTCAC-AGTGTCGCATCCCGTTGTACCGGCCATTGTAGCATGCGTGAAGCCCTGGACGTAAGGGGCATGATGATCTGACGTCATCCCCACCTTCCTCCGAGTTGACCCCGGCGGTCCCCCGTGAGTTCCCACCACGACGTGCTGGCAACACAGGGCGAGGGTTGCGCTCGTTGCGGGACTTAACCCAACATCTCACGA…	NR_118589.1 Bifidobacterium adolescentis JCM 15918 strain Eg1 16S... 2521 0.0	99.214	RA15	1.48351
HA1170	Anaerostipes hadrus	CCTTCGGCAGCTCCCTCCTTACGGTTGGGTCACTGACTTCGGGCGTTACTGACTCCCATGGTGTGACGGGCGGTGTGTACAAGACCCGGGAACGTATTCACCGCGACATTCTGATTCGCGATTACTAGCGATTCCAGCTTCATGTAGTCGAGTTGCAGACTACAATCCGAACTGAGACGTTATTTTTGGGATTTGCTCACTCTCACGAGGCTGCTTCCCTCTGTTTACGCCATTGTAGCACGTGTGTAGCCCTGGTCATAAGGGGCATGATGATTTGACGTCGTCCCCACCTTCCTCCAGGTTATCCCTGGCAGTCTCTCTAGAGTGCCCACCTTATATGCTGGCTACTAAAGATAGGGGTTGCGCTCGTTGCGGGACTTAACCCAACATCTCACGACA…	NR_117138.2 Anaerostipes hadrus strain DSM 3319 16S ribosomal RNA... 2588 0.0	99.929	RA15	1.48352
HA1171	Intestinimonas butyriciproducens	TGCAAGTCGAACGGAGCACCCCTGACGGAGTTTTCGGACAACGAAAGGGAATGCTTAGTGGCGGACGGGTGAGTAACGCGTGAGTAACCTGCCTTGGAGTGGGGAATAACAGCCGGAAACGGCTGCTAATACCGCATGATGTATCTGGATCGCATGGTTCTGGATACCAAAGATTTATCGCTCTGAGATGGACTCGCGTCTGATTAGCTAGTTGGTGAGGTAATGGCTCACCAAGGCGACGATCAGTAGCCGGACTGAGAGGTTGGCCGGCCACATTGGGACTGAGACACGGCCCAGACTCCTACGGGAGGCAGCAGTGGGGAATATTGGGCAATGGGCGAAAGCCTGACCCAGCAACGCCGCGTGAAGGAAGAAGGCCCTCGGGTTGTAAACTTCTTT…	NR_118554.1 Intestinimonas butyriciproducens strain SRB-521-5-I 1... 2582 0.0	99.858	RA15	1.48353
HA1172	Faecalibacillus intestinalis	AGTCGAACGCTTCACTTCGGTGAAGAGTGGCGAACGGGTGAGTAATACATAAGTAACCTGGCATCTACAGGGGGATAACTGATGGAAACGTCAGCTAAGACCGCATAGGTGTAGAGATCGCATGAACTCTATATGAAAAGTGCTACGGGACTGGTAGATGATGGACTTATGGCGCATTAGCTGGTTGGTAGGGTAACGGCCTACCAAGGCGACGATGCGTAGCCGACCTGAGAGGGTGACCGGCCACACTGGGACTGAGACACGGCCCAGACTCCTACGGGAGGCAGCAGTAGGGAATTTTCGGCAATGGGGGAAACCCTGACCGAGCAACGCCGCGTGAAGGAAGAAGTAATTCGTTATGTAAACTTCTGTCATAGAGGAAGAACGGTGGATATAGGG…	NR_176506.1 Faecalibacillus intestinalis strain SNUG30099 16S rib... 2543 0.0	100	RA15	1.48354
HA1173	Bifidobacterium longum	TTAGACGGCTCCATCCCACAAGGGGTTAGGCCACCGGCTTCGGGTGCTGCCCACTTTCATGACTTGACGGGCGGTGTGTACAAGGCCCGGGAACGCATTCACCGCGACGTTGCTGATTCGCGATTACTAGCGACTCCGCCTTCACGCAGTCGAGTTGCAGACTGCGATCCGAACTGAGACCGGTTTTCAGGGATCCGCTCCGCGTCGCCGCGTCGCATCCCGTTGTACCGGCCATTGTAGCATGCGTGAAGCCCTGGACGTAAGGGGCATGATGATCTGACGTCATCCCCACCTTCCTCCGAGTTAACCCCGGCGGTCCCCCGTGAGTTCCCGGCATAATCCGCTGGCAACACGGGGCGAGGGTTGCGCTCGTTGCGGGACTTAACCCAACATCTCACG…	NR_145535.1 Bifidobacterium longum subsp. suillum strain Su 851 1... 2547 0.0	99.571	RA15	1.48355
HA1174	Parabacteroides distasonis	GTCGAGGGGCAGCACAGGGTAGCAAAACCCCGCTGGCGACCGGCGCACGGGTGAGTAACGCGTATGCAACTTGCCTATCAGAGGGGGATAACCCGGCGAAAGTCGGACTAATACCGCATGAAGCAGGGATCCCGCATGGGAATATTTGCTAAAGATTCATCGCTGATAGATAGGCATGCGTTCCATTAGGCAGTTGGCGGGGTAACGGCCCACCAAACCGACGATGGATAGGGGTTCTGAGAGGAAGGTCCCCCACATTGGTACTGAGACACGGACCAAACTCCTACGGGAGGCAGCAGTGAGGAATATTGGTCAATGGCCGAGAGGCTGAACCAGCCAAGTCGCGTGAGGGATGAAGGTTCTATGGATCGTAAACCTCTTTTATAAGGGAATAAAGTG…	NR_074376.1 Parabacteroides distasonis ATCC 8503 16S ribosomal RN... 2503 0.0	99.137	RA15	1.48356
HA1175	Phocaeicola vulgatus	GTCGAGGGGCAGCATGGTCTTAGCTTGCTAAGGCCGATGGCGACCGGCGCACGGGTGAGTAACACGTATCCAACCTGCCGTCTACTCTTGGACAGCCTTCTGAAAGGAAGATTAATACAAGATGGCATCATGAGTCCGCATGTTCACATGATTAAAGGTATTCCGGTAGACGATGGGGATGCGTTCCATTAGATAGTAGGCGGGGTAACGGCCCACCTAGTCTTCGATGGATAGGGGTTCTGAGAGGAAGGTCCCCCACATTGGAACTGAGACACGGTCCAAACTCCTACGGGAGGCAGCAGTGAGGAATATTGGTCAATGGGCGAGAGCCTGAACCAGCCAAGTAGCGTGAAGGATGACTGCCCTATGGGTTGTAAACTTCTTTTATAAAGGAATAAA…	NR_074515.1 Phocaeicola vulgatus ATCC 8482 16S ribosomal RNA, par... 2566 0.0	99.928	RA15	1.48357
HA1176	Bacteroides cellulosilyticus	AAGTCGAGGGGCAGCATGACCTAGCAATAGGTTGATGGCGACCGGCGCACGGGTGAGTAACACGTATCCAACCTACCGGTTATTCCGGGATAGCCTTTCGAAAGAAAGATTAATACCGGATAGTATAACGAGAAGGCATCTTCTTGTTATTAAAGAATTTCGATAACCGATGGGGATGCGTTCCATTAGTTTGTTGGCGGGGTAACGGCCCACCAAGACATCGATGGATAGGGGTTCTGAGAGGAAGGTCCCCCACATTGGAACTGAGACACGGTCCAAACTCCTACGGGAGGCAGCAGTGAGGAATATTGGTCAATGGACGAGAGTCTGAACCAGCCAAGTAGCGTGAAGGATGACTGCCCTATGGGTTGTAAACTTCTTTTATATGGGAATAAAGTG…	NR_112933.1 Bacteroides cellulosilyticus strain JCM 15632 16S rib... 2555 0.0	99.856	RA15	1.48358
HA1177	Bacteroides nordii	GGACGCTCCTTGCGGTTACGTACTTCAGGTACCCCCGGCTCCCATGGCTTGACGGGCGGTGTGTACAAGGCCCGGGAACGTATTCACCGCGCCGTGGCTGATGCGCGATTACTAGCGAATCCAGCTTCACGAAGTCGGGTTGCAGACTTCGATCCGAACTGAGAGAGGCTTTTGGGATTAGCATCCTGTCACCAGGTAGCTGCCTTCTGTACCCCCCATTGTAACACGTGTGTAGCCCCGGACGTAAGGGCCGTGCTGATTTGACGTCATCCCCACCTTCCTCACATCTTACGACGGCAGTCTCTCTAGAGTCCTCAGCATAACCTGTTAGTAACTAAAGATAAGGGTTGCGCTCGTTATGGCACTTAAGCCGACACCTCACGGCACGAGCTGACGACA…	NR_112939.1 Bacteroides nordii WAL 11050 = JCM 12987 16S ribosoma... 2527 0.0	99.425	RA15	1.48359
HA1178	Bacteroides celeris	GGACGCTCCTCGCGGTTACGTACTTCAGGTACCCCCGGCTTTCATGGCTTGACGGGCGGTGTGTACAAGGCCCGGGAACGTATTCACCGCGCCGTGGCTGATGCGCGATTACTAGCGAATCCAGCTTCATGGAGTCGGGTTGCAGACTCCAATCCGAACTGAGAGAGGCTTTCGGGATTAGCACCACGTCGCCGTGTAGCTGCCTTCTGTACCCCCCATTGTAACACGTGTGTAGCCCCGGACGTAAGGGCCGTGCTGATTTGACGTCATCCCCACCTTCCTCACATCTTACGACGGCAGTCTCAATAGAGTCCTCAGCATAACCTGCTAGTAACTATCGATAAGGGTTGCGCTCGTTATGGCACTTAAGCCGACACCTCACGGCACGAGCTGACGACA…	NR_112943.1 Bacteroides stercoris ATCC 43183 strain JCM 9496 16S ... 2486 0.0	99.64	RA15	1.48360
HA1179	Bacteroides thetaiotaomicron	TGCAAGTCGAGGGGCAGCATTTCAGTTTGCTTGCAAACTGGAGATGGCGACCGGCGCACGGGTGAGTAACACGTATCCAACCTGCCGATAACTCGGGGATAGCCTTTCGAAAGAAAGATTAATACCCGATGGTATAATTAGACCGCATGGTCTTGTTATTAAAGAATTTCGGTTATCGATGGGGATGCGTTCCATTAGGCAGTTGGTGAGGTAACGGCTCACCAAACCTTCGATGGATAGGGGTTCTGAGAGGAAGGTCCCCCACATTGGAACTGAGACACGGTCCAAACTCCTACGGGAGGCAGCAGTGAGGAATATTGGTCAATGGGCGCAGGCCTGAACCAGCCAAGTAGCGTGAAGGATGACTGCCCTATGGGTTGTAAACTTCTTTTATATGGG…	NR_112944.1 Bacteroides thetaiotaomicron strain JCM 5827 16S ribo... 2577 0.0	99.928	RA15	1.48361
HA1180	Bacteroides xylanisolvens	GGACGCTCCTTACGATTACGTACTTCAGGTACCCCCGGCTTTCATGGCTTGACGGGCGGTGTGTACAAGGCCCGGGAACGTATTCACCGCGCCATGGCTGATGCGCGATTACTAGCGAATCCAGCTTCACGAAGTCGGGTTGCAGACTTCGATCCGAACTGAGAGAGGTTTTTGGGATTAGCATCCTGTCGCCAGGTAGCTGCCTTCTGTACCCCCCATTGTAACACGTGTGTAGCCCCGGACGTAAGGGCCGTGCTGATTTGACGTCATCCCCACCTTCCTCACATCTTACGACGGCAGTCTCTCTAGAGTCCTCAGCATGACCTGTTAGTAACTAAAGATAAGGGTTGCGCTCGTTATGGCACTTAAGCCGACACCTCACGGCACGAGCTGACGACA…	NR_112947.1 Bacteroides xylanisolvens XB1A 16S ribosomal RNA, par... 2534 0.0	99.427	RA15	1.48362
HA1181	Odoribacter splanchnicus	GTCGAGGGGCATCATGAGGTAGCAATACCTTGATGGCGACCGGCGCACGGGTGAGTAACGCGTATGCAACCTGCCCGATACCGGGGTATAGCCCATGGAAACGTGGATTAACACCCCATAGTACTTTTATCCTGCATGGGATGTGAGTTAAATGTTTAAGGTATCGGATGGGCATGCGTCCTATTAGTTAGTTGGCGGGGTAACAGCCCACCAAGACGATGATAGGTAGGGGTTCTGAGAGGAAGGTCCCCCACATTGGAACTGAGACACGGTCCAAACTCCTACGGGAGGCAGCAGTGAGGAATATTGGTCAATGGACGAGAGTCTGAACCAGCCAAGTCGCGTGAGGGAAGACTGCCCTATGGGTTGTAAACCTCTTTTATAAGGGAAGAATAAGTT…	NR_113075.1 Odoribacter splanchnicus strain JCM 15291 16S ribosom... 2525 0.0	99.496	RA15	1.48363
HA1182	Parabacteroides faecis	AAGTCGAGGGGCAGCAGGGGGTAGCAATACTTCGCTGGCGACCGGCGCACGGGTGAGTAACGCGTATGCAACCTACCTATCAGAGGGGAATAACCCGGCGAAAGTCGGACTAATACCGCATAAAACAGGGGTCCCGCATGGGGATATTTGTTAAAGATTTATCGCTGATAGATGGGCATGCGTTCCATTAGATAGTTGGTGAGGTAACGGCTCACCAAGTCTACGATGGATAGGGGTTCTGAGAGGAAGGTCCCCCACACTGGTACTGAGACACGGACCAGACTCCTACGGGAGGCAGCAGTGAGGAATATTGGTCAATGGGCGAGAGCCTGAACCAGCCAAGTCGCGTGAAGGATGAAGGATCTATGGTTCGTAAACTTCTTTTATAGGGGAATAAAG…	NR_134785.1 Parabacteroides faecis strain 157 16S ribosomal RNA, ... 2471 0.0	98.634	RA15	1.48364
HA1183	Coprobacter secundus	AAGTCGAGGGGCATCAGGTATCAGCTTGCTGATACGCTGGCGACCGGCGCACGGGTGAGTAACGCGTATGGAATCTGTCTGTAACAGGGGGATAACCCGGAGAAATTCGGACTAATACCCCATGCCGCCGGTTTTTTGCATGAAAGGCCGGCGAAAGGGTAACCGGTTACAGGTGATCATGCGTTCCATTAGCTGGTTGGCGGGGTAACGGCCCACCAAGGCGACGATGGATAGGGGTTCTGAGAGGAAGGTCCCCCACACTGGTACTGAGACACGGACCAGACTCCTACGGGAGGCAGCAGTGAGGAATATTGGTCAATGGGCGGAAGCCTGAACCAGCCAAGTCGCGTGAAGGAAGACTGCCCTACGGGTTGTAAACTTCTTTTGTATGGGAGTAAA…	NR_173687.1 Coprobacter secundus subsp. similis strain 2CBH44 16S... 2579 0.0	100	RA15	1.48365
HA1184	Bacteroides koreensis	GGACGCTCCTTGCGGTTACGTACTTCAGGTACCCCCGGCTTTCATGGCTTGACGGGCGGTGTGTACAAGGCCCGGGAACGTATTCACCGCGCCATGGCTGATGCGCGATTACTAGCGAATCCAGCTTCACGAAGTCGGGTTGCAGACTTCGATCCGAACTGAGAGAGGTTTTTGGGATTAGCATCCTGTCACCAGGTAGCCGCCTTCTGTACCCCCCATTGTAACACGTGTGTAGCCCCGGACGTAAGGGCCGTGCTGATTTGACGTCATCCCCACCTTCCTCACATCTTACGACGGCAGTCTCTCTAGAGTCCTCAGCATGACCTGTTAGTAACTAAAGATAAGGGTTGCGCTCGTTATGGCACTTAAGCCGACACCTCACGGCACGAGCTGACGACA…	NR_159117.1 Bacteroides koreensis strain YS-aM39 16S ribosomal RN... 2556 0.0	99.785	RA15	1.48366
HA1185	[Clostridium] innocuum	AGTCGAACGAAGT-TTCGAGGAAGCTTGCTTCCAAAGAGACTTAGTGGCGAACGGGTGAGTAACACGTAGGTAACCTGCCCATGTGTCCGGGATAACTGCTGGAAACGGTAGCTAAAACCGGATAGGTATACAGAGCGCATGCTCAGTATATTAAAGCGCCCATCAAGGCGTGAACATGGATGGACCTGCGGCGCATTAGCTAGTTGGTGAGGTAACGGCCCACCAAGGCGATGATGCGTAGCCGGCCTGAGAGGGTAAACGGCCACATTGGGACTGAGACACGGCCCAAACTCCTACGGGAGGCAGCAGTAGGGAATTTTCGTCAATGGGGGAAACCCTGAACGAGCAATGCCGCGTGAGTGAAGAAGGTCTTCGGATCGTAAAGCTCTGTTGTAAGT…	NR_029164.1 [Clostridium] innocuum strain B-3 16S ribosomal RNA, ... 2466 0.0	98.226	RA15	1.48367
HA1186	Limosilactobacillus fermentum	TTAGGCGGCTGGCTCCTAAAAGGTTACCCCACCGACTTTGGGTGTTACAAACTCTCATGGTGTGACGGGCGGTGTGTACAAGGCCCGGGAACGTATTCACCGCGGCATGCTGATCCGCGATTACTAGCGATTCCGACTTCGTGCAGGCGAGTTGCAGCCTGCAGTCCGAACTGAGAACGGTTTTAAGAGATTTGCTTGCCCTCGCGAGTTCGCGACTCGTTGTACCGTCCATTGTAGCACGTGTGTAGCCCAGGTCATAAGGGGCATGATGATCTGACGTCGTCCCCACCTTCCTCCGGTTTGTCACCGGCAGTCTCACTAGAGTGCCCAACTTAATGCTGGCAACTAGTAACAAGGGTTGCGCTCGTTGCGGGACTTAACCCAACATCTCACGACACG…	NR_113335.1 Limosilactobacillus fermentum strain NBRC 15885 16S r... 2632 0.0	99.516	RA15	1.48368
HA1187	Moraxella osloensis	GCCCTCTTGCGTTAGGCTACCTACTTCTGGTGCAATAGACTCCCATGGTGTGACGGGCGGTGTGTACAAGGCCCGGGAACGTATTCACCGCAGCATTCTGATCTGCGATTACTAGCGATTCCGACTTCATGGAGTCGAGTTGCAGACTCCAATCCGGACTACGATAGGCTTTTTGAGATTAGCATCACATCGCTGTGTAGCAACCCTCTGTACCTACCATTGTAGCACGTGTGTAGCCCTGGTCGTAAGGGCCATGATGACTTGACGTCGTCCCCGCCTTCCTCCAGTTTGTCACTGGCAGTATCCTTAAAGTTCCCGGCTTAACCCGCTGGCAAATAAGGAAAAGGGTTGCGCTCGTTGCGGGACTTAACCCAACATCTCACGACACGAGCTGACGAC…	NR_113392.1 Moraxella osloensis strain DSM 6998 16S ribosomal RNA... 2492 0.0	98.994	RA15	1.48369
HA1188	Shigella sonnei	GGTAAGCGCCCTCCCGAAGGTTAAGCTACCTACTTCTTTTGCAACCCACTCCCATGGTGTGACGGGCGGTGTGTACAAGGCCCGGGAACGTATTCACCGTGGCATTCTGATCCACGATTACTAGCGATTCCGACTTCATGGAGTCGAGTTGCAGACTCCAATCCGGACTACGACGCACTTTATGAGGTCCGCTTGCTCTCGCGAGGTCGCTTCTCTTTGTATGCGCCATTGTAGCACGTGTGTAGCCCTGGTCGTAAGGGCCATGATGACTTGACGTCATCCCCACCTTCCTCCAGTTTATCACTGGCAGTCTCCTTTGAGTTCCCGGCCGGACCGCTGGCAACAAAGGATAAGGGTTGCGCTCGTTGCGGGACTTAACCCAACATTTCACAACACGAG…	NR_104826.1 Shigella sonnei strain CECT 4887 16S ribosomal RNA, p... 2547 0.0	99.291	RA15	1.48370
HA1189	Lactococcus garvieae	AGTCGAGCGATGATTAAAGATAGCTTGCTATTTTTATGAAGAGCGGCGAACGGGTGAGTAACGCGTGGGAAATCTGCCGAGTAGCGGGGGACAACGTTTGGAAACGAACGCTAATACCGCATAACAATGAGAATCGCATGATTCTTATTTGAAAGAAGCAATTGCTTCACTACTTGATGATCCCGCGTTGTATTAGCTAGTTGGTAGTGTAAAGGACTACCAAGGCGATGATACATAGCCGACCTGAGAGGGTGATCGGCCACACTGGGACTGAGACACGGCCCAGACTCCTACGGGAGGCAGCAGTAGGGAATCTTCGGCAATGGGGGCAACCCTGACCGAGCAACGCCGCGTGAGTGAAGAAGGTTTTCGGATCGTAAAACTCTGTTGTTAGAGAAG…	NR_113268.1 Lactococcus garvieae strain JCM 10343 16S ribosomal R... 2604 0.0	99.859	RA15	1.48371
HA1190	Shigella sonnei	TGGTAAGCGCCCTCCCGAAGGTTAAGCTACCTACTTCTTTTGCAACCCACTCCCATGGTGTGACGGGCGGTGTGTACAAGGCCCGGGAACGTATTCACCGTGGCATTCTGATCCACGATTACTAGCGATTCCGACTTCATGGAGTCGAGTTGCAGACTCCAATCCGGACTACGACGCACTTTATGAGGTCCGCTTGCTCTCGCGAGGTCGCTTCTCTTTGTATGCGCCATTGTAGCACGTGTGTAGCCCTGGTCGTAAGGGCCATGATGACTTGACGTCATCCCCACCTTCCTCCAGTTTATCACTGGCAGTCTCCTTTGAGTTCCCGGCCGGACCGCTGGCAACAAAGGATAAGGGTTGCGCTCGTTGCGGGACTTAACCCAACATTTCACAACACGA…	NR_104826.1 Shigella sonnei strain CECT 4887 16S ribosomal RNA, p... 2549 0.0	99.223	RA15	1.48372
HA1191	Microbacterium paraoxydans	TTCGACGGCTCCCTCCACAAGGGTTAGGCCACCGGCTTCAGGTGTTACCGACTTTCATGACTTGACGGGCGGTGTGTACAAGACCCGGGAACGTATTCACCGCAGCGTTGCTGATCTGCGATTACTAGCGACTCCGACTTCATGAGGTCGAGTTGCAGACCTCAATCCGAACTGGGACCGGCTTTTTGGGATTCGCTCCACCTCACGGTATTGCAGCCCTTTGTACCGGCCATTGTAGCATGCGTGAAGCCCAAGACATAAGGGGCATGATGATTTGACGTCATCCCCACCTTCCTCCGAGTTGACCCCGGCAGTATCCCATGAGTTCCCACCATTACGTGCTGGCAACATAGAACGAGGGTTGCGCTCGTTGCGGGACTTAACCCAACATCTCACGAC…	NR_025548.1 Microbacterium paraoxydans strain CF36 16S ribosomal ... 2545 0.0	99.571	RA15	1.48373
HA1192	Enterococcus faecium	TTAGGCGGCTGGCTCCAAAAGGTTACCTCACCGACTTCGGGTGTTACAAACTCTCGTGGTGTGACGGGCGGTGTGTACAAGGCCCGGGAACGTATTCACCGCGGCGTGCTGATCCGCGATTACTAGCGATTCCGGCTTCATGCAGGCGAGTTGCAGCCTGCAATCCGAACTGAGAGAAGCTTTAAGAGATTAGCTTAGCCTCGCGACTTCGCAACTCGTTGTACTTCCCATTGTAGCACGTGTGTAGCCCAGGTCATAAGGGGCATGATGATTTGACGTCATCCCCACCTTCCTCCGGTTTGTCACCGGCAGTCTTGCTAGAGTGCCCAACTGAATGATGGCAACTAACAATAAGGGTTGCGCTCGTTGCGGGACTTAACCCAACATCTCACGACACGA…	NR_113904.1 Enterococcus faecium strain NBRC 100486 16S ribosomal... 2632 0.0	99.93	RA15	1.48374
HA1193	Enterococcus hirae	TTAGGCGGCTGGCTCCAAAAGGTTACCTCACCGACTTCGGGTGTTACAAACTCTCGTGGTGTGACGGGCGGTGTGTACAAGGCCCGGGAACGTATTCACCGCGGCGTGCTGATCCGCGATTACTAGCGATTCCGGCTTCATGTAGGCGAGTTGCAGCCTACAATCCGAACTGAGAGAAGCTTTAAGAGATTAGCTTAGCCTCGCGACTTTGCGACTCGTTGTACTTCCCATTGTAGCACGTGTGTAGCCCAGGTCATAAGGGGCATGATGATTTGACGTCATCCCCACCTTCCTCCGGTTTGTCACCGGCAGTCTTGCTAGAGTGCCCAACTGAATGATGGCAACTAACAATAAGGGTTGCGCTCGTTGCGGGACTTAACCCAACATCTCACGACACGA…	NR_114743.1 Enterococcus hirae strain DSM 20160 16S ribosomal RNA... 2617 0.0	99.72	RA15	1.48375
HA1194	Collinsella aerofaciens	TGCAAGTCGAACGGCACCCCCTCTCCGGAGGGAAGCGAGTGGCGAACGGCTGAGTAACACGTGGAGAACCTGCCCCCTCCCCCGGGATAGCCGCCCGAAAGGACGGGTAATACCGGATACCCCGGGGTGCCGCATGGCACCCCGGCTAAAGCCCCGACGGGAGGGGATGGCTCCGCGGCCCATCAGGTAGACGGCGGGGTGACGGCCCACCGTGCCGACAACGGGTAGCCGGGTTGAGAGACCGACCGGCCAGATTGGGACTGAGACACGGCCCAGACTCCTACGGGAGGCAGCAGTGGGGAATCTTGCGCAATGGGGGGAACCCTGACGCAGCGACGCCGCGTGCGGGACGGAGGCCTTCGGGTCGTAAACCGCTTTCAGCAGGGAAGAGTCAAGACT…	NR_113316.1 Collinsella aerofaciens strain JCM 10188 16S ribosoma... 2519 0.0	99.638	RA15	1.48376
HA1195	Parabacteroides johnsonii	AGGCCGATCCTTGCGGTTACGGACTTCAGGTACCCCCGGCTCCCATGGCTTGACGGGCGGTGTGTACAAGGCCCGGGAACGTATTCACCGCGCCATGGCTGATGCGCGATTACTAGCGAATCCAGCTTCACGGAGTCGAGTTGCAGACTCCGATCCGAACTGAGACATGGTTTAGAGATTAGCATCCTGTCGCCAGGTAGCTGCCCTTTGTCCATGCCATTGTAACACGTGTGTCGCCCCGGATGTAAGGGCCGTGCTGATTTGACGTCATCCCCACCTTCCTCACAGCTTACGCTGGCAGTCTCACCAGAGTCCTCAGCTTAACCTGTTAGTAACTAGTGATAAGGGTTGCGCTCGTTATGGCACTTAAGCCGACACCTCACGGCACGAGCTGACGAC…	NR_041464.1 Parabacteroides johnsonii strain M-165 16S ribosomal ... 2532 0.0	99.639	RA15	1.48377
HA1196	Enterococcus thailandicus	TTAGGCGGCTGGCTCCAAAAAGGTTACCTCACCGACTTCGGGTGTTACAAACTTTCGTGGTGTGACGGGCGGTGTGTACAAGGCCCGGGAACGTATTCACCGCGGCGTGCTGATCCGCGATTACTAGCGATTCCGGCTTCATGTAGGCGAGTTGCAGCCTACAATCCGAACTGAGAGAAGCTTTAAGAGATTAGCTTAGCCTCGCGACTTCGCGACTCGTTGTACTTCCCATTGTAGCACGTGTGTAGCCCAGGTCATAAGGGGCATGATGATTTGACGTCATCCCCACCTTCCTCCGGTTTGTCACCGGCAGTCTTGCTAGAGTGCCCAACTAAATGATGGCAACTAACAATAAGGGTTGCGCTCGTTGCGGGACTTAACCCAACATCTCACGACACG…	NR_114015.1 Enterococcus thailandicus strain NBRC 101867 16S ribo... 2638 0.0	100	RA15	1.48378
HA1197	Faecalibacillus intestinalis	AGTCGAACGCTTCACTTCGGTGAAGAGTGGCGAACGGGTGAGTAATACATAAGTAACCTGGCATCTACAGGGGGATAACTGATGGAAACGTCAGCTAAGACCGCATAGGTGTAGAGATCGCATGAACTCTATATGAAAAGTGCTACGGGACTGGTAGATGATGGACTTATGGCGCATTAGCTGGTTGGTAGGGTAACGGCCTACCAAGGCGACGATGCGTAGCCGACCTGAGAGGGTGACCGGCCACACTGGGACTGAGACACGGCCCAGACTCCTACGGGAGGCAGCAGTAGGGAATTTTCGGCAATGGGGGAAACCCTGACCGAGCAACGCCGCGTGAAGGAAGAAGTAATTCGTTATGTAAACTTCTGTCATAGAGGAAGAACGGTGGATATAGGG…	NR_176506.1 Faecalibacillus intestinalis strain SNUG30099 16S rib... 2543 0.0	100	RA15	1.48379
HA1198	Enterococcus faecium	GTCGTACGCTTCTTTTTCCACCGGAGCTTGCTCCACCGGAAAAAGAGGAGTGGCGAACGGGTGAGTAACACGTGGGTAACCTGCCCATCAGAAGGGGATAACACTTGGAAACAGGTGCTAATACCGTATAACAATCGAAACCGCATGGTTTTGATTTGAAAGGCGCTTTCGGGTGTCGCTGATGGATGGACCCGCGGTGCATTAGCTAGTTGGTGAGGTAACGGCTCACCAAGGCCACGATGCATAGCCGACCTGAGAGGGTGATCGGCCACATTGGGACTGAGACACGGCCCAAACTCCTACGGGAGGCAGCAGTAGGGAATCTTCGGCAATGGACGAAAGTCTGACCGAGCAACGCCGCGTGAGTGAAGAAGGTTTTCGGATCGTAAAACTCTGTTG…	NR_114742.1 Enterococcus faecium strain DSM 20477 16S ribosomal R... 2625 0.0	99.86	RA15	1.48380
HA1199	Raoultibacter timonensis	AGTCGAACGAATAACCCACCTCCGGGTGGTTATAGAGTGGCGAACGGGTGAGTAACACGTGACCAACCTACCTCTCACTCCGGGATAACCCAGAGAAATCTGCGCTAATACCGGATACTCCGGGCACCTCGCATGGGGAGCCCGGGAAAGCCCCGACGGTGGGAGATGGGGTCGCGGCCTATTAGATAGTTGGTGGGGTAACGGCCTACCAAGTCGACGATAGGTAGCCGGGTTGAGAGACCGATCGGCCACATTGGGACTGAGATACGGCCCAGACTCCTACGGGAGGCAGCAGTGGGGAATTTTGCGCAATGGGGGAAACCCTGACGCAGCAACGCCGCGTGCGGGATGACGGCCTTCGGGTTGTAAACCGCTTTCAGCAGGGAAGAAATTGACGGT…	NR_148574.1 Raoultibacter timonensis strain Marseille-P3277 16S r... 2538 0.0	99.927	RA15	1.48381
HA1200	Butyricimonas recta	GCAAGTCGAGGGGCAGCGGGGAGTAGCAATACTTCGCCGGCGACCGGCGCACGGGTGAGTAACACGTGTGCAACCAACCCCGTACCGGGAGATAACCCGCGGAAACGTGGACTAACATCCCATAAGACTCTAGAGCCGCATGGCTCTGGATTTAAAATTCCGGTGGTACGGGACGGGCACGCGCGACATTAGGTAGTTGGCGGGGTAACGGCCCACCAAGCCGACGATGTCTAGGGGTTCTGAGAGGAAGGTCCCCCACACTGGAACTGAGACACGGTCCAGACTCCTACGGGAGGCAGCAGTGAGGAATATTGGTCAATGGGCGAGAGCCTGAACCAGCCAAGTCGCGTGAGGGAAGAATGGTCCATGGCCTGTAAACCTCTTTTGTCAAGGAAGAAT…	NR_169358.1 Butyricimonas phoceensis strain AT9 16S ribosomal RNA... 2455 0.0	98.423	RA15	1.48382
HA1201	Vescimonas butyriciproducens	TTCGGCCGCGCCCTCCTTTTCAGGTTAGGCTACGGACTTCGGGTGTTCCCGACTCTCATGGTGTGACGGGCGGTGTGTACAAGGCCCGGGAACGTATTCACCGCGGCATGCTGATCCGCGATTACTAGCGATTCCGACTTCATGCAGGCGAGTTGCAGCCTACAATCCGAACTGGGACGGCTTTTGGGGGTTTGCTCTGCCTCGCGGCTTTGCTTCCCTCTGTTGACCGCCATTGTATTACGTGTGTAGCCCAGGATATAAGGGGCATGATGATTTGACGTCGTCCCCACCTTCCTCCGTTTTGTCAACGGCAGTCTCGCTAGAGTGCTCTTGCGTAGCAACTAACAATAGGGGTTGCGCTCGTTGCGGGACTTAACCCAACATCTCACGACACGAGCT…	NR_179531.1 Marseillibacter massiliensis strain Marseille-P2840 1... 2185 0.0	94.861	RA15	1.48383
HA1202	Eggerthella lenta	TTCGACGCCTCCGCCCCTTGCGGGTTCGGCCGGCGGCTTCGGGTGCAGACGACTCGGGTGGTGTGACGGGCGGTGTGTACAAGGCCCGGGAACGTATTCACCGCGGCATGCTGATCCGCGATTACTAGCAACTCCGACTTCACGGAGGCGGGTTGCAGCCTCCGATCCGAACTGGGGCCGGCTTTGAGGGATTCGCTCGACCTCGCGGTCTCGCAGCCCGTTGTACCGGCCATTGTAGCACGTGTGCAGCCCAGGGCATAAAGGGCATGATGACTTGACGTCGTCCCCACCTTCCTCCGGCTTGACGCCGGCAGTCCCCCATGAGTCCCCAACCTAATGCTGGCAACATGGGGCAGGGGTTGCGCTCGTTGCGGGACTTAACCCAACATCTCACGACAC…	NR_074377.1 Eggerthella lenta strain DSM 2243 16S ribosomal RNA, ... 2536 0.0	99.927	RA15	1.48384
HA1203	Phocaeicola vulgatus	AGGGCGCTCCTCGCGGTTACGCACTTCAGGTACCCCCGGCTCCCATGGCTTGACGGGCGGTGTGTACAAGGCCCGGGAACGTATTCACCGCGCCGTGGCTGATGCGCGATTACTAGCGAATCCAGCTTCGTGGAGTCGGGTTGCAGACTCCAGTCCGAACTGAGAGAGGTTTTGGGGATTGGCATCCACTCGCGTGGTAGCGGCCCTCTGTACCCCCCATTGTAACACGTGTGTAGCCCCGGACGTAAGGGCCGTGCTGATTTGACGTCATCCCCACCTTCCTCACATCTTACGATGGCAGTCTTGTCAGAGTCCTCAGCGGAACCTGTTAGTAACTGACAACAAGGGTTGCGCTCGTTATGGCACTTAAGCCGACACCTCACGGCACGAGCTGACGAC…	NR_074515.1 Phocaeicola vulgatus ATCC 8482 16S ribosomal RNA, par... 2575 0.0	99.928	RA16	1.48385
HA1204	Eggerthella lenta	GCCTCCGCCCCTTGCGGGTTCGGCCGGCGGCTTCGGGTGCAGACGACTCGGGTGGTGTGACGGGCGGTGTGTACAAGGCCCGGGAACGTATTCACCGCGGCATGCTGATCCGCGATTACTAGCAACTCCGACTTCACGGAGGCGGGTTGCAGCCTCCGATCCGAACTGGGGCCGGCTTTGAGGGATTCGCTCGACCTCGCGGTCTCGCAGCCCGTTGTACCGGCCATTGTAGCACGTGTGCAGCCCAGGGCATAAAGGGCATGATGACTTGACGTCGTCCCCACCTTCCTCCGGCTTGACGCCGGCAGTCCCCCATGAGTCCCCAACCTAATGCTGGCAACATGGGGCAGGGGTTGCGCTCGTTGCGGGACTTAACCCAACATCTCACGACACGAGCTG…	NR_074377.1 Eggerthella lenta strain DSM 2243 16S ribosomal RNA, ... 2540 0.0	100	RA16	1.48386
HA1205	Staphylococcus epidermidis	CCTTCGACGGCTAGCTCCAAATGGTTACTCCACCGGCTTCGGGTGTTACAAACTCTCGTGGTGTGACGGGCGGTGTGTACAAGACCCGGGAACGTATTCACCGTAGCATGCTGATCTACGATTACTAGCGATTCCAGCTTCATATAGTCGAGTTGCAGACTACAATCCGAACTGAGAACAACTTTATGGGATTTGCTTGACCTCGCGGTTTCGCTACCCTTTGTATTGTCCATTGTAGCACGTGTGTAGCCCAAATCATAAGGGGCATGATGATTTGACGTCATCCCCACCTTCCTCCGGTTTGTCACCGGCAGTCAACTTAGAGTGCCCAACTTAATGATGGCAACTAAGCTTAAGGGTTGCGCTCGTTGCGGGACTTAACCCAACATCTCACGACAC…	NR_113957.1 Staphylococcus epidermidis strain NBRC 100911 16S rib... 2621 0.0	99.86	RA16	1.48387
HA1206	Bacteroides intestinalis	TAGGACGCTCCTTGCGGTTACGTACTTCAGGTACCCCCGGCTTTCATGGCTTGACGGGCGGTGTGTACAAGGCCCGGGAACGTATTCACCGCGCCGTGGCTGATGCGCGATTACTAGCGAATCCAGCTTCATGGAGTCGGGTTGCAGACTCCAATCCGAACTGAGAGAGGCTTTTGGGATTAGCATCACATCGCTGTGTAGCTGCCTTCTGTACCCCCCATTGTAACACGTGTGTAGCCCCGGACGTAAGGGCCGTGCTGATTTGACGTCATCCCCACCTTCCTCACATCTTACGACGGCAGTCTCTCTAGAGTCCTCAGCATGACCTGTTAGTAACTAAAGATAAGGGTTGCGCTCGTTATGGCACTTAAGCCGACACCTCACGGCACGAGCTGACGA…	NR_041307.1 Bacteroides intestinalis strain 341 16S ribosomal RNA... 2518 0.0	99.354	RA16	1.48388
HA1207	Clostridium sporogenes	TTCGGCCGCTGGCTCCTTACGGTTACCTCACGGACTTCGGGTGTTACCAGCTCTCATGGTGTGACGGGCGGTGTGTACAAGGCCCGGGAACGTATTCACCGCGACATTCTGATTCGCGATTACTAGCAACTCCAGCTTCATGTAGGCGAGTTGCAGCCTACAATCCGAACTGAGATAGGTTTTATAAGTTTTGCTCCACCTCACGGTCTTGCGTCTTATTGTACCTACCATTGTAGCACGTGTGTAGCCCTGGACATAAGGGGCATGATGATTTGACGTCATCCCCACCTTCCTCCTGGTTACCCAGGCAGTCTCATTAGAGTGCTCAACTTAATGGTAGCAACTAATAACAAGGGTTGCGCTCGTTGCAGGACTTAACCTAACATCTCACGACACGAG…	NR_029231.1 Clostridium sporogenes strain McClung 2004 16S riboso... 2538 0.0	99.783	RA16	1.48389
HA1208	Coprococcus comes	TGC-AGTCGAACGAAGCACTTATCTTTGATTCTTCGGATGAAGAGGTTTGTGACTGAGTGGCGGACGGGTGAGTAACGCGTGGGTAACCTGCCTCATACAGGGGGATAACAGTTAGAAATGACTGCTAATACCGCATAAGACCACGGAGCCGCATGGCTCAGTGGGAAAAACTCCGGTGGTATGAGATGGACCCGCGTCTGATTAGGTAGTTGGTGGGGTAACGGCCTACCAAGCCAACGATCAGTAGCCGACCTGAGAGGGTGACCGGCCACATTGGGACTGAGACACGGCCCAAACTCCTACGGGAGGCAGCAGTGGGGAATATTGCACAATGGGGGAAACCCTGATGCAGCGACGCCGCGTGAGCGAAGAAGTATTTCGGTATGTAAAGCTCTATC…	NR_044048.1 Coprococcus comes ATCC 27758 16S ribosomal RNA, parti... 2545 0.0	99.359	RA16	1.48390
HA1209	Collinsella aerofaciens	TTCGGCGCCTCCCCCCTTGCGGTTGGGCCGGCGACTTCGGGTGCAGACGACTCGGGTGGTGTGACGGGCGGTGTGTACAAGGCCCGGGAACGCATTCACCGCGGCATGCTGATCCGCGATTACTAGCAACTCCGACTTCATGGGGGCGGGTTGCAGCCCCCAATCCGAACTGGGGCCGGCTTTCCGGGATCCGCTCCCCCTCGCGGGGTGGCATCCCTCTGTACCGGCCATTGTAGCACGTGTGCAGCCCAGGGCATAAGGGGCATGATGACTTGACGTCGTCCCCGCCCTCCTCCGCCTTGACGGCGGCGGTCCCGCGTGGGTTCCCGGCATCACCCGATGGCAACACGCGGCGGGGGTTGCGCTCGTTGCGGGACTTAACCCAACATCTCACGACAC…	NR_113316.1 Collinsella aerofaciens strain JCM 10188 16S ribosoma... 2507 0.0	99.492	RA16	1.48391
HA1210	Bifidobacterium longum	TTAGACGGCTCCATCCCACAAGGGGTTAGGCCACCGGCTTCGGGTGCTGCCCACTTTCATGACTTGACGGGCGGTGTGTACAAGGCCCGGGAACGCATTCACCGCGACGTTGCTGATTCGCGATTACTAGCGACTCCGCCTTCACGCAGTCGAGTTGCAGACTGCGATCCGAACTGAGACCGGTTTTCAGGGATCCGCTCCGCGTCGCCGCGTCGCATCCCGTTGTACCGGCCATTGTAGCATGCGTGAAGCCCTGGACGTAAGGGGCATGATGATCTGACGTCATCCCCACCTTCCTCCGAGTTAACCCCGGCGGTCCCCCGTGAGTTCCCGGCATAATCCGCTGGCAACACGGGGCGAGGGTTGCGCTCGTTGCGGGACTTAACCCAACATCTCACG…	NR_145535.1 Bifidobacterium longum subsp. suillum strain Su 851 1... 2542 0.0	99.499	RA17	1.48392
HA1211	Phocaeicola coprocola	AGGGCGCTCCTTGCGGTTACGCACTTCAGGTACCCCCGGCTTTCATGGCTTGACGGGCGGTGTGTACAAGGCCCGGGAACGTATTCACCGCGCCGTGGCTGATGCGCGATTACTAGCGAATCCAGCTTCGTGGAGTCGGGTTGCAGACTCCAGTCCGAACTGAGAGAGGTTTTGGGGATTGGCATCCCGTTGCCGGGTAGCAGCCTTCTGTACCTCCCATTGTAACACGTGTGTAGCCCCGGACGTAAGGGCCGTGCTGATTTGACGTCATCCCCACCTTCCTCACATCTTACGATGGCAGTCTGACCAGAGTCCTCAGCTTAACCTGTTAGTAACTGACCACGAGGGTTGCGCTCGTTATGGCACTTAAGCCGACACCTCACGGCACGAGCTGACGAC…	NR_041278.1 Phocaeicola coprocola DSM 17136 strain M16 16S riboso... 2560 0.0	99.714	RA17	1.48393
HA1212	Bifidobacterium pseudocatenulatum	TTAGACGGCTCCATCCACAAAGGGTTAGGCCACCGGCTTCGGGTGCTACCCACTTTCATGACTTGACGGGCGGTGTGTACAAGGCCCGGGAACGCATTCACCGCGGCGTTGCTGATCCGCGATTACTAGCGACTCCGCCTTCATGGAGTCGGGTTGCAGACTCCAATCCGAACTGAGACCGGTTTTCAGGGATCCGCTCCACGTCGCCGTGTCGCATCCCGTTGTACCGGCCATTGTAGCATGCGTGAAGCCCTGGACGTAAGGGGCATGATGATCTGACGTCATCCCCACCTTCCTCCGAGTTGACCCCGGCGGTCCCCCGTGAGTTCCCACCATGACGTGCTGGCAACACAGGGCGAGGGTTGCGCTCGTTGCGGGACTTAACCCAACATCTCACGA…	NR_037117.1 Bifidobacterium pseudocatenulatum strain B1279 16S ri... 2586 0.0	100	RA17	1.48394
HA1213	Bacteroides multiformis	TAGGACGCTCCTTGCGGTTACGTACTTCAGGTACCCCCGGCTTTCATGGCTTGACGGGCGGTGTGTACAAGGCCCGGGAACGTATTCACCGCGCCGTGGCTGATGCGCGATTACTAGCGAATCCAGCTTCATGGAGTCGGGTTGCAGACTCCAATCCGAACTGAGAGAGGCTTTTGGGATTAGCATCACATCGCTGTGTAGCTGCCTTCTGTACCCCCCATTGTAACACGTGTGTAGCCCCGGACGTAAGGGCCGTGCTGATTTGACGTCATCCCCACCTTCCTCACATCTTACGACGGCAGTCTCTCTAGAGTCCTCAGCATCACCTGTTAGTAACTAAAGATAAGGGTTGCGCTCGTTATGGCACTTAAGCCGACACCTCACGGCACGAGCTGACGA…	NR_112933.1 Bacteroides cellulosilyticus strain JCM 15632 16S rib... 2479 0.0	100	RA17	1.48395
HA1214	Bacteroides koreensis	AGGACGCTCCTTGCGGTTACGTACTTCAGGTACCCCCGGCTTTCATGGCTTGACGGGCGGTGTGTACAAGGCCCGGGAACGTATTCACCGCGCCATGGCTGATGCGCGATTACTAGCGAATCCAGCTTCACGAAGTCGGGTTGCAGACTTCGATCCGAACTGAGAGAGGTTTTTGGGATTAGCATCCTGTCACCAGGTAGCCGCCTTCTGTACCCCCCATTGTAACACGTGTGTAGCCCCGGACGTAAGGGCCGTGCTGATTTGACGTCATCCCCACCTTCCTCACATCTTACGACGGCAGTCTCTCTAGAGTCCTCAGCATAACCTGTTAGTAACTAAAGATAAGGGTTGCGCTCGTTATGGCACTTAAGCCGACACCTCACGGCACGAGCTGACGAC…	NR_159117.1 Bacteroides koreensis strain YS-aM39 16S ribosomal RN... 2560 0.0	99.714	RA17	1.48396
HA1215	Blautia obeum	TGCAAGTCGAACGGGAAACTTTTCATTGAAGCTTCGGCAGATTTGGTTTGTTTCTAGTGGCGGACGGGTGAGTAACGCGTGGGTAACCTGCCTTATACAGGGGGATAACAACCAGAAATGGTTGCTAATACCGCATAAGCGCACAGGACCGCATGGTCCGGTGTGAAAAACTCCGGTGGTATAAGATGGACCCGCGTTGGATTAGCTAGTTGGCAGGGTAACGGCCTACCAAGGCGACGATCCATAGCCGGCCTGAGAGGGTGAACGGCCACATTGGGACTGAGACACGGCCCAGACTCCTACGGGAGGCAGCAGTGGGGAATATTGCACAATGGGGGAAACCCTGATGCAGCGACGCCGCGTGAAGGAAGAAGTATCTCGGTATGTAAACTTCTATCA…	NR_118692.1 Blautia obeum ATCC 29174 16S ribosomal RNA, partial s... 2488 0.0	98.988	RA17	1.48397
HA1216	Mengyingia hominis	CCTTCGGCAGCGTTCTCCTTACGGTTAAACTACTGACTTCGGGTATTACCGGCTCCCATGGTGTGACGGGCGGTGTGTACAAGGCCCGGGAACGTATTCACCGCGGCATGCTGATCCGCGATTACTAGCAATTCCAACTTCATGTAGGCGAGTTGCAGCCTACAATCTGAACTGAGACCGTTTTTAGGGTTTTGCTCCACCTCGCGGTATTGCTTCCCTCTGTTAACGACCATTGTAGTACGTGTGTAGCCCAGGTCATAAAGGGCATGATGATTTGACGTCGTCCCCACCTTCCTCCGTTTTGTCAACGGCAGTC-TGATTAGAGTGCTCTTGCGTAGCAACTAATCA-CAAGGGTTGCGCTCGTTGCGGGACTTAACCCAACATCTCACGACACGAG…	NR_144736.1 Neglectibacter timonensis strain SN17 16S ribosomal R... 2169 0.0	95.395	RA17	1.48398
HA1217	Bacteroides stercoris	AGGACGCTCCTCGCGGTTACGTACTTCAGGTACCCCCGGCTTTCATGGCTTGACGGGCGGTGTGTACAAGGCCCGGGAACGTATTCACCGCGCCGTGGCTGATGCGCGATTACTAGCGAATCCAGCTTCATGGAGTCGGGTTGCAGACTCCAATCCGAACTGAGAGAGGCTTTTGGGATTAGCACCACGTCGCCGTGTAGCTGCCTTCTGTACCCCCCATTGTAACACGTGTGTAGCCCCGGACGTAAGGGCCGTGCTGATTTGACGTCATCCCCACCTTCCTCACATCTTACGACGGCAGTCCGGGTAGAGTCCCCAGCATAACCTGATGGTAACTACCCGTAAGGGTTGCGCTCGTTATGGCACTTAAGCCGACACCTCACGGCACGAGCTGACGAC…	NR_112943.1 Bacteroides stercoris ATCC 43183 strain JCM 9496 16S ... 2551 0.0	99.642	RA17	1.48399
HA1218	Odoribacter splanchnicus	GGCCGATCCTCGCGGTTACGGACTTCAGGCACCCCCGGCTTCCATGGCTTGACGGGCGGTGTGTACAAGGCCCGGGAACGTATTCACCGCGCCATGGCTGATGCGCGATTACTAGCGAATCCAACTTCATGGAGTCGGGTTACAGACTCCAATCCGAACTACGACCGGCTTTTGAGATTGGCATCCAGTCACCTGGTAGCGGCCCTCTGTACCGGCCATTGTAACACGTGTGTAGCCCTGGGTGTAAGGGCCGTGCTGATTTGACGTCATCCCCGCCTTCCTCTCACCTTACGGTGGCAGTCCCGTTAGAGTGCTCATCATTACATGCTAGCAACTAACGGTAAGGGTTGCGCTCGTTATGGGACTTAACCCGACACCTCACGGCACGAGCTGACGACA…	NR_113075.1 Odoribacter splanchnicus strain JCM 15291 16S ribosom... 2562 0.0	99.856	RA17	1.48400
HA1219	Bifidobacterium faecale	TGCAAGTCGAACGGGATCCCAGGAGCTTGCTCCTGGGTGAGAGTGGCGAACGGGTGAGTAATGCGTGACCGACCTGCCCCATACACCGGAATAGCTCCTGGAAACGGGTGGTAATGCCGGATGCTCCAGTTGACCGCATGGTCCTCTGGGAAAGATTTTGCGGTATGGGATGGGGTCGCGTCCTATCAGCTTGATGGCGGGGTAACGGCCCACCATGGCTTCGACGGGTAGCCGGCCTGAGAGGGCGACCGGCCACATTGGGACTGAGATACGGCCCAGACTCCTACGGGAGGCAGCAGTGGGGAATATTGCACAATGGGCGCAAGCCTGATGCAGCGACGCCGCGTGCGGGATGACGGCCTTCGGGTTGTAAACCGCTTTTGACTGGGAGCAAGCCCT…	NR_133982.1 Bifidobacterium faecale strain CU3-7 16S ribosomal RN... 2560 0.0	99.714	RA18	1.48401
HA1220	Bifidobacterium bifidum	TGCAAGTCGAACGGGATCCATCAAGCTTGCTTGGTGGTGAGAGTGGCGAACGGGTGAGTAATGCGTGACCGACCTGCCCCATGCTCCGGAATAGCTCCTGGAAACGGGTGGTAATGCCGGATGTTCCACATGATCGCATGTGATTGTGGGAAAGATTCTATCGGCGTGGGATGGGGTCGCGTCCTATCAGCTTGTTGGTGAGGTAACGGCTCACCAAGGCTTCGACGGGTAGCCGGCCTGAGAGGGCGACCGGCCACATTGGGACTGAGATACGGCCCAGACTCCTACGGGAGGCAGCAGTGGGGAATATTGCACAATGGGCGCAAGCCTGATGCAGCGACGCCGCGTGAGGGATGGAGGCCTTCGGGTTGTAAACCTCTTTTGTTTGGGAGCAAGCCT…	NR_118793.1 Bifidobacterium bifidum strain KCTC 3202 16S ribosoma... 2580 0.0	100	RA18	1.48402
HA1221	Enterococcus faecalis	TTAGGCGGCTGGCTCCAAAAAGGTTACCTCACCGACTTCGGGTGTTACAAACTCTCGTGGTGTGACGGGCGGTGTGTACAAGGCCCGGGAACGTATTCACCGCGGCGTGCTGATCCGCGATTACTAGCGATTCCGGCTTCATGCAGGCGAGTTGCAGCCTGCAATCCGAACTGAGAGAAGCTTTAAGAGATTTGCATGACCTCGCGGTCTAGCGACTCGTTGTACTTCCCATTGTAGCACGTGTGTAGCCCAGGTCATAAGGGGCATGATGATTTGACGTCATCCCCACCTTCCTCCGGTTTGTCACCGGCAGTCTCGCTAGAGTGCCCAACTAAATGATGGCAACTAACAATAAGGGTTGCGCTCGTTGCGGGACTTAACCCAACATCTCACGACACG…	NR_115765.1 Enterococcus faecalis strain ATCC 19433 16S ribosomal... 2647 0.0	100	RA16	1.48403
HA1222	Flavonifractor plautii	TTCGGCCGCGCCCTCCTTGCGGTTAGGCTACGGACTTCGGGTGTTCCCGACTCTCATGGTGTGACGGGCGGTGTGTACAAGGCCCGGGAACGTATTCACCGCGGCATGCTGATCCGCGATTACTAGCGATTCCAACTTCATACAGGCGGGTTTCAGCCTGCAATCCGAACTGGGATGGCTTTTAGGGATTTGCTCCACCTCGCGGTATTGCCTCCCTCTGTTAACCACCATTGTAGTACGTGTGTGGCCCAGGACATAAGGGGCATGATGATTTGACGTCGTCCCCACCTTCCTCCGTTTTGTCAACGGCAGTCTCGCTAGAGTGCTCTTGCGTAGCAACTAACAATAAGGGTTGCGCTCGTTGCGGGACTTAACCCAACATCTCACGACACGAGCTGA…	NR_029356.1 Flavonifractor plautii strain 265 16S ribosomal RNA, ... 2593 0.0	100	RA16	1.48404
HA1223	Streptococcus anginosus	TTAGGCGGCTGGCTCCTTACGGTTACCTCACCGACTTCGGGTGTTACAAACTCTCGTGGTGTGACGGGCGGTGTGTACAAGGCCCGGGAACGTATTCACCGCGGCGTGCTGATCCGCGATTACTAGCGATTCCGACTTCATGTAGGCGAGTTGCAGCCTACAATCCGAACTGAGACTGGCTTTCAGAGATTAGCTTGCCGTCACCGGCTTGCGACTCGTTGTACCAGCCATTGTAGCACGTGTGTAGCCCAGGTCATAAGGGGCATGATGATTTGACGTCATCCCCACCTTCCTCCGGTTTATTACCGGCAGTCTCGCTAGAGTGCCCAACTCAATGATGGCAACTAACAATAAGGGTTGCGCTCGTTGCGGGACTTAACCCAACATCTCACGACACGA…	NR_118289.1 Streptococcus anginosus 16S ribosomal RNA, partial se... 2604 0.0	99.58	RA16	1.48405
HA1224	Eggerthella lenta	CATGCAAGTCGAACGATGAAACCTGTCCCTTCGGGCGGACATGAAGTGGCGAACGGGTGAGTAACACGTGACCAACCTGCCCCTTGCTCCGGGACAACCTTGGGAAACCGAGGCTAATACCGGATACTCCTCGCCCCCCTCCTGGGGGGCCCGGGAAAGCCCAGACGGCAAGGGATGGGGTCGCGGCCCATTAGGTAGTAGGCGGGGTAACGGCCCACCTAGCCCGCGATGGGTAGCCGGGTTGAGAGACCGACCGGCCACATTGGGACTGAGATACGGCCCAGACTCCTACGGGAGGCAGCAGTGGGGAATTTTGCGCAATGGGGGAAACCCTGACGCAGCAACGCCGCGTGCGGGACGACGGCCTTCGGGTTGTAAACCGCTTTCAGCAGGGAAGAA…	NR_074377.1 Eggerthella lenta strain DSM 2243 16S ribosomal RNA, ... 2540 0.0	99.712	RA16	1.48406
HA1225	Blautia coccoides	TTCGGCAGCTCCTTCCTTTCGGTTAGGTCACTGACTTCGGGCGTTACTGACTCCCATGGTGTGACGGGCGGTGTGGACAAGACCCGGGAACGTATTCACCGCGGCATTCTGATCCGCGATTACTAGCGATTCCAGCTTCGTGCAGTCGAGTTGCAGACTGCAGTCCGAACTGGGACGTTATTTTTGGGATTCGCTCAACATCGCTGTCTCGCTTCCCTTTGTTTACGCCATTGTAGCACGTGTGTAGCCCAAATCATAAGGGGCATGATGATTTGACGTCGTCCCCGCCTTCCTCCGGGTTATCCCCGGCAGTCTCCCTAGAGTGCCCACCATCATGTGCTGGCTACTAAGGATAAGGGTTGCGCTCGTTGCGGGACTTAACCCAACATCTCACGACAC…	NR_104700.1 Blautia coccoides strain JCM 1395 16S ribosomal RNA, ... 2588 0.0	99.929	RA16	1.48407
HA1226	Collinsella aerofaciens	TTCGGCGCCTCCCCCCTCGCGGTTGGGCCGGCGACTTCGGGTGCAGACGACTCGGGTGGTGTGACGGGCGGTGTGTACAAGGCCCGGGAACGCATTCACCGCGGCATGCTGATCCGCGATTACTAGCAACTCCGACTTCATGGGGGCGGGTTGCAGCCCCCAATCCGAACTGGGGCCGGCTTTCCGGGATCCGCTCCCCCTCGCGGGGTGGCATCCCTCTGTACCGGCCATTGTAGCACGTGTGCAGCCCAGGGCATAAGGGGCATGATGACTTGACGTCGTCCCCGCCCTCCTCCGCCTTGACGGCGGCGGTCCCGCGTGGGTTCCCGGCATCACCCGATGGCAACACGCGGCGGGGGTTGCGCTCGTTGCGGGACTTAACCCAACATCTCACGACAC…	NR_113316.1 Collinsella aerofaciens strain JCM 10188 16S ribosoma... 2495 0.0	99.347	RA16	1.48408
HA1227	Bacteroides nordii	GGACGCTCCTTGCGGTTACGTACTTCAGGTACCCCCGGCTCCCATGGCTTGACGGGCGGTGTGTACAAGGCCCGGGAACGTATTCACCGCGCCGTGGCTGATGCGCGATTACTAGCGAATCCAGCTTCACGAAGTCGGGTTGCAGACTTCGATCCGAACTGAGAGAGGCTTTTGGGATTAGCATCCTGTCACCAGGTAGCTGCCTTCTGTACCCCCCATTGTAACACGTGTGTAGCCCCGGACGTAAGGGCCGTGCTGATTTGACGTCATCCCCACCTTCCTCACATCTTACGACGGCAGTCTCTCTAGAGTCCTCAGCATAACCTGTTAGTAACTAAAGATAAGGGTTGCGCTCGTTATGGCACTTAAGCCGACACCTCACGGCACGAGCTGACGACA…	NR_112939.1 Bacteroides nordii WAL 11050 = JCM 12987 16S ribosoma... 2516 0.0	99.282	RA18	1.48409
HA1228	Slackia piriformis	TGC-AGTCGAACGGTTAAGGCGCCTTCGGGCGCGCATAGAGTGGCGAACGGGTGAGTAACACGTGACCAACCTGCCCCCTCCTCCGGGACAACCTCGGGAAACCGAGGCTAATACCGGATGCTCCCGCCGGGCCGCATGGCCGGGCGGGGAAAGCCCAGGCGGGAGGGGATGGGGTCGCGGCCCATCAGGTAGTAGGCGGGGTGACGGCCCACCTAGCTGACGACGGGTAGCCGCGCTGAGAGGCGGACCGGCCACATTGGGACTGAGACACGGCCCAGACTCCTACGGGAGGCAGCAGTGGGGAATTTTGCGCAATGGGGGAAACCCTGACGCAGCAACGCCGCGTGCGGGACGAAGGCCTTCGGGTCGTAAACCGCTTTCAGCAGGGAAGAACACTG…	NR_112898.1 Slackia piriformis YIT 12062 16S ribosomal RNA, parti... 2525 0.0	99.638	RA18	1.48410
HA1229	Clostridium perfringens	CCTTCGGCCGCTGCCTCCTTGCGGTTAGCTCACGGACTTCGGGTATTGCCAACTCTCATGGTGTGACGGGCGGTGTGTACAAGACCCGGGAACGTATTCACCGCGACATTCTGATTCGCGATTACTAGTAACTCCAGCTTCATGTAGGCGAGTTTCAGCCTACAATCCGAACTGAGACTGGTTTTTAAGTTTGGCTCCACCTCGCGGTATTGCATCTCTCTGTACCAGCCATTGTAGCACGTGTGTAGCCCTACACATAAGGGGCATGATGATTTGACGTCATCCCCACCTTCCTCCTGGTTAACCCAGGCAGTCTCGCTAGAGTCCTCAACTTAATGGTAGTAACTAACGACAAGGGTTGCGCTCGTTGCGGGACTTAACCCAACATCTCACGACACG…	NR_121697.2 Clostridium perfringens ATCC 13124 16S ribosomal RNA,... 2562 0.0	100	RA18	1.48411
HA1230	Phocaeicola dorei	TAGGGCGATCCTCGCGGTTACGCACTTCAGGTACCCCCGGCTCCCATGGCTTGACGGGCGGTGTGTACAAGGCCCGGGAACGTATTCACCGCGCCGTGGCTGATGCGCGATTACTAGCGAATCCAGCTTCGTGGAGTCGGGTTGCAGACTCCAGTCCGAACTGAGAGGGGTTTTAGGGATTGGCATCCACTCGCGTGGTAGCGGCCCTCTGTACCCCCCATTGTAACACGTGTGTAGCCCCGGACGTAAGGGCCGTGCTGATTTGACGTCATCCCCACCTTCCTCACATCTTACGATGGCAGTCTTGTCAGAGTCCTCAGCATCACCTGTTAGTAACTGACAACAAGGGTTGCGCTCGTTATGGCACTTAAGCCGACACCTCACGGCACGAGCTGACGA…	NR_041351.1 Phocaeicola dorei strain 175 16S ribosomal RNA, parti... 2591 0.0	99.788	RA18	1.48412
HA1231	Bacteroides zhangwenhongii	AAGTCGAGGGGCAGCATTTCAGTTTGCTTGCAAACTGAAGATGGCGACCGGCGCACGGGTGAGTAACACGTATCCAACCTGCCGATAACTCTGGGATAGCCTTTCGAAAGAAAGATTAATACCGGATGGCATATGATTATCGCATGATAATCCTATTAAAGAATTTCGGTTATCGATGGGGATGCGTTCCATTAGTTTGTTGGCGGGGTAACGGCCCACCAAGACTTCGATGGATAGGGGTTCTGAGAGGAAGGTCCCCCACATTGGAACTGAGACACGGTCCAAACTCCTACGGGAGGCAGCAGTGAGGAATATTGGTCAATGGACGAGAGTCTGAACCAGCCAAGTAGCGTGAAGGATGACTGCCCTATGGGTTGTAAACTTCTTTTATACGGGAAT…	NR_180458.1 Bacteroides zhangwenhongii strain HF-5287 16S ribosom... 2523 0.0	99.284	RA16	1.48413
HA1232	Bacteroides uniformis	AGGGCGCTCCTTGCGGTTACGCACTTCAGGTACCCCCGGCTTTCATGGCTTGACGGGCGGTGTGTACAAGGCCCGGGAACGTATTCACCGCGCCGTGGCTGATGCGCGATTACTAGCGAATCCAGCTTCATGGAGTCGGGTTGCAGACTCCAATCCGAACTGAGAGAGGCTTTCGGGATTAGCATCACGTCGCCGTGTAGCTGCCTTCTGTACCCCCCATTGTAACACGTGTGTAGCCCCGGACGTAAGGGCCGTGCTGATTTGACGTCATCCCCACCTTCCTCACATCTTACGACGGCAGTCTCGACAGAGTCCCCAGCATCACCTGATGGTAACTATCGATAAGGGTTGCGCTCGTTATGGCACTTAAGCCGACACCTCACGGCACGAGCTGACGAC…	NR_112945.1 Bacteroides uniformis strain JCM 5828 16S ribosomal R... 2545 0.0	99.784	RA16	1.48414
HA1233	Bacteroides finegoldii	TAGGACGCTCCTTGCGGTTACGTACTTCAGGTACCCCCGGCTTTCATGGCTTGACGGGCGGTGTGTACAAGGCCCGGGAACGTATTCACCGCGCCATGGCTGATGCGCGATTACTAGCGAATCCAGCTTCACGAAGTCGGGTTGCAGACTTCGATCCGAACTGAGAGAGGTTTTTGGGATTAGCATCCTGTCACCAGGTAGCTGCCTTCTGTACCCCCCATTGTAACACGTGTGTAGCCCCGGACGTAAGGGCCGTGCTGATTTGACGTCATCCCCACCTTCCTCACATCTTACGACGGCAGTCTCTCCAGAGTCCTCAGCATGACCTGTTAGTAACTGAAGATAAGGGTTGCGCTCGTTATGGCACTTAAGCCGACACCTCACGGCACGAGCTGACGA…	NR_041313.1 Bacteroides finegoldii strain 199 16S ribosomal RNA, ... 2518 0.0	99.283	RA17	1.48415
HA1234	Phascolarctobacterium faecium	TGC-AGTCGAACGGAGAATTTTATTTCGGTAGAATTCTTAGTGGCGAACGGGTGAGTAACGCGTAGGCAACCTGCCCTTTAGACGGGGACAACATTCCGAAAGGAGTGCTAATACCGGATGTGATCATCGTGCCGCATGGCAGGATGAAGAAAGATGGCCTCTACAAGTAAGCTATCGCTAAAGGATGGGCCTGCGTCTGATTAGCTAGTTGGTAGTGTAACGGACTACCAAGGCGATGATCAGTAGCCGGTCTGAGAGGATGAACGGCCACATTGGGACTGAGACACGGCCCAAACTCCTACGGGAGGCAGCAGTGGGGAATCTTCCGCAATGGACGAAAGTCTGACGGAGCAACGCCGCGTGAGTGATGAAGGATTTCGGTCTGTAAAGCTCTGTTG…	NR_026111.1 Phascolarctobacterium faecium strain ACM 3679 16S rib... 2617 0.0	99.651	RA17	1.48416
HA1235	Butyricimonas virosa	TGCAAGTCGAGGGGCAGCACGGTGTAGCGATACACTGGTGGCGACCGGCGCACGGGTGAGTAACACGTGTGCAACCAACCCCGTACCGGGAGATAACCCGCGGAAACGTGGACTAACATCCCATGAGACTCTAGAGCCGCATGGCTTTGGATTTAAAATTCCGGTGGTACGGGACGGGCACGCGCGACATTAGGTAGTTGGCGGGGTAACGGCCCACCAAGCCGACGATGTCTAGGGGTTCTGAGAGGAAGGTCCCCCACACTGGAACTGAGACACGGTCCAGACTCCTACGGGAGGCAGCAGTGAGGAATATTGGTCAATGGGCGAGAGCCTGAACCAGCCAAGTCGCGTGAGGGAAGAATGGTCTATGGCCTGTAAACCTCTTTTGTCAAGGAAGAA…	NR_041691.1 Butyricimonas virosa strain MT12 16S ribosomal RNA, p... 2512 0.0	99.071	RA17	1.48417
HA1236	Parasutterella excrementihominis	TGC-AGTCGAACGGTAACGCGGAGAGAAGCTTGCTTCTCTCCGGCGACGAGTGGCGAACGGGTGAGTAATACATCGGAACGTGTCCGCTCGTGGGGGACAACCAGCCGAAAGGTTGGCTAATACCGCATGAGTTCTACGGAAGAAAGAGGGGGACCCGCAAGGGCCTCTCGCGAGCGGAGCGGCCGATGACTGATTAGCCGGTTGGTGAGGTAACGGCTCACCAAAGCAACGATCAGTAGCTGGTCTGAGAGGACGACCAGCCACACTGGGACTGAGACACGGCCCAGACTCCTACGGGAGGCAGCAGTGGGGAATTTTGGACAATGGGCGCAAGCCTGATCCAGCTATTCCGCGTGTGGGATGAAGGCCCTCGGGTTGTAAACCACTTTTGTAGAGAA…	NR_041667.1 Parasutterella excrementihominis strain YIT 11859 16S... 2573 0.0	99.575	RA18	1.48418
HA1237	Phocaeicola plebeius	AGTCGAGGGGCAGCGGGGATTGAAGCTTGCTTCAATTGCCGGCGACCGGCGCACGGGTGAGTAACGCGTATCCAACCTTCCGTACACTCAGGGATAGCCTTTCGAAAGAAAGATTAATACCTGATGGTATCTTAAGAGCGCATGTAATTAACATTAAAGATTTATCGGTGTACGATGGGGATGCGTTCCATTAGGTAGTAGGCGGGGTAACGGCCCACCTAGCCTACGATGGATAGGGGTTCTGAGAGGAAGGTCCCCCACATTGGAACTGAGACACGGTCCAAACTCCTACGGGAGGCAGCAGTGAGGAATATTGGTCAATGGACGAGAGTCTGAACCAGCCAAGTAGCGTGAAGGATGAAGGTCCTACGGATTGTAAACTTCTTTTATAAGGGAATA…	NR_041277.1 Phocaeicola plebeius DSM 17135 strain M12 16S ribosom... 2442 0.0	98.281	RA18	1.48419
HA1238	Bacteroides intestinalis	GTCGAGGGGCAGCATGACTTAGCAATAGGTTGATGGCGACCGGCGCACGGGTGAGTAACACGTATCCAACCTGCCGATTATTCCGGGATAGCCTTTCGAAAGAAAGATTAATACTGGATAGCATAACGAGAAGGCATCTTCTTGTTATTAAAGAATTTCGATAATCGATGGGGATGCGTTCCATTAGTTTGTTGGCGGGGTAACGGCCCACCAAGACATCGATGGATAGGGGTTCTGAGAGGAAGGTCCCCCACATTGGAACTGAGACACGGTCCAAACTCCTACGGGAGGCAGCAGTGAGGAATATTGGTCAATGGACGAGAGTCTGAACCAGCCAAGTAGCGTGAAGGATGACTGCCCTATGGGTTGTAAACTTCTTTTATATGGGAATAAAGTGAG…	NR_041307.1 Bacteroides intestinalis strain 341 16S ribosomal RNA... 2558 0.0	99.928	RA18	1.48420
HA1239	Bacteroides uniformis	AGTCGAGGGGCAGCATGGACTTAGCTTGCTAAGTTTGATGGCGACCGGCGCACGGGTGAGTAACACGTATCCAACCTGCCGATGACTCGGGGATAGCCTTTCGAAAGAAAGATTAATACCCGATGGCATAGTTCTTCCGCATGGTGGAACTATTAAAGAATTTCGGTCATCGATGGGGATGCGTTCCATTAGGTTGTTGGCGGGGTAACGGCCCACCAAGCCTTCGATGGATAGGGGTTCTGAGAGGAAGGTCCCCCACATTGGAACTGAGACACGGTCCAAACTCCTACGGGAGGCAGCAGTGAGGAATATTGGTCAATGGACGAGAGTCTGAACCAGCCAAGTAGCGTGAAGGATGACTGCCCTATGGGTTGTAAACTTCTTTTATACGGGAATAAA…	NR_112945.1 Bacteroides uniformis strain JCM 5828 16S ribosomal R... 2556 0.0	99.785	RA18	1.48421
HA1240	Bacteroides stercoris	AGTCGAGGGGCAGCATCATCAAAGCTTGCTTTGATGGATGGCGACCGGCGCACGGGTGAGTAACACGTATCCAACCTGCCGACAACACTGGGATAGCCTTTCGAAAGAAAGATTAATACCGGATGGCATAGTTTTCCCGCATGGGATAATTATTAAAGAATTTCGGTTGTCGATGGGGATGCGTTCCATTAGGCAGTTGGCGGGGTAACGGCCCACCAAACCTACGATGGATAGGGGTTCTGAGAGGAAGGTCCCCCACATTGGAACTGAGACACGGTCCAAACTCCTACGGGAGGCAGCAGTGAGGAATATTGGTCAATGGACGAGAGTCTGAACCAGCCAAGTAGCGTGAAGGATGACTGCCCTATGGGTTGTAAACTTCTTTTATACGGGAATAAA…	NR_112943.1 Bacteroides stercoris ATCC 43183 strain JCM 9496 16S ... 2556 0.0	99.785	RA18	1.48422
HA1241	Bacteroides uniformis	GGGGCAGCATGGACTTAGCTTGCTAAGTTTGATGGCGACCGGCGCACGGGTGAGTAACACGTATCCAACCTGCCGATGACTCGGGGATAGCCTTTCGAAAGAAAGATTAATACCCGATGGCATAGTTCTTCCGCATGGTAGAACTATTAAAGAATTTCGGTCATCGATGGGGATGCGTTCCATTAGGTTGTTGGCGGGGTAACGGCCCACCAAGCCTTCGATGGATAGGGGTTCTGAGAGGAAGGTCCCCCACATTGGAACTGAGACACGGTCCAAACTCCTACGGGAGGCAGCAGTGAGGAATATTGGTCAATGGACGAGAGTCTGAACCAGCCAAGTAGCGTGAAGGATGACTGCCCTATGGGTTGTAAACTTCTTTTATACGGGAATAAAGTGAGG…	NR_112945.1 Bacteroides uniformis strain JCM 5828 16S ribosomal R... 2547 0.0	99.784	RA17	1.48423
HA1242	Lachnospira flagellata	TGCAAGTCGAACGAAGCATTTACGACAGATTTCTTCGGATTGAAGTTGTTTATGACTGAGTGGCGGACGGGTGAGTAACGCGTGGGTAACCTGCCTCATACAGGGGGATAGCAGCTGGAAACGGCTGGTAATACCGCATAAGCGCACGGTATCGCATGATACAGTGTGAAAAACTCCGGTGGTATGAGATGGACCCGCGTCTGATTAGCTAGTTGGTGAGGTAACGGCCCACCAAGGCGACGATCAGTAGCCGACCTGAGAGGGTGACCGGCCACATTGGGACTGAGACACGGCCCAGACTCCTACGGGAGGCAGCAGTGGGGAATATTGCACAATGGAGGAAACTCTGATGCAGCGACGCCGCGTGAGTGAAGAAGTAGTTCGCTATGTAAAGCTCTA…	NR_104836.1 Lactobacillus rogosae strain ATCC 27753 16S ribosomal... 2331 0.0	97.311	RA8	1.48424
HA1243	Mengyingia hominis	GCGTTCTCCTTGCGGTTAAACTACTGACTTCGGGTATTACCGGCTCCCATGGTGTGACGGGCGGTGTGTACAAGGCCCGGGAACGTATTCACCGCGGCATGCTGATCCGCGATTACTAGCAATTCCAACTTCATGTAGGCGAGTTGCAGCCTACAATCTGAACTGAGACCGTTTTTAGGGTTTTGCTCCACCTCGCGGTATTGCTTCCCTCTGTTAACGACCATTGTAGTACGTGTGTAGCCCAGGTCATAAAGGGCATGATGATTTGACGTCGTCCCCACCTTCCTCCGTTTTGTCAACGGCAGTC-TGATTAGAGTGCTCTTGCGTAGCAACTAATCA-CAAGGGTTGCGCTCGTTGCGGGACTTAACCCAACATCTCACGACACGAGCTGACGACA…	NR_144736.1 Neglectibacter timonensis strain SN17 16S ribosomal R... 2158 0.0	95.438	RA11	1.48425
HA1244	Varibaculum hominis	GGGGGCGCGCTTA-C-CATGC-AGTCGAACGGGATCCAAG-GGTGCTTGCA-TCCTTGGTGAGAGTGGCGAACGGGTGAGTAACACGTGAGTAACCTGTCCTTTTCTTTGGGATAAGC-TCCTGAAAGGGTGTTTAATACCTTATGTTCTGTCTGCCTCGCATGGGGTGGGTGGGAAAGATTTTTTCGGTGAAGGGTGGGCTCGCGGTCTATCAGCTTGTTGGTGGGGTGATGGCTTACCAAGGCTTTGACGGGTAGCCGGCCTGAGAGGGTGGTCGGTCACATTGGGACTGAGATACGGCCCAGACTCCTGCGGGAGGCAGCAGTGGGGGATATTGCACAATGGGCGCAAGCCTGATGCAGCGACGCCGCGTGGGGGATGAAGGCCTTCGGGTTGTAA…	NR_042127.1 Varibaculum cambriense strain CCUG 44998 16S ribosoma... 2501 0.0	98.192	RA9	1.48426
HA1245	Butyricimonas recta	AGGCTT-AC-CATGCAAGTCGAGGGGCAGCGCGGTGTAGCAATACACTTCGGCGGCGACCGGCGCACGGGTGAGTAACACGTGTGCAACCAACCCCGTACCGGGAGATAACCCGCGGAAACGTGGACTAACATCCCATAATACTGTAGAATCGCATGATTCTGGATTTAAAATTCCGGTGGTACGGGACGGGCACGCGCGACATTAGGTAGTTGGCGGGGTAACGGCCCACCAAGCCGACGATGTCTAGGGGTTCTGAGAGGAAGGTCCCCCACACTGGAACTGAGACACGGTCCAGACTCCTACGGGAGGCAGCAGTGAGGAATATTGGTCAATGGGCGAGAGCCTGAACCAGCCAAGTCGCGTGAGGGAAGAATGGTCCATGGCCTGTAAACCTCTT…	NR_126195.1 Butyricimonas paravirosa strain 214-4 16S ribosomal R... 2451 0.0	97.953	RA9	1.48427
HA1246	Luoshenia tenuis	CTCTCCTTGC-GGTTAAGTCACCGGCTTCGGGTGCTCCCAACTCCCATGGTGTGACGGGCGGTGTGTACAAGGCCCGGGAACGCATTCACCGCGGCATGCTGATCCGCGATTACTAGCAACTCCGACTTCATGTGGGCGGGTTGCAGCCCACAATCCGAACTGGGACCGCTTTTTTGAGTTTCGCTCCAGGTTACCCTCTCGCTGCTCTTTGTAGCGGCCATTGTAGCACGTGTGTAGCCCAAGACATAAGGGGCATGATGATTTGACGTCGTCCCCACCTTCCTCCGAGTTGTCCCCGGCAGTCCACTTAGAGTCCCCGGCTCTACCCGCTGGTAACTAAGTGTAAGGGTTGCGCTCGTTGCGGGACTTAACCCAACATCTCACGACACGAGCTGACG…	NR_181383.1 Luoshenia tenuis strain NSJ-44 16S ribosomal RNA, par... 1685 0.0	89.357	RA6	1.48428
HA1247	Prevotella copri	GGCCGCTCCTTACGGTCACGGACTTTAGGCGCCCCCGGCTTTCATGGCTTGACGGGCGGTGTGTACAAGGCCCGGGAACGTATTCACCGCGCCATGGCTGATGCGCGATTACTAGCGAATCCAGCTTCGTGGGGTCGGGTTGCAGACCCCAGTCCGAACTGAGACAGGCTTTAAGGATTTGATTGTACTTACGTACAACCGTCTCTCTGTACCTGCCATTGTAACACGTGTGTAGCCCCGGACGTAAGGGCCGTGCTGATTTGACGTCATCCCCACCTTCCTCACACCTTACGGTGGCAGTGTCCCCAGAGTGCCCAGCTTAACCTGATGGCAACTAAGGAGAGGGGTTGCGCTCGTTATGGCACTTAAGCCGACACCTCACGGCACGAGCTGACGACA…	NR_113411.1 Prevotella copri DSM 18205 strain JCM 13464 16S ribos... 2507 0.0	98.927	RA15	1.48429
HA1248	Prevotella copri	GGCCGCTCCTTACGGTCACGGACTTTAGGCGCCCCCGGCTTTCATGGCTTGACGGGCGGTGTGTACAAGGCCCGGGAACGTATTCACCGCGCCATGGCTGATGCGCGATTACTAGCGAATCCAGCTTCGTGGGGTCGGGTTGCAGACCCCAGTCCGAACTGAGACAGGCTTTAAGGATTTGATCCATTTTGCAAGGGACCGTCTCTCTGTACCTGCCATTGTAACACGTGTGTAGCCCCGGACGTAAGGGCCGTGCTGATTTGACGTCATCCCCACCTTCCTCACACCTTACGGTGGCAGTGTCCCCAGAGTGCCCAGCTTCACCTGATGGCAACTAAGGAGAGGGGTTGCGCTCGTTATGGCACTTAAGCCGACACCTCACGGCACGAGCTGACGACA…	NR_113411.1 Prevotella copri DSM 18205 strain JCM 13464 16S ribos... 2523 0.0	99.072	RA16	1.48430
HA1249	Bacteroides uniformis	GCAAGTCGAGGGGCAGCATGAACTTAGCTTGCTAAGTTTGATGGCGACCGGCGCACGGGTGAGTAACACGTATCCAACCTGCCGATGACTCGGGGATAGCCTTTCGAAAGAAAGATTAATACCCGATGGCATAGTTCTTCCGCATGGTGGAACTATTAAAGAATTTCGGTCATCGATGGGGATGCGTTCCATTAGGTTGTTGGCGGGGTAACGGCCCACCAAGCCTTCGATGGATAGGGGTTCTGAGAGGAAGGTCCCCCACATTGGAACTGAGACACGGTCCAAACTCCTACGGGAGGCAGCAGTGAGGAATATTGGTCAATGGACGAGAGTCTGAACCAGCCAAGTAGCGTGAAGGATGACTGCCCTATGGGTTGTAAACTTCTTTTATACGGGAAT…	NR_112945.1 Bacteroides uniformis strain JCM 5828 16S ribosomal R... 2575 0.0	99.857	RA1	1.48431
HA1250	Bacteroides uniformis	GCAAGTCGAGGGGCAGCATGAACTTAGCTTGCTAAGTTTGATGGCGACCGGCGCACGGGTGAGTAACACGTATCCAACCTGCCGATGACTCGGGGATAGCCTTTCGAAAGAAAGATTAATACCCGATGGCATAGTTCTTCCGCATGGTGGAACTATTAAAGAATTTCGGTCATCGATGGGGATGCGTTCCATTAGGTTGTTGGCGGGGTAACGGCCCACCAAGCCTTCGATGGATAGGGGTTCTGAGAGGAAGGTCCCCCACATTGGAACTGAGACACGGTCCAAACTCCTACGGGAGGCAGCAGTGAGGAATATTGGTCAATGGACGAGAGTCTGAACCAGCCAAGTAGCGTGAAGGATGACTGCCCTATGGGTTGTAAACTTCTTTTATACGGGAAT…	NR_112945.1 Bacteroides uniformis strain JCM 5828 16S ribosomal R... 2566 0.0	99.857	RA10	1.48432
HA1251	Bacteroides uniformis	GCAACGGGCTT-AC-CATGCAAGTCGAGGGGCAGCATGAACTTAGCTTGCTAAGTTTGATGGCGACCGGCGCACGGGTGAGTAACACGTATCCAACCTGCCGATGACTCGGGGATAGCCTTTCGAAAGAAAGATTAATACCCGATGGCATAGTTCTTCCGCATGGTGGAACTATTAAAGAATTTCGGTCATCGATGGGGATGCGTTCCATTAGGTTGTTGGCGGGGTAACGGCCCACCAAGCCTTCGATGGATAGGGGTTCTGAGAGGAAGGTCCCCCACATTGGAACTGAGACACGGTCCAAACTCCTACGGGAGGCAGCAGTGAGGAATATTGGTCAATGGACGAGAGTCTGAACCAGCCAAGTAGCGTGAAGGATGACTGCCCTATGGGTTGTAAA…	NR_112945.1 Bacteroides uniformis strain JCM 5828 16S ribosomal R... 2591 0.0	99.578	RA11	1.48433
HA1252	Bacteroides uniformis	AAGTCGAGGGGCAGCATGAACTTAGCTTGCTAAGTTTGATGGCGACCGGCGCACGGGTGAGTAACACGTATCCAACCTGCCGATGACTCGGGGATAGCCTTTCGAAAGAAAGATTAATACCCGATGGCATAGTTCTTCCGCATGGTAGAACTATTAAAGAATTTCGGTCATCGATGGGGATGCGTTCCATTAGGTTGTTGGCGGGGTAACGGCCCACCAAGCCTTCGATGGATAGGGGTTCTGAGAGGAAGGTCCCCCACATTGGAACTGAGACACGGTCCAAACTCCTACGGGAGGCAGCAGTGAGGAATATTGGTCAATGGACGAGAGTCTGAACCAGCCAAGTAGCGTGAAGGATGACTGCCCTATGGGTTGTAAACTTCTTTTATACGGGAATAA…	NR_112945.1 Bacteroides uniformis strain JCM 5828 16S ribosomal R... 2577 0.0	99.928	RA2	1.48434
HA1253	Bacteroides uniformis	AAGTCGAGGGGCAGCATGAACTTAGCTTGCTAAGTTTGATGGCGACCGGCGCACGGGTGAGTAACACGTATCCAACCTGCCGATGACTCGGGGATAGCCTTTCGAAAGAAAGATTAATACCCGATGGCATAGTTCTTCCGCATGGTGGAACTATTAAAGAATTTCGGTCATCGATGGGGATGCGTTCCATTAGGTTGTTGGCGGGGTAACGGCCCACCAAGCCTTCGATGGATAGGGGTTCTGAGAGGAAGGTCCCCCACATTGGAACTGAGACACGGTCCAAACTCCTACGGGAGGCAGCAGTGAGGAATATTGGTCAATGGACGAGAGTCTGAACCAGCCAAGTAGCGTGAAGGATGACTGCCCTATGGGTTGTAAACTTCTTTTATACGGGAATAA…	NR_112945.1 Bacteroides uniformis strain JCM 5828 16S ribosomal R... 2566 0.0	99.785	RA4	1.48435
HA1254	Bacteroides uniformis	AAGTCGAGGGGCAGCATGAACTTAGCTTGCTAAGTTTGATGGCGACCGGCGCACGGGTGAGTAACACGTATCCAACCTGCCGATGACTCGGGGATAGCCTTTCGAAAGAAAGATTAATACCCGATGGCATAGTTCTTCCGCATGGTAGAACTATTAAAGAATTTCGGTCATCGATGGGGATGCGTTCCATTAGGTTGTTGGCGGGGTAACGGCCCACCAAGCCTTCGATGGATAGGGGTTCTGAGAGGAAGGTCCCCCACATTGGAACTGAGACACGGTCCAAACTCCTACGGGAGGCAGCAGTGAGGAATATTGGTCAATGGACGAGAGTCTGAACCAGCCAAGTAGCGTGAAGGATGACTGCCCTATGGGTTGTAAACTTCTTTTATACGGGAATAA…	NR_112945.1 Bacteroides uniformis strain JCM 5828 16S ribosomal R... 2567 0.0	99.928	RA5	1.48436
HA1255	Bacteroides uniformis	AAGTCGAGGGGCAGCATGAACTTAGCTTGCTAAGTTTGATGGCGACCGGCGCACGGGTGAGTAACACGTATCCAACCTGCCGATGACTCGGGGATAGCCTTTCGAAAGAAAGATTAATACCCGATGGCATAGTTCTTCCGCATGGTGGAACTATTAAAGAATTTCGGTCATCGATGGGGATGCGTTCCATTAGGTTGTTGGCGGGGTAACGGCCCACCAAGCCTTCGATGGATAGGGGTTCTGAGAGGAAGGTCCCCCACATTGGAACTGAGACACGGTCCAAACTCCTACGGGAGGCAGCAGTGAGGAATATTGGTCAATGGACGAGAGTCTGAACCAGCCAAGTAGCGTGAAGGATGACTGCCCTATGGGTTGTAAACTTCTTTTATACGGGAATAA…	NR_112945.1 Bacteroides uniformis strain JCM 5828 16S ribosomal R... 2577 0.0	99.928	RA8	1.48437
HA1256	Bacteroides uniformis	AAGTCGAGGGGCAGCATGAACTTAGCTTGCTAAGTTTGATGGCGACCGGCGCACGGGTGAGTAACACGTATCCAACCTGCCGATGACTCGGGGATAGCCTTTCGAAAGAAAGATTAATACCCGATGGCATAGTTCTTCCGCATGGTAGAACTATTAAAGAATTTCGGTCATCGATGGGGATGCGTTCCATTAGGTTGTTGGCGGGGTAACGGCCCACCAAGCCTTCGATGGATAGGGGTTCTGAGAGGAAGGTCCCCCACATTGGAACTGAGACACGGTCCAAACTCCTACGGGAGGCAGCAGTGAGGAATATTGGTCAATGGACGAGAGTCTGAACCAGCCAAGTAGCGTGAAGGATGACTGCCCTATGGGTTGTAAACTTCTTTTATACGGGAATAA…	NR_112945.1 Bacteroides uniformis strain JCM 5828 16S ribosomal R... 2577 0.0	99.928	RA9	1.48438
HA1257	Bacteroides uniformis	GGCTT-AC-CATGCAAGTCGAGGGGCAGCATGAACTTAGCTTGCTAAGTTTGATGGCGACCGGCGCACGGGTGAGTAACACGTATCCAACCTGCCGATGACTCGGGGATAGCCTTTCGAAAGAAAGATTAATACCCGATGGCATAGTTCTTCCGCATGGTAGAACTATTAAAGAATTTCGGTCATCGATGGGGATGCGTTCCATTAGGTTGTTGGCGGGGTAACGGCCCACCAAGCCTTCGATGGATAGGGGTTCTGAGAGGAAGGTCCCCCACATTGGAACTGAGACACGGTCCAAACTCCTACGGGAGGCAGCAGTGAGGAATATTGGTCAATGGACGAGAGTCTGAACCAGCCAAGTAGCGTGAAGGATGACTGCCCTATGGGTTGTAAACTTCTT…	NR_112945.1 Bacteroides uniformis strain JCM 5828 16S ribosomal R... 2599 0.0	99.788	RA9	1.48439
HA1475	Ligilactobacillus salivarius	GTCGAACGAAACTTTCTTACACCGAATGCTTGCATTCACCGTAAGAAGTTGAGTGGCGGACGGGTGAGTAACACGTGGGTAACCTGCCTAAAAGAAGGGGATAACACTTGGAAACAGGTGCTAATACCGTATATCTCTAAGGATCGCATGATCCTTAGATGAAAGATGGTTCTGCTATCGCTTTTAGATGGACCCGCGGCGTATTAACTAGTTGGTGGGGTAACGGCCTACCAAGGTGATGATACGTAGCCGAACTGAGAGGTTGATCGGCCACATTGGGACTGAGACACGGCCCAAACTCCTACGGGAGGCAGCAGTAGGGAATCTTCCACAATGGACGCAAGTCTGATGGAGCAACGCCGCGTGAGTGAAGAAGGTCTTCGGATCGTAAAACTCTGT…	NR_112759.1 Ligilactobacillus salivarius strain JCM 1231 16S ribo... 2621 0.0	99.86	RA8	1.48440
HA1476	Parabacteroides goldsteinii	GTCGAGGGGCAGCACGTATGTAGCAATACATTGGTGGCGACCGGCGCACGGGTGAGTAACGCGTATGCAACCTACCTATCAGAGGGGAATAACCCGGCGAAAGTCGGACTAATACCGCATAAAACAGGGGTTCCACATGGAAATATTTGTTAAAGAATTATCGCTGATAGATGGGCATGCGTTCCATTAGATAGTTGGTGAGGTAACGGCTCACCAAGTCCACGATGGATAGGGGTTCTGAGAGGAAGGTCCCCCACACTGGTACTGAGACACGGACCAGACTCCTACGGGAGGCAGCAGTGAGGAATATTGGTCAATGGGCGAGAGCCTGAACCAGCCAAGTCGCGTGAAGGATGAAGGATCTATGGTTTGTAAACTTCTTTTATATGGGAATAAAGT…	NR_043317.1 Parabacteroides goldsteinii strain WAL 12034 16S ribo... 2499 0.0	99.067	RA8	1.48441
HA1477	Bacteroides thetaiotaomicron	GTCGAGGGGCAGCATTTCAGTTTGCTTGCAAACTGGAGATGGCGACCGGCGCACGGGTGAGTAACACGTATCCAACCTGCCGATAACTCGGGGATAGCCTTTCGAAAGAAAGATTAATACCCGATGGTATAATTAGACCGCATGGTCTTGTTATTAAAGAATTTCGGTTATCGATGGGGATGCGTTCCATTAGGCAGTTGGTGAGGTAACGGCTCACCAAACCTTCGATGGATAGGGGTTCTGAGAGGAAGGTCCCCCACATTGGAACTGAGACACGGTCCAAACTCCTACGGGAGGCAGCAGTGAGGAATATTGGTCAATGGGCGCAGGCCTGAACCAGCCAAGTAGCGTGAAGGATGACTGCCCTATGGGTTGTAAACTTCTTTTATATGGGAATAA…	NR_112944.1 Bacteroides thetaiotaomicron strain JCM 5827 16S ribo... 2567 0.0	99.928	RA9	1.48442
HA1478	Bacteroides xylanisolvens	GGACGCTCCTTGCGGTTACGTACTTCAGGTACCCCCGGCTTTCATGGCTTGACGGGCGGTGTGTACAAGGCCCGGGAACGTATTCACCGCGCCATGGCTGATGCGCGATTACTAGCGAATCCAGCTTCACGAAGTCGGGTTGCAGACTTCGATCCGAACTGAGAGAGGTTTTTGGGATTAGCATCCTGTCGCCAGGTAGCTGCCTTCTGTACCCCCCATTGTAACACGTGTGTAGCCCCGGACGTAAGGGCCGTGCTGATTTGACGTCATCCCCACCTTCCTCACATCTTACGACGGCAGTCTCTCTAGAGTCCTCAGCATAACCTGTTAGTAACTAAAGATAAGGGTTGCGCTCGTTATGGCACTTAAGCCGACACCTCACGGCACGAGCTGACGACA…	NR_112947.1 Bacteroides xylanisolvens XB1A 16S ribosomal RNA, par... 2538 0.0	99.64	RA9	1.48443
HA1479	Bacteroides clarus	GGACGCTCCTTGCGGTTACGTACTTCAGGTACCCCCGGCTTTCATGGCTTGACGGGCGGTGTGTACAAGGCCCGGGAACGTATTCACCGCGCCGTGGCTGATGCGCGATTACTAGCGAATCCAGCTTCATGGAGTCGGGTTGCAGACTCCAATCCGAACTGAGAGAGGTTTTGGGGATTAGCATCACGTCGCCGTGTAGCTGCCTTCTGTACCCCCCATTGTAACACGTGTGTAGCCCCGGACGTAAGGGCCGTGCTGATTTGACGTCATCCCCACCTTCCTCACATCTTACGACGGCAGTCTCGATAGAGTCCCCAGCATGACCTGATGGTAACTATCGATAAGGGTTGCGCTCGTTATGGCACTTAAGCCGACACCTCACGGCACGAGCTGACGACA…	NR_112893.1 Bacteroides clarus YIT 12056 16S ribosomal RNA, parti... 2571 0.0	99.928	RA9	1.48444
HA1480	Bacteroides salyersiae	AAGTCGAGGGGCATCAGGGTGTAGCAATACACCGCTGGCGACCGGCGCACGGGTGAGTAACACGTATCCAACCTGCCCTTTACTCGGGGATAGCCTTTCGAAAGAAAGATTAATACCCGATGGTATAACATGACCTCCTGGTTTTGTTATTAAAGAATTTCGGTAGAGGATGGGGATGCGTTCCATTAGGCAGTTGGCGGGGTAACGGCCCACCAAACCTTCGATGGATAGGGGTTCTGAGAGGAAGGTCCCCCACATTGGAACTGAGACACGGTCCAAACTCCTACGGGAGGCAGCAGTGAGGAATATTGGTCAATGGGCGAGAGCCTGAACCAGCCAAGTAGCGTGAAGGATGACCGCCCTATGGGTTGTAAACTTCTTTTATATGGGAATAAAGGG…	NR_112942.1 Bacteroides salyersiae strain JCM 12988 16S ribosomal... 2555 0.0	99.856	RA10	1.48445
HA1481	Parabacteroides distasonis	GTCGAGGGGCAGCGGGG-GTAGCAATAC-CCGCCGGCGACCGGCGCACGGGTGAGTAACGCGTATGCAACTTGCCTATCAGAGGGGGATAACCCGGCGAAAGTCGGACTAATACCGCATGAAGCAGGGGCCCCGCATGGGGATATTTGCTAAAGATTCATCGCTGATAGATAGGCATGCGTTCCATTAGGCAGTTGGCGGGGTAACGGCCCACCAAACCGACGATGGATAGGGGTTCTGAGAGGAAGGTCCCCCACATTGGTACTGAGACACGGACCAAACTCCTACGGGAGGCAGCAGTGAGGAATATTGGTCAATGGGCGCAAGCCTGAACCAGCCAAGTCGCGTGAGGGATGAAGGTTCTATGGATCGTAAACCTCTTTTATAAGGGAATAAAGTT…	NR_041342.1 Parabacteroides distasonis strain JCM 5825 16S riboso... 2486 0.0	99.062	RA10	1.48446
HA1482	Bacteroides koreensis	GCTCCTTGCGGTTACGTACTTCAGGTACCCCCGGCTTTCATGGCTTGACGGGCGGTGTGTACAAGGCCCGGGAACGTATTCACCGCGCCATGGCTGATGCGCGATTACTAGCGAATCCAGCTTCACGAAGTCGGGTTGCAGACTTCGATCCGAACTGAGAGAGGTTTTTGGGATTAGCATCCTGTCACCAGGTAGCCGCCTTCTGTACCCCCCATTGTAACACGTGTGTAGCCCCGGACGTAAGGGCCGTGCTGATTTGACGTCATCCCCACCTTCCTCACATCTTACGACGGCAGTCTCTCTAGAGTCCTCAGCATCACCTGTTAGTAACTAAAGATAAGGGTTGCGCTCGTTATGGCACTTAAGCCGACACCTCACGGCACGAGCTGACGACAACCA…	NR_159117.1 Bacteroides koreensis strain YS-aM39 16S ribosomal RN... 2556 0.0	99.856	RA11	1.48447
HA1483	Bacteroides koreensis	GGACGCTCCTTGCGGTTACGTACTTCAGGTACCCCCGGCTTTCATGGCTTGACGGGCGGTGTGTACAAGGCCCGGGAACGTATTCACCGCGCCATGGCTGATGCGCGATTACTAGCGAATCCAGCTTCACGAAGTCGGGTTGCAGACTTCGATCCGAACTGAGAGAGGTTTTTGGGATTAGCATCCTGTCACCAGGTAGCCGCCTTCTGTACCCCCCATTGTAACACGTGTGTAGCCCCGGACGTAAGGGCCGTGCTGATTTGACGTCATCCCCACCTTCCTCACATCTTACGACGGCAGTCTCTCTAGAGTCCTCAGCATAACCTGTTAGTAACTAAAGATAAGGGTTGCGCTCGTTATGGCACTTAAGCCGACACCTCACGGCACGAGCTGACGACA…	NR_159117.1 Bacteroides koreensis strain YS-aM39 16S ribosomal RN... 2567 0.0	99.928	RA7	1.48448
HA1484	Odoribacter splanchnicus	ATCCTCGCGGTTACGGACTTCAGGCACCCCCGGCTTCCATGGCTTGACGGGCGGTGTGTACAAGGCCCGGGAACGTATTCACCGCGCCATGGCTGATGCGCGATTACTAGCGAATCCAACTTCATGGAGTCGGGTTACAGACTCCAATCCGAACTACGACCGGCTTTTGAGATTGGCATCCAGTCACCTGGTAGCGGCCCTCTGTACCGGCCATTGTAACACGTGTGTAGCCCTGGGTGTAAGGGCCGTGCTGATTTGACGTCATCCCCGCCTTCCTCTCACCTTACGGTGGCAGTCCCGTTAGAGTGCTCATCATTACATGCTAGCAACTAACGGTAAGGGTTGCGCTCGTTATGGGACTTAACCCGACACCTCACGGCACGAGCTGACGACAACCAT…	NR_113075.1 Odoribacter splanchnicus strain JCM 15291 16S ribosom... 2540 0.0	99.712	RA8	1.48449
HA0738	Cloacibacillus evryensis	CGCTTCTTTCCCTTACGGGTTAAGCCTGCGGCTTCGGGTGCCCCCAACTCGGGTGGTGTGACGGGCGGTGTGTACAAGGCCCGGGAACGTATTCACCGCAGCTTGGCTGATCTGCGATTACTAGCGATTCCGGCTTCATGTAGTCGGGTTGCAGACTACAATCCGAACTGGGACCGGCTTTTAAGGATTCGCCAACTATCACTAGCAAGCTGCCTTCTGTGCCGGCCATTGTAGCACGTGTGTCGCCCTGGGCATAAAGGCCATGATGACTTGACGTCATCCCCACCTTCCTCCGCCTTGTCGGCGGCAGTCTCTCCAGAGTGCTCAACTTCACTTGTTAGCAACTGGACATAGGGGTTGCGCTCGTTGCGGGACTTAACCCAACATCTCACGACACGA…	NR_109636.1 Cloacibacillus porcorum strain CL-84 16S ribosomal RN... 2519 0.0	99.566	RA9	1.48450
WZ17	Cloacibacillus evryensis	TGC-AGTCGAACGAAATATACTAAGAAAGCTTGCTTTAATCGTAATTTAGTGGCGGACGGGTGAGTAACGCGTGAGGACTTGTCGGATACAGGGGGACAACAGATGGAAACGTCTGCTAATACCCCATAAGCCTTCGGGTAAAAGGAGCAATCCGGTATCTGAGAGACTCGCGTTCTATCAGCTAGTAGGTGGGGTAACGGCCCACCTAGGCCAAGACGGATAGCCGGACTGAGAGGTCGACCGGCCACACTGGAACTGAGAGACGGTCCAGACTCCTACGGGAGGCAGCAGTGGGGAATATTGGGCAATGGGGGGAACCCTGACCCAGCGACGCCGCGTGGGTGAAGAAATCCTTCGGGATGTAAAGCCCTGTTGTGTGGGAAGATAATGACGGTACC…	NR_109636.1 Cloacibacillus porcorum strain CL-84 16S ribosomal RN... 2525 0.0	99.496	RA9	1.48451
HA1487	Butyricimonas vaginalis	TGCAAGTCGAGGGGCAGCACGGGAGTAGCAATACCCCGGTGGCGACCGGCGCACGGGTGAGTAACACGTGTGCAACCAACCCCGTACCGGGAGATAACCCGCGGAAACGTGGACTAACACCCCATAACACCTTTCCCCCGCATGGGGGAGAGTTTAAAACCCCGGTGGTACGGGACGGGCACGCGCGACATTAGGTAGTTGGCGGGGTAACGGCCCACCAAGCCGACGATGTCTAGGGGTTCTGAGAGGAAGGTCCCCCACACTGGAACTGAGACACGGTCCAGACTCCTACGGGAGGCAGCAGTGAGGAATATTGGTCAATGGGCGAGAGCCTGAACCAGCCAAGTCGCGTGAGGGAAGAATGGTCTATGGCCTGTAAACCTCTTTTGTCAAGGAAGA…	NR_179642.1 Butyricimonas vaginalis strain Marseille-P4593 16S ri... 2542 0.0	99.569	RA10	1.48452
HA1488	Alistipes indistinctus	AGTCGAGGGGCAGCGGGTGGAGTATTTCGGTACTCCTGCCGGCGACCGGCGCACGGGTGCGTAACGCGTATGCAACCTACCTTTAACAGGGGGATAATCCGAAGAAATTTGGTCTAATACCCCATAATATCATTTAAGGCATCTTAGATGGTTGAAAATTCCGATGGTTAGAGATGGGCATGCGTTGTATTAGCTAGTTGGTGAGGTAACGGCTCACCAAGGCTACGATACATAGGGGGACTGAGAGGTTTTCCCCCCACACTGGTACTGAGACACGGACCAGACTCCTACGGGAGGCAGCAGTGAGGAATATTGGTCAATGGACGCAAGTCTGAACCAGCCATGCCGCGTGCAGGATGAAGGTGCTATGCATTGTAAACTGCTTTTGTACGAGGGTAA…	NR_112896.1 Alistipes indistinctus YIT 12060 16S ribosomal RNA, p... 2575 0.0	100	RA11	1.48453
HA1489	Bacteroides koreensis	GCAGTCGAGGGGCAGCATTTTAGTTTGCTTGCAAACTGAAGATGGCGACCGGCGCACGGGTGAGTAACACGTATCCAACCTGCCGATAACTCCGGAATAGCCTTTCGAAAGAAAGATTAATACCGGATGGTATACGAATATCGCATGATATTTTTATTAAAGAATTTCGGTTATCGATGGGGATGCGTTCCATTAGTTTGTTGGCGGGGTAACGGCCCACCAAGACTACGATGGATAGGGGTTCTGAGAGGAAGGTCCCCCACATTGGAACTGAGACACGGTCCAAACTCCTACGGGAGGCAGCAGTGAGGAATATTGGTCAATGGGCGAGAGCCTGAACCAGCCAAGTAGCGTGAAGGATGAAGGCTCTATGGGTCGTAAACTTCTTTTATATGGGAA…	NR_159117.1 Bacteroides koreensis strain YS-aM39 16S ribosomal RN... 2562 0.0	99.785	RA11	1.48454
HA1490	Odoribacter splanchnicus	GATCCTCGCGGTTACGGACTTCAGGCACCCCCGGCTTCCATGGCTTGACGGGCGGTGTGTACAAGGCCCGGGAACGTATTCACCGCGCCATGGCTGATGCGCGATTACTAGCGAATCCAACTTCATGGAGTCGGGTTACAGACTCCAATCCGAACTACGACCGGCTTTTGAGATTGGCATCCAGTCACCTGGTAGCGGCCCTCTGTACCGGCCATTGTAACACGTGTGTAGCCCTGGGTGTAAGGGCCGTGCTGATTTGACGTCATCCCCGCCTTCCTCTCACCTTACGGTGGCAGTCCCGTTAGAGTGCTCATCATTACATGCTAGCAACTAACGGTAAGGGTTGCGCTCGTTATGGGACTTAACCCGACACCTCACGGCACGAGCTGACGACAACCA…	NR_074535.1 Odoribacter splanchnicus strain DSM 220712 16S riboso... 2531 0.0	99.568	RA11	1.48455
HA1491	Collinsella aerofaciens	TTCGGCGCCTCCCCCCTCGCGGTTGGGCCGGCGACTTCGGGTGCAGACGACTCGGGTGGTGTGACGGGCGGTGTGTACAAGGCCCGGGAACGCATTCACCGCGGCATGCTGATCCGCGATTACTAGCAACTCCGACTTCATGGGGGCGGGTTGCAGCCCCCAATCCGAACTGGGGCCGGCTTTCCGGGATCCGCTCCCCCTCGCGGGGTGGCATCCCTCTGTACCGGCCATTGTAGCACGTGTGCAGCCCAGGGCATAAGGGGCATGATGACTTGACGTCGTCCCCGCCCTCCTCCGCCTTGACGGCGGCGGTCCCGCGTGGGTTCCCGGCATCACCCGATGGCAACACGCGGCGGGGGTTGCGCTCGTTGCGGGACTTAACCCAACATCTCACGACAC…	NR_113316.1 Collinsella aerofaciens strain JCM 10188 16S ribosoma... 2494 0.0	99.347	RA7	1.48456
HA1492	Phocaeicola massiliensis	AAGTCGAGGGGCAGCATGGTCTTAGCTTGCTAAGGCCGATGGCGACCGGCGCACGGGTGAGTAACGCGTATCCAACCTGCCTTACACTCTTGGACAGCCTTCTGAAAGGGAGATTAATACAAGATGTTATCATGAGTAAGCATTTTCGCATGATTAAAGGTTTACCGGTGTAAGATGGGGATGCGTTCCATTAGATAGTAGGCGGGGTAACGGCCCACCTAGTCTTCGATGGATAGGGGTTCTGAGAGGAAGGTCCCCCACATTGGAACTGAGACACGGTCCAAACTCCTACGGGAGGCAGCAGTGAGGAATATTGGTCAATGGACGAGAGTCTGAACCAGCCAAGTAGCGTGAAGGATGAAGGTTCTATGGATTGTAAACTTCTTTTATACGGGAATA…	NR_112938.1 Phocaeicola massiliensis strain B84634 16S ribosomal ... 2555 0.0	99.784	RA7	1.48457
HA1493	Blautia wexlerae	TTCGGCAGCTCCTTCTTTGCAGTTAGGTCACTGACTTCGGGCGTTACTGACTCCCATGGTGTGACGGGCGGTGTGTACAAGACCCGGGAACGTATTCACCGCGGCATTCTGATCCGCGATTACTAGCGATTCCAGCTTCGTGTAGTCGGGTTGCAGACTACAGTCCGAACTGGGACGTTATTTTTGGGATTTGCTCCATCTCACAATCTCGCTTCCCTTTGTTTACGCCATTGTAGCACGTGTGTAGCCCAAATCATAAGGGGCATGATGATTTGACGTCATCCCCGCCTTCCTCCAGGTTATCCCTGGCAGTCTCCCCAGAGTGCCCACCTTAAATGCTGGCTACTGAGGATAGGGGTTGCGCTCGTTGCGGGACTTAACCCAACATCTCACGACACG…	NR_044054.1 Blautia wexlerae DSM 19850 16S ribosomal RNA, partial... 2540 0.0	99.428	RA8	1.48458
HA1494	Bacteroides cellulosilyticus	GGCCGCTCCTTGCGGTTACGGACTTCAGGTACCCCCGGCTTTCATGGCTTGACGGGCGGTGTGTACAAGGCCCGGGAACGTATTCACCGCGCCGTGGCTGATGCGCGATTACTAGCGAATCCAGCTTCATGGAGTCGGGTTGCAGACTCCAATCCGAACTGAGAGAGGCTTTTGGGATTAGCATCACATCGCTGTGTAGCTGCCTTCTGTACCCCCCATTGTAACACGTGTGTAGCCCCGGACGTAAGGGCCGTGCTGATTTGACGTCATCCCCACCTTCCTCACATCTTACGACGGCAGTCTCTCTAGAGTCCTCAGCATGACCTGTTAGTAACTAAAGATAAGGGTTGCGCTCGTTATGGCACTTAAGCCGACACCTCACGGCACGAGCTGACGACA…	NR_112933.1 Bacteroides cellulosilyticus strain JCM 15632 16S rib... 2545 0.0	99.712	RA8	1.48459
HA1495	Phocaeicola vulgatus	GCTCCTCGCGGTTACGCACTTCAGGTACCCCCGGCTCCCATGGCTTGACGGGCGGTGTGTACAAGGCCCGGGAACGTATTCACCGCGCCGTGGCTGATGCGCGATTACTAGCGAATCCAGCTTCGTGGAGTCGGGTTGCAGACTCCAGTCCGAACTGAGAGAGGTTTTGGGGATTGGCATCCACTCGCGTGGTAGCGGCCCTCTGTACCCCCCATTGTAACACGTGTGTAGCCCCGGACGTAAGGGCCGTGCTGATTTGACGTCATCCCCACCTTCCTCACATCTTACGATGGCAGTCTTGTCAGAGTCCTCAGCGAAACCTGTTAGTAACTGACAACAAGGGTTGCGCTCGTTATGGCACTTAAGCCGACACCTCACGGCACGAGCTGACGACAACCA…	NR_074515.1 Phocaeicola vulgatus ATCC 8482 16S ribosomal RNA, par... 2555 0.0	99.785	RA8	1.48460
HA1496	Neobitarella massiliensis	GATGTTGTTAGTGGCGGACGGGTGAGTAACACGTGAGCAACCTACCTCAGAGTGGGGGACAACAGTTGGAAACGACTGCTAATACCGCATAAGATGGCAGGGTCGCATGGCCTGGTCATAAAAGGAGCA-ATTCGCTCTGAGATGGGCTCGCGTCTGATTAGCTAGTTGGTGAGGTAACGGCCCACCAAGGCAACGATCAGTAGCCGGACTGAGAGGTTGAACGGCCACATTGGGACTGAGACACGGCCCAGACTCCTACGGGAGGCAGCAGTGGGGAATATTGCACAATGGGGGAAACCCTGATGCAGCGACGCCGCGTGAGGGAAGACGGTTTTCGGATTGTAAACCTCTGTCTTGTGGGACGATAGTGACGGTACCACAGGAGGAAGCCATGGCTA…	NR_179430.1 Bittarella massiliensis strain GD6 16S ribosomal RNA,... 2104 0.0	99.925	RA8	1.48461
HA1497	Gordonibacter pamelaeae	TGC-AGTCGAACGATTAAGACGGCTTCGGCCGTGAATAGAGTGGCGAACGGGTGAGTAACACGTGACCAACCTGCCCCCTACCCCGGGATAACGCAAGGAAACCTGCGCTAATACCGGATACTCCTTCCCCTGCTCCTGCAGGGGTCGGGAAAGCCCAGACGGTAGGGGATGGGGTCGCGGCCCATTAGGTAGACGGCGGGGCAACGGCCCACCGTGCCTGCGATGGGTAGCCGGGTTGAGAGACCGACCGGCCACATTGGGACTGAGATACGGCCCAGACTCCTACGGGAGGCAGCAGTGGGGAATTTTGCGCAATGGGGGGAACCCTGACGCAGCAACGCCGCGTGCGGGATGAAGGCCTTCGGGTTGTAAACCGCTTTCAGCAGGGAAGATAGTGA…	NR_102934.1 Gordonibacter pamelaeae 7-10-1-b 16S ribosomal RNA, p... 2527 0.0	99.855	RA8	1.48462
HA1498	Lachnospira pectinoschiza	GGCTCCTTCTTTCGTTAGGTCACCGACTTCGGGCATTTCCGACTCCCATGGTGTGACGGGCGGTGTGTACAAGACCCGGGAACGTATTCACCGCGACATTCTGATTCGCGATTACTAGCGATTCCAGCTTCATGTAGTCGAGTTGCAGACTACAATCCGAACTGAGACGTTATTTTTGTGATTTGCTTAAGCTCACACTCTCGCTTCACTTTGTTTACGCCATTGTAGCACGTGTGTAGCCCAAGTCATAAGGGGCATGATGATTTGACGTCATCCCCACCTTCCTCCAGGTTATCCCTGGCAGTCTTCCTAGAGTGCCCACCTTATATGCTGGCTACTAAGAATAGGGGTTGCGCTCGTTGCGGGACTTAACCCAACATCTCACGACACGAGCTGACG…	NR_118667.1 Lachnospira pectinoschiza strain 150-1 16S ribosomal ... 2405 0.0	97.004	RA8	1.48463
HA1499	Klebsiella pneumoniae	AGCGCCCTCCCGAAGGTTAAGCTACCTACTTCTTTTGCAACCCACTCCCATGGTGTGACGGGCGGTGTGTACAAGGCCCGGGAACGTATTCACCGTAGCATTCTGATCTACGATTACTAGCGATTCCGACTTCATGGAGTCGAGTTGCAGACTCCAATCCGGACTACGACATACTTTATGAGGTCCGCTTGCTCTCGCGAGGTCGCTTCTCTTTGTATATGCCATTGTAGCACGTGTGTAGCCCTGGTCGTAAGGGCCATGATGACTTGACGTCATCCCCACCTTCCTCCAGTTTATCACTGGCAGTCTCCTTTGAGTTCCCGGCCGGACCGCTGGCAACAAAGGATAAGGGTTGCGCTCGTTGCGGGACTTAACCCAACATTTCACAACACGAGCTGA…	NR_117683.1 Klebsiella pneumoniae strain DSM 30104 16S ribosomal ... 2573 0.0	99.716	RA8	1.48464
HA1500	Eisenbergiella tayi	GGTATAACTTAGTGGCGGACGGGTGAGTAACGCGTGGGAAACCTGCCCTGTACCGGGGGATAACACTTAGAAATAGGTGCTAATACCGCATAAGCGCACGGAACTGCATGGTTCTGTGTGAAAAACTCCGGTGGTACAGGATGGTCCCGCGTCTGATTAGCCAGTTGGCAGGGTAACGGCCTACCAAAGCGACGATCAGTAGCCGGCCTGAGAGGGTGAACGGCCACATTGGGACTGAGACACGGCCCAAACTCCTACGGGAGGCAGCAGTGGGGAATATTGCACAATGGGGGAAACCCTGATGCAGCGACGCCGCGTGAGTGAAGAAGTATTTCGGTATGTAAAGCTCTATCAGCAGGGAAGAAAATGACGGTACCTGACTAAGAAGCCCCGGCTAAC…	NR_118643.1 Eisenbergiella tayi strain B086562 16S ribosomal RNA,... 2479 0.0	99.558	RA9	1.48465
HA1501	Phascolarctobacterium faecium	GTCGAACGGAGAATTTTATTTCGGTAGAATTCTTAGTGGCGAACGGGTGAGTAACGCGTAGGCAACCTGCCCTTTAGACGGGGACAACATTCCGAAAGGAGTGCTAATACCGGATGTGATCATCGTGCCGCATGGCAGGATGAAGAAAGATGGCCTCTACAAGTAAGCTATCGCTAAAGGATGGGCCTGCGTCTGATTAGCTAGTTGGTAGTGTAACGGACTACCAAGGCGATGATCAGTAGCCGGTCTGAGAGGATGAACGGCCACATTGGGACTGAGACACGGCCCAAACTCCTACGGGAGGCAGCAGTGGGGAATCTTCCGCAATGGACGAAAGTCTGACGGAGCAACGCCGCGTGAGTGATGAAGGATTTCGGTCTGTAAAGCTCTGTTGTTTAT…	NR_026111.1 Phascolarctobacterium faecium strain ACM 3679 16S rib... 2615 0.0	99.789	RA9	1.48466
HA1502	Peptoniphilus tyrrelliae	TTCGACTGCTGCTTCCTTACGGTTCGCTCGCAGGCTTCGGGTATTACAAGCTCCCATGGTGTGACGGGCGGTGTGTACAAGACCCGGGAACGCATTCACCGCAGCATTCTGATCTGCGATTACTAGCAACTCCATCTTCATGTACTCGAGTTGCAGAGTACAATCCGAACTGAGAAAGGCTTTTTGAGGTTTGCTTAATATCACTATTTTGCTTCCCTTTGTACCTTCCATTGTAGCACGTGTGTAGCCCAAGGCATATAGGGCATGATGATTTGACGTCATCCCCACCTTCCTCCGATTTATCATCGGCAGTCTCTTTAGAGTTCCCATCCGAAATGCTGGCAACTAAAGATAAGGGTTGCGCTCGTTGCGGGACTTAACCCAACATCTCACGACACG…	NR_117555.1 Peptoniphilus tyrrelliae strain RMA 19911 16S ribosom... 2551 0.0	99.642	RA9	1.48467
HA1503	Peptoniphilus hominis	TGCCTCCTTGCGGTTGGCTCGCTGGCTTCGGGTATTGCCAACTCCCATGGTGTGACGGGCGGTGTGTACAAGACCCGGGAACGCATTCACCGCGACATTCTGATTCGCGATTACTAGCAACTCCGACTTCATGCAGGCGAGTTGCAGCCTGCAATCCGAACTGGGATCGGCTTTTTGAGATTCGCTTGCGATCGCTCGTTTGCTGCCCTCTGTACCGACCATTGTAGCACGTGTGTAGCCCAGGACATAAAGGGCATGATGATTTGACGTCATCCCCACCTTCCTCCGATTTATCATCGGCAGTCCCTTTAGAGTTCCCACCTTTACGTGCTGGCAACTAAAAGTAAGGGTTGCGCTCGTTGCGGGACTTAACCCAACATCTCACGACACGAGCTGACG…	NR_179558.1 Peptoniphilus urinimassiliensis strain Marseille-P319... 2446 0.0	98.418	RA9	1.48468
HA1504	Phocaeicola vulgatus	TGC-AGTCGAGGGGCAGCATGGTCTTAGCTTGCTAAGGCCGATGGCGACCGGCGCACGGGTGAGTAACACGTATCCAACCTGCCGTCTACTCTTGGACAGCCTTCTGAAAGGAAGATTAATACAAGATGGCATCATGAGTCCGCATGTTCACATGATTAAAGGTATTCCGGTAGACGATGGGGATGCGTTCCATTAGATAGTAGGCGGGGTAACGGCCCACCTAGTCTTCGATGGATAGGGGTTCTGAGAGGAAGGTCCCCCACATTGGAACTGAGACACGGTCCAAACTCCTACGGGAGGCAGCAGTGAGGAATATTGGTCAATGGGCGAGAGCCTGAACCAGCCAAGTAGCGTGAAGGATGACTGCCCTATGGGTTGTAAACTTCTTTTATAAAGGA…	NR_074515.1 Phocaeicola vulgatus ATCC 8482 16S ribosomal RNA, par... 2573 0.0	99.928	RA10	1.48469
HA1505	Alistipes shahii	GGTCGCTCCTTGCGGTCACGAACTTCAGGCACCCCCAGCTTCCATGGCTTGACGGGCGGTGTGTACAAGGCCCGGGAACGTATTCACCGCGCCATGGCTGATGCGCGATTACTAGCGAATCCAACTTCACGGAGGCGGGTTTCAGCCTCCGATCCGAACTGAGATAGGCTTTCGAGATTCGCATCCCATCACTGGGTAGCTGCCCTCTGTACCTACCATTGTAACACGTGTGTAGCCCCGGACGTAAGGGCCGTGCTGATTTGACGTCATCCCCACCTTCCTCTCGGCTTACACCGGCAGTCCCGCCAGAGTGCCCAGCTTGACCTGATGGCAACTAACGGTAGGGGTTGCGCTCGTTATGGGACTTAACCCGACACCTCACGGCACGAGCTGACGACA…	NR_102861.1 Alistipes shahii WAL 8301 16S ribosomal RNA, partial ... 2545 0.0	99.784	RA10	1.48470
HA1506	Catenibacterium faecis	TGC-AGTCGAACGAATCTCTTTTAGA-GATGAGTGGCGAACGGGTGAGTAATACATAGGTAACCTGCCCCTGTGCGGGGGATAACAGGAGGAAACTCCTGCTAATACCGCATAGCCATGAGCACCGCATGGAGCTCATGCCAAATATCCTTTCGGGGATAGCGCAGGGATGGACCTATGGCGCATTAGCTGGTTGGCGGGGCAACGGCCCACCAAGGCAACGATGCGTAGCCGGCCTGAGAGGGCGGACGGCCACATTGGGACTGAGACACGGCCCAGACTCCTACGGGAGGCAGCAGTAGGGAATTTTCGGCAATGGGGGAAACCCTGACCGAGCAACGCCGCGTGAGCGAAGAAGGCCTTCGGGTCGTAAAGCTCTGTTGTAAAGGAAGAACGGCGC…	NR_027526.1 Catenibacterium mitsuokai strain DSM 15897 16S riboso... 2383 0.0	99.784	RA10	1.48471
HA1507	Gordonibacter pamelaeae	TGC-AGTCGAACGATTAAGACGGCTCCGGCCGTGAATAGAGTGGCGAACGGGTGAGTAACACGTGACCAACCTGCCCCCTACCCCGGGATAACGCAAGGAAACCTGCGCTAATACCGGATACTCCTTCCCCTGCTCCTGCAGGGGTCGGGAAAGCCCAGACGGTAGGGGATGGGGTCGCGGCCCATTAGGTAGACGGCGGGGCAACGGCCCACCGTGCCTGCGATGGGTAGCCGGGTTGAGAGACCGACCGGCCACATTGGGACTGAGATACGGCCCAGACTCCTACGGGAGGCAGCAGTGGGGAATTTTGCGCAATGGGGGGAACCCTGACGCAGCAACGCCGCGTGCGGGATGAAGGCCTTCGGGTTGTAAACCGCTTTCAGCAGGGAAGATAGTGA…	NR_102934.1 Gordonibacter pamelaeae 7-10-1-b 16S ribosomal RNA, p... 2527 0.0	99.927	RA10	1.48472
HA1508	Bacteroides caccae	GGACGCTCCTTGCGGTTACGTACTTCAGGTACCCCCGGCTTTCATGGCTTGACGGGCGGTGTGTACAAGGCCCGGGAACGTATTCACCGCGCCATGGCTGATGCGCGATTACTAGCGAATCCAGCTTCACGAAGTCGGGTTGCAGACTTCGATCCGAACTGAGAGAGGTTTTTGGGATTGGCATCCTGTCACCAGGTAGCGGCCTTCTGTACCCCCCATTGTAACACGTGTGTAGCCCCGGACGTAAGGGCCGTGCTGATTTGACGTCATCCCCACCTTCCTCACATCTTACGACGGCAGTCTCTCCAGAGTCCTCAGCATGACCTGTTAGTAACTGAAGATAAGGGTTGCGCTCGTTATGGCACTTAAGCCGACACCTCACGGCACGAGCTGACGACA…	NR_112932.1 Bacteroides caccae strain JCM 9498 16S ribosomal RNA,... 2547 0.0	99.784	RA10	1.48473
HA1509	Waltera fermentans	TCACCGACTTCGGGCATTACCTACTCCCATGGTGTGACGGGCGGTGTGTACAAGACCCGGGAACGTATTCACCGCAGCATTCTGATCTGCGATTACTAGCGATTCCAGCTTCATGCAGGCGAGTTGCAGCCTGCAATCCGAACTGGGACGTTATTTTTGGGATTTGCTCCATGTCACCACTTCGCTTCCCTCTGTTTACGCCATTGTAGCACGTGTGTAGCCCTGGTCATAAGGGGCATGATGATTTGACGTCATCCCCACCTTCCTCCGGGTTATCCCCGGCAGTCTCTCTAGAGTGCCCATCTTACTGCTGGCTACTAAAGATAGGGGTTGCGCTCGTTGCGGGACTTAACCCAACATCTCACGACACGAGCTGACGACAACCATGCACCACCTGTC…	NR_180833.1 Waltera intestinalis strain WCA3-601-WT-6H 16S riboso... 2076 0.0	95.015	RA10	1.48474
HA1510	Pseudoflavonifractor intestinalis	CGCCCCCATTGCTGTTAGGCTACGGACTTCGGGTATTCCCGACTCTCATGGTGTGACGGGCGGTGTGTACAAGGCCCGGGAACGTATTCACCGCGGCATGCTGATCCGCGATTACTAGCGATTCCAACTTCACGCAGGCGGGTTGCAGCCTGCGATCCGAACTGGGATGGCTTTTAGGGGTTTGCTCTACCTCGCGGTTTTGCCTCCCTCTGTTAACCACCATTGTAGTACGTGTGTGGCCCAGGACATAAGGGGCATGATGATTTGACGTCGTCCCCGCCTTCCTCCGTTTTGTCAACGGCAGTCTCGCTAGAGTGCTCTTGCGTAGCAACTAACAATAGGGGTTGCGCTCGTTGCGGGACTTAACCCAACATCTCACGACACGAGCTGACGACAACC…	NR_025670.1 Pseudoflavonifractor capillosus ATCC 29799 16S riboso... 2172 0.0	94.782	RA11	1.48475
HA1511	Blautia intestinalis	TGC-AGTCGAACGGGAAACTTTTTATTGAAGCTTCGGCAGATTTAGC-TGGTTTCTAGTGGCGGACGGGTGAGTAACGCGTGGGTAACCTGCCCTATACAGGGGGATAACAACCAGAAATGGTTGCTAATACCGCATAAGCGCACAGGACCGCATGGTCCGGTGTGAAAAACTCCGGTGGTATAGGATGGACCCGCGTTGGATTAGCCAGTTGGCAGGGTAACGGCCTACCAAAGCGACGATCCATAGCCGGCCTGAGAGGGTGAACGGCCACATTGGGACTGAGACACGGCCCAGACTCCTACGGGAGGCAGCAGTGGGGAATATTGCACAATGGGGGAAACCCTGATGCAGCGACGCCGCGTGAAGGAAGAAGTATCTCGGTATGTAAACTTCTATC…	NR_181402.1 Blautia intestinalis strain 27-44 16S ribosomal RNA, ... 2503 0.0	99.421	RA11	1.48476
HA1512	Blautia flagellata	ATAACAGCCAGAAATGGCTGCTAATACCGCATAAGCGCACAGAACCGCATGGTTCCGTGTGAAAAACTCCGGTGGTATAAGATGGACCCGCGTTGGATTAGCTAGTTGGCAGGGCAGCGGCCTACCAAGGCGACGATCCATAGCCGGCCTGAGAGGGTGAACGGCCACATTGGGACTGAGACACGGCCCAGACTCCTACGGGAGGCAGCAGTGGGGAATATTGCACAATGGGGGAAACCCTGATGCAGCGACGCCGCGTGAAGGAAGAAGTATCTCGGTATGTAAACTTCTATCAGCAGGGAAGATAATGACGGTACCTGACTAAGAAGCCCCGGCTAACTACGTGCCAGCAGCCGCGGTAATACGTAGGGGGCGAGCGTTATCCGGATTTACTGGGTG…	NR_109014.1 Blautia faecis strain M25 16S ribosomal RNA, partial ... 2222 0.0	98.416	RA11	1.48477
HA1513	Phocaeicola vulgatus	TGC-AGTCGAGGGGCAGCATGGTCTTAGCTTGCTAAGGCCGATGGCGACCGGCGCACGGGTGAGTAACACGTATCCAACCTGCCGTCTACTCTTGGACAGCCTTCTGAAAGGAAGATTAATACAAGATGGCATCATGAGTCCGCATGTTCACATGATTAAAGGTATTCCGGTAGACGATGGGGATGCGTTCCATTAGATAGTAGGCGGGGTAACGGCCCACCTAGTCTTCGATGGATAGGGGTTCTGAGAGGAAGGTCCCCCACATTGGAACTGAGACACGGTCCAAACTCCTACGGGAGGCAGCAGTGAGGAATATTGGTCAATGGGCGAGAGCCTGAACCAGCCAAGTAGCGTGAAGGATGACTGCCCTATGGGTTGTAAACTTCTTTTATAAAGGA…	NR_074515.1 Phocaeicola vulgatus ATCC 8482 16S ribosomal RNA, par... 2562 0.0	99.785	RA11	1.48478
HA1514	Parabacteroides merdae	GTCGAGGGGCAGCATGATTTGTAGCAATACAGATTGATGGCGACCGGCGCACGGGTGAGTAACGCGTATGCAACTTACCTATCAGAGGGGGATAGCCCGGCGAAAGTCGGATTAATACCCCATAAAACAGGGGTCCCGCATGGGAATATTTGTTAAAGATTCATCGCTGATAGATAGGCATGCGTTCCATTAGGCAGTTGGCGGGGTAACGGCCCACCAAACCGACGATGGATAGGGGTTCTGAGAGGAAGGTCCCCCACATTGGTACTGAGACACGGACCAAACTCCTACGGGAGGCAGCAGTGAGGAATATTGGTCAATGGCCGAGAGGCTGAACCAGCCAAGTCGCGTGAAGGAAGAAGGATCTATGGTTTGTAAACTTCTTTTATAGGGGAATAA…	NR_041343.1 Parabacteroides merdae strain JCM 9497 16S ribosomal ... 2558 0.0	99.856	RA7	1.48479
HA1515	Alistipes putredinis	GGTCGCTCCTTGCGGTCACGAACTTCAGGCACCCCCGGCTCCCATGGCTTGACGGGCGGTGTGTACAAGGCCCGGGAACGTATTCACCGCGCCATGGCTGATGCGCGATTACTAGCGAATCCAACTTCATGGAGGCGGGTTTCAGCCTCCAATCCGAACTGAGATAGGCTTTCGAGATTCGCATCCCATCGCTGGGTAGCTGCCCTCTGTACCTACCATTGTAACACGTGTGTAGCCCCGGACGTAAGGGCCGTGCTGATTTGACGTCATCCCCACCTTCCTCTCGGCTTACACCGGCAGTCCCGCCAGAGTGCCCAGCTTCACCTGATGGCAACTAACGGTAGGGGTTGCGCTCGTTATGGGACTTAACCCGACACCTCACGGCACGAGCTGACGACA…	NR_113152.1 Alistipes putredinis strain JCM 16772 16S ribosomal R... 2571 0.0	99.928	RA8	1.48480
HA1516	Neglectibacter timonensis	CTTGCGGTTAGACTACTGACTTCGGGTATTACCGGCTCCCATGGTGTGACGGGCGGTGTGTACAAGGCCCGGGAACGTATTCACCGCGGCATGCTGATCCGCGATTACTAGCAATTCCAACTTCACGCAGGCGGGTTTCAGCCTACGATCCGAACTGAGACCATTTTTAGGGTTTTGCTCCACCTCGCGGGCTTGCTTCCCTCTGTTAATGGCCATTGTAGTACGTGTGAGGCCCAGGTCATAAGGGGCATGATGATTTGACGTCGTCCCCACCTTCCTCCGTTTTGTCAACGGCAGTCCTGCTAGAGTGCTCTTGCGTAGCAACTAACAGTAAGGGTTGCGCTCGTTGCGGGACTTAACCCAACATCTCACGACACGAGCTGACGACAACCATGCACC…	NR_144736.1 Neglectibacter timonensis strain SN17 16S ribosomal R... 2545 0.0	100	RA9	1.48481
HA1517	Cloacibacillus porcorum	TGC-AGTCGAACGAAATTACGAAGAAAGCTTGCTTTAATCGTAATTTAGTGGCGGACGGGTGAGTAACGCGTGAGGACTTGTCGGATACAGGGGGACAACAGATGGAAACGTCTGCTAATACCCCATAAGCCTTCGGGTAAAAGGAGCAATCCGGTATCTGAGAGACTCGCGTTCTATCAGCTAGTAGGTGGGGTAACGGCCCACCTAGGCCAAGACGGATAGCCGGACTGAGAGGTCGACCGGCCACACTGGAACTGAGAGACGGTCCAGACTCCTACGGGAGGCAGCAGTGGGGAATATTGGGCAATGGGGGGAACCCTGACCCAGCGACGCCGCGTGGGTGAAGAAATCCTTCGGGATGTAAAGCCCTGTTGTGTGGGAAGATAATGACGGTACCA…	NR_109636.1 Cloacibacillus porcorum strain CL-84 16S ribosomal RN... 2521 0.0	99.566	RA9	1.48482
HA1518	Bacteroides eggerthii	GGGGCAGCATGTATTGAAGCTTGCTTCAATCGATGGCGACCGGCGCACGGGTGAGTAACACGTATCCAACCTGCCGATAACTCGGGGATAGCCTTTCGAAAGAAAGATTAATACCCGATAGTATAGTATTTCCGCATGGTTTCACTATTAAAGAATTTCGGTTATCGATGGGGATGCGTTCCATTAGATAGTTGGCGGGGTAACGGCCCACCAAGTCAACGATGGATAGGGGTTCTGAGAGGAAGGTCCCCCACATTGGAACTGAGACACGGTCCAAACTCCTACGGGAGGCAGCAGTGAGGAATATTGGTCAATGGACGAGAGTCTGAACCAGCCAAGTAGCGTGAAGGATGACTGCCCTATGGGTTGTAAACTTCTTTTATACGGGAATAAAGTGGA…	NR_112935.1 Bacteroides eggerthii strain JCM 12986 16S ribosomal ... 2531 0.0	99.711	RA9	1.48483
HA1519	Zhonglingia intestinalis	ACGGCTTCCTCCTTGCGGTTGGACCACCGGCTTCGGGTATTATCAACTCCCATGGTTTGACGGGCGGTGTGTACAAGGCCCGAGAACGTATTCACCGCGGCATGCTGATCCGCGATTACTAGCGATTCCGACTTCATGAAGTCGAGTTGCAGACTTCAATCCGAACTGAGACGACCTTTCCGAGATTCGCTTACAGTCACCTGCTCGCTGCTCTTTGTAGCCGCCATTGTAGTACGTGTGTAGCCCAGGCCATAAGGGGCATGATGATTTGACGTCATCCCCACCTTCCTCCGGTTTGTCACCGGCAGTCTCTCCAGAGTCCCTAACTTAATACTGGTAACTGAAGACAAGGGTTGCGCTCGTTGCGGGACTTAACCCAACATCTCACGACACGAGCTG…	NR_147369.1 Traorella massiliensis strain Marseille-P3110 16S rib... 2431 0.0	97.934	RA9	1.48484
HA1520	Phocaeicola massiliensis	GTCGAGGGGCAGCATGGTCTTAGCTTGCTAAGGCCGATGGCGACCGGCGCACGGGTGAGTAACGCGTATCCAACCTGCCTTACACTCTTGGACAGCCTTCTGAAAGGGAGATTAATACAAGATGTTATCATGAGTAAGCATTTTCGCATGATTAAAGGTTTACCGGTGTAAGATGGGGATGCGTTCCATTAGATAGTAGGCGGGGTAACGGCCCACCTAGTCTTCGATGGATAGGGGTTCTGAGAGGAAGGTCCCCCACATTGGAACTGAGACACGGTCCAAACTCCTACGGGAGGCAGCAGTGAGGAATATTGGTCAATGGACGAGAGTCTGAACCAGCCAAGTAGCGTGAAGGATGAAGGTTCTATGGATTGTAAACTTCTTTTATACGGGAATAAA…	NR_112938.1 Phocaeicola massiliensis strain B84634 16S ribosomal ... 2564 0.0	99.857	RA10	1.48485
HA1521	Bacteroides finegoldii	ACGCTCCTCGCGGTTACGTACTTCAGGTACCCCCGGCTTTCATGGCTTGACGGGCGGTGTGTACAAGGCCCGGGAACGTATTCACCGCGCCATGGCTGATGCGCGATTACTAGCGAATCCAGCTTCACGAAGTCGGGTTGCAGACTTCGATCCGAACTGAGAGAGGTTTTTGGGATTAGCATCCTGTCACCAGGTAGCTGCCTTCTGTACCCCCCATTGTAACACGTGTGTAGCCCCGGACGTAAGGGCCGTGCTGATTTGACGTCATCCCCACCTTCCTCACATCTTACGACGGCAGTCTCTCCAGAGTCCTCAGCATGACCTGTTAGTAACTGAAGATAAGGGTTGCGCTCGTTATGGCACTTAAGCCGACACCTCACGGCACGAGCTGACGACAAC…	NR_041313.1 Bacteroides finegoldii strain 199 16S ribosomal RNA, ... 2501 0.0	99.278	RA10	1.48486
HA1522	Eggerthella lenta	TGC-AGTCGAACGATG-AACCGCCCTCGGGCGGACATGAAGTGGCGAACGGGTGAGTAACACGTGACCAACCTGCCCCCCTCTCCGGGACAACCTTGGGAAACCGAGGCTAATACCGGATACTCCCTC-CCCTGCTCCTGCAGGGGTCGGGAAAGCCCAGGCGGAGGGGGATGGGGTCGCGGCCCATTAGGTAGTAGGCGGGGTAACGGCCCACCTAGCCCGCGATGGGTAGCCGGGTTGAGAGACCGACCGGCCACATTGGGACTGAGATACGGCCCAGACTCCTACGGGAGGCAGCAGTGGGGAATTTTGCGCAATGGGGGCAACCCTGACGCAGCAACGCCGCGTGCGGGACGACGGCCTTCGGGTTGTAAACCGCTTTCAGCAGGGAAGAAATTC…	NR_074377.1 Eggerthella lenta strain DSM 2243 16S ribosomal RNA, ... 2442 0.0	98.694	RA10	1.48487
HA1523	Guangjia hominis	AAGTCGAACGGAGCACTCTTGACGGAGTTTTCGGACAACGGATGGAGTTGCTTAGTGGCGGACGGGTGAGTAACGCGTGAGGAACCTGCCTTGGAGTGGGGGATAACAGTCCGAAAGGACTGCTAATACCGCATGAAGCAGAGGAGCTGCATGGCTCT-TCTGCCAAAGATCTATCGCTCTGAGATGGCCTCGCGTCTGATTAGCTAGTTGGCAGGGTAAAGGCCTACCAAGGCGACGATCAGTAGCCGGACTGAGAGGTCGGCCGGCCACATTGGGACTGAGACACGGCCCAGACTCCTACGGGAGGCAGCAGTGGGGAATATTGGGCAATGGGCGCAAGCCTGACCCAGCAACGCCGCGTGAAGGAAGAAGGCTCTCGGGTTGTAAACTTCTTTTAA…	NR_179426.1 Intestinimonas gabonensis strain GM5 16S ribosomal RN... 2067 0.0	93.362	RA10	1.48488
HA1524	Odoribacter splanchnicus	GCAATACCTTGATGGCGACCGGCGCACGGGGGAGTAACGCGTATGCAACCTGCCCGATACCGGGGTATAGCCCATGGAAACGTGGATTAACACCCCATAGTACTTTTATCCTGCCTGGGATGGGAGTTAAATGTTCAAGGTATCGGATGGGCATGCGTCCTATTAGTTAGTTGGCGGGGTAACAGCCCACCAAGACGATGATAGGTAGGGGTTCTGAGAGGAAGGTCCCCCACATTGGAACTGAGACACGGTCCAAACTCCTACGGGAGGCAGCAGTGAGGAATATTGGTCAATGGACGAGAGTCTGAACCAGCCAAGTCGCGTGAGGGAAGACTGCCCTATGGGTTGTAAACCTCTTTTATAAGGGAAGAATAAGTTCTACGTGTAGAATGATGCCTG…	NR_074535.1 Odoribacter splanchnicus strain DSM 220712 16S riboso... 2503 0.0	99.707	RA10	1.48489
HA1525	Asaccharobacter celatus	TCCGCCCCAGAAGGGTTCGGCCGGCGGCTTCGGGTGCAGACGACTCGGGTGGTGTGACGGGCGGTGTGTACAAGGCCCGGGAACGTATTCACCGCGGCATGCTGATCCGCGATTACTAGCAACTCCGACTTCACGCAGGCGGGTTGCAGCCTGCGATCCGAACTGGGACCGGCTTTCCGGGATCCGCTCCCCCTCGCGGGGTGGCAACCCTCTGTACCGGCCATTGTAGCACGTGTGCAGCCCAGGGCATAAGGGGCATGATGACTTGACGTCGTCCCCACCTTCCTCCGGCTTGACGCCGGCAGTCTCCCGCGAGTCCCCAACTCAATGCTGGCAACACGGGACGGGGGTTGCGCTCGTTGCGGGACTTAACCCAACATCTCACGACACGAGCTGACG…	NR_114402.1 Adlercreutzia equolifaciens subsp. celatus strain JCM... 2508 0.0	100	RA10	1.48490
HA1526	Enterococcus faecium	TTAGGCGGCTGGCTCCAAAAAGGTTACCTCACCGACTTCGGGTGTTACAAACTCTCGTGGTGTGACGGGCGGTGTGTACAAGGCCCGGGAACGTATTCACCGCGGCGTGCTGATCCGCGATTACTAGCGATTCCGGCTTCATGCAGGCGAGTTGCAGCCTGCAATCCGAACTGAGAGAAGCTTTAAGAGATTAGCTTAGCCTCGCGACTTCGCAACTCGTTGTACTTCCCATTGTAGCACGTGTGTAGCCCAGGTCATAAGGGGCATGATGATTTGACGTCATCCCCACCTTCCTCCGGTTTGTCACCGGCAGTCTTGCTAGAGTGCCCAACTGAATGATGGCAACTAACAATAAGGGTTGCGCTCGTTGCGGGACTTAACCCAACATCTCACGACACG…	NR_114742.1 Enterococcus faecium strain DSM 20477 16S ribosomal R... 2619 0.0	99.79	RA11	1.48491
HA1527	Alistipes putredinis	GGTCGCTCCTTGCGGTCACGAACTTCAGGCACCCCCGGCTCCCATGGCTTGACGGGCGGTGTGTACAAGGCCCGGGAACGTATTCACCGCGCCATGGCTGATGCGCGATTACTAGCGAATCCAACTTCATGGAGGCGGGTTTCAGCCTCCAATCCGAACTGAGATAGGCTTTCGAGATTCGCATCCCATCGCTGGGTAGCTGCCCTCTGTACCTACCATTGTAACACGTGTGTAGCCCCGGACGTAAGGGCCGTGCTGATTTGACGTCATCCCCACCTTCCTCTCGGCTTACACCGGCAGTCCCGCCAGAGTGCCCAGCTTCACCTGATGGCAACTAACGGTAGGGGTTGCGCTCGTTATGGGACTTAACCCGACACCTCACGGCACGAGCTGACGACA…	NR_113152.1 Alistipes putredinis strain JCM 16772 16S ribosomal R... 2571 0.0	99.928	RA11	1.48492
HA1528	Clostridium perfringens	TGC-AGTCGAGCGATGAAGTTTCCTTCGGGAAACGGATTAGCGGCGGACGGGTGAGTAACACGTGGGTAACCTGCCTCATAGAGTGGAATAGCCTTCCGAAAGGAAGATTAATACCGCATAATGTTGAAAGATGGCATCATCATTCAACCAAAGGAGCAATCCGCTATGAGATGGACCCGCGGCGCATTAGCTAGTTGGTGGGGTAACGGCCTACCAAGGCGACGATGCGTAGCCGACCTGAGAGGGTGATCGGCCACATTGGGACTGAGACACGGCCCAGACTCCTACGGGAGGCAGCAGTGGGGAATATTGCACAATGGGGGAAACCCTGATGCAGCAACGCCGCGTGAGTGATGAAGGTTTTCGGATCGTAAAGCTCTGTCTTTGGGGAAGATAAT…	NR_113204.1 Clostridium perfringens strain JCM 1290 16S ribosomal... 2536 0.0	99.927	RA7	1.48493
HA1529	[Clostridium] innocuum	CACCGGCTTCGGGTATTACTGACTCCCATGGTTTGACGGGCGGTGTGTACAAGGCCCGAGAACGTATTCACCGCAGCATGCTGATCTGCGATTACTAGCGATTCCGACTTCATGAAGTCGAGTTGCAGACTTCAATCCGAACTGAGACGACCTTTATGAGATTCGCTTCACATCACTGTGTCGCTGCTCTTTGTGGCCGCCATTGTAGTACGTGTGTAGCCCAGGCCATAAGGGGCATGATGATTTGACGTCATCCCCACCTTCCTCCGGTTTGTCACCGGCAGTCTCGCATGAGTCCCCAACTTGATGCTGGTAACATGCGACAAGGGTTGCGCTCGTTGCGGGACTTAACCCAACATCTCACGACACGAGCTGACGACAACCATGCACCACCTGTGT…	NR_029164.1 [Clostridium] innocuum strain B-3 16S ribosomal RNA, ... 2422 0.0	98.332	RA7	1.48494
HA1530	Enterocloster hominis	TGCAAGTCGAGCGAAGCATTTTAAAGGAAGTTTTCGGATGGAATTTGAAATGACTGAGCGGCGGACGGGTGAGTAACGCGTGGGTAACCTGCCTCATACAGGGGGATAACAGTTAGAAATGACTGCTAATACCGCATAAGCACACAGTACCGCATGGTACAGTGTGAAAAACTCCGGTGGTATGAGATGGACCCGCGTCTGATTAGCTGGTTGGCGGGGTAACGGCCCACCAAGGCGACGATCAGTAGCCGACCTGAGAGGGTGACCGGCCACATTGGGACTGAGACACGGCCCAAACTCCTACGGGAGGCAGCAGTGGGGAATATTGCACAATGGGGGAAACCCTGATGCAGCAACGCCGCGTGAGTGAAGAAGTATTTCGGTATGTAAAGCTCTATC…	NR_180797.1 Clostridium porci strain WCA-389-WT-23D1 16S ribosoma... 2146 0.0	99.77	RA7	1.48495
HA1531	[Eubacterium] eligens	TGCAAGTCGAACGAAGCATTTAGAACGGATTACTTCGGTTTGAAGTTGTTTATGACTGAGTGGCGGACGGGTGAGTAACGCGTGGGTAACCTGCCTTGTACTGGGGGATAGCAGCTGGAAACGGCTGGTAATACCGCATAAGCGCACAATGTTGCATGACATGGTGTGAAAAACTCCGGTGGTATAAGATGGACCCGCGTCTGATTAGCTAGTTGGTGAGATAACAGCCCACCAAGGCGACGATCAGTAGCCGACCTGAGAGGGTGACCGGCCACATTGGGACTGAGACACGGCCCAGACTCCTACGGGAGGCAGCAGTGGGGAATATTGCACAATGGAGGAAACTCTGATGCAGCGACGCCGCGTGAGTGAAGAAGTAATTCGTTATGTAAAGCTCTA…	NR_074613.1 [Eubacterium] eligens ATCC 27750 16S ribosomal RNA, p... 2514 0.0	99.002	RA8	1.48496
HA1532	Flavonifractor plautii	CGCCCTCCTTGCGGTTAGGCTACGGACTTCGGGTGTTCCCGACTCTCATGGTGTGACGGGCGGTGTGTACAAGGCCCGGGAACGTATTCACCGCGGCATGCTGATCCGCGATTACTAGCGATTCCAACTTCATACAGGCGGGTTTCAGCCTGCAATCCGAACTGGGATGGCTTTTAGGGATTTGCTCCACCTCGCGGTATTGCCTCCCTCTGTTAACCACCATTGTAGTACGTGTGTGGCCCAGGACATAAGGGGCATGATGATTTGACGTCGTCCCCACCTTCCTCCGTTTTGTCAACGGCAGTCTCGCTAGAGTGCTCTTGCGTAGCAACTAACAATAAGGGTTGCGCTCGTTGCGGGACTTAACCCAACATCTCACGACACGAGCTGACGACAACC…	NR_029356.1 Flavonifractor plautii strain 265 16S ribosomal RNA, ... 2567 0.0	99.857	RA8	1.48497
HA1533	Hungatella effluvii	TTCGGCAGCTCCCTCCTTGCGGTTGGGTCACTGACTTCGGGCGTTACCAACTCCCATGGTGTGACGGGCGGTGTGTACAAGACCCGGGAACGTATTCACCGCGACATTCTGATTCGCGATTACTAGCGATTCCAGCTTCATGCAGGCGAGTTGCAGCCTGCAATCCGAACTGAGACGTTATTTTTGGGGTTTGCTCCAGATCGCTCCTTTGCTTCCCTTTGTTTACGCCATTGTAGCACGTGTGTAGCCCAAATCATAAGGGGCATGATGATTTGACGTCATCCCCACCTTCCTCCAGGTTATCCCTGGCAGTCTCCCCAGAGTGCCCAACATTACTTGCTGGCTACTAAGGATAAGGGTTGCGCTCGTTGCGGGACTTAACCCAACATCTCACGACAC…	NR_133762.1 Hungatella effluvii strain UB-B.2 16S ribosomal RNA, ... 2510 0.0	98.933	RA9	1.48498
HA1534	Flavonifractor plautii	TTCGGCCGCGCCCTCCTTGCGGTTAGGCTACGGACTTCGGGTGTTCCCGACTCTCATGGTGTGACGGGCGGTGTGTACAAGGCCCGGGAACGTATTCACCGCGGCATGCTGATCCGCGATTACTAGCGATTCCAACTTCATACAGGCGGGTTTCAGCCTGCAATCCGAACTGGGATGGCTTTTAGGGATTTGCTCCACCTCGCGGTATTGCCTCCCTCTGTTAACCACCATTGTAGTACGTGTGTGGCCCAGGACATAAGGGGCATGATGATTTGACGTCGTCCCCACCTTCCTCCGTTTTGTCAACGGCAGTCTCGCTAGAGTGCTCTTGCGTAGCAACTAACAATAAGGGTTGCGCTCGTTGCGGGACTTAACCCAACATCTCACGACACGAGCTGA…	NR_029356.1 Flavonifractor plautii strain 265 16S ribosomal RNA, ... 2584 0.0	100	RA9	1.48499
HA1535	Clostridium perfringens	TGCAAGTCGAGCGATGAAGTTTCCTTCGGGAAACGGATTAGCGGCGGACGGGTGAGTAACACGTGGGTAACCTGCCTCATAGAGTGGAATAGCCTTCCGAAAGGAAGATTAATACCGCATAACGTTGAAAGATGGCATCATCATTCAACCAAAGGAGCAATCCGCTATGAGATGGACCCGCGGCGCATTAGCTAGTTGGTGGGGTAACGGCCTACCAAGGCGACGATGCGTAGCCGACCTGAGAGGGTGATCGGCCACATTGGGACTGAGACACGGCCCAGACTCCTACGGGAGGCAGCAGTGGGGAATATTGCACAATGGGGGAAACCCTGATGCAGCAACGCCGCGTGAGTGATGAAGGTTTTCGGATCGTAAAGCTCTGTCTTTGGGGAAGATAAT…	NR_121697.2 Clostridium perfringens ATCC 13124 16S ribosomal RNA,... 2549 0.0	100	RA9	1.48500
HA1536	Anaerotruncus colihominis	CTACTGGCTTCGGGTGTTACC--GACTCCCATGGTGTGACGGGCGGTGTGTACAAGGCCCGGGAACGTATTCACCGCGGCATGCTGATCCGCGATTACTAGCAATTCCGACTTCATGCAGGCGGGTTGCAGCCTGCAATCTGAACTGAGACACTTTTTC-GGGATTCGCTTCACCTCGCGGTGTCGCCGCCCTCTGTTTTAGTGCCATTGTAGTACGTGTGTAGCCCAGGTCATAAGGGGCATGATGATTTGACGTCATCCCCACCTTCCTCCGTTTTGTCAACGGCAGTCTCATTAGAGTGCTCTTGCGTAGCAACTAATAATAAGGGTTGCGCTCGTTGCGGGACTTAACCCAACATCTCACGACACGAGCTGACGACAACCATGCACCACCTGTCT…	NR_027558.1 Anaerotruncus colihominis strain WAL 14565 16S riboso... 2473 0.0	99.414	RA9	1.48501
HA1537	Enterocloster hominis	AGTCGAGCGAAGCATTTTAAAGGAAGTTTTCGGATGGAATTTGAAATGACTGAGCGGCGGACGGGTGAGTAACGCGTGGGTAACCTGCCTCATACAGGGGGATAACAGTTAGAAATGACTGCTAATACCGCATAAGCACACAGTACCGCATGGTACGGTGTGAAAAACTCCGGTGGTATGAGATGGACCCGCGTCTGATTAGCTGGTTGGCGGGGTAACGGCCCACCAAGGCGACGATCAGTAGCCGACCTGAGAGGGTGACCGGCCACATTGGGACTGAGACACGGCCCAAACTCCTACGGGAGGCAGCAGTGGGGAATATTGCACAATGGGGGAAACCCTGATGCAGCAACGCCGCGTGAGTGAAGAAGTATTTCGGTATGTAAAGCTCTATCAGCA…	NR_180797.1 Clostridium porci strain WCA-389-WT-23D1 16S ribosoma... 2134 0.0	99.847	RA10	1.48502
HA1538	Enterocloster hominis	AGTTGGGTCACTGGCTTCGGGCATTTCCGACTCCCATGGTGTGACGGGCGGTGTGTACAAGACCCGGGAACGTATTCACCGCAGCATGCTGATCTGCGATTACTAGCGATTCCAGCTTCATGTAGTCGGGTTGCAGACTACAATCCGAACTGGGACGTTATTTTTGGGATTTGCTTGCCTTCGCAGGGTCGCTTCCCTTTGTTTACGCCATTGTAGCACGTGTGTAGCCCAAATCATAAGGGGCATGATGATTTGACGTCATCCCCACCTTCCTCCAGGTTATCCCTGGCAGTCTCATCAGAGTGCCCAGCTTTACCTGCTGGCTACTGACAATAAGGGTTGCGCTCGTTGCGGGACTTAACCCAACATCTCACGACACGAGCTGACGACAACCATGCA…	NR_180797.1 Clostridium porci strain WCA-389-WT-23D1 16S ribosoma... 2134 0.0	99.847	RA10	1.48503
HA1539	Phocea massiliensis	GCGCCCTCCTTGCGGTTAGGCTACTGACTTCGGGTGTTACCGACTCCCATGGTGTGACGGGCGGTGTGTACAAGGCCCGGGAACGTATTCACCGCGGCATGCTGATCCGCGATTACTAGCAATTCCGACTTCATGCAGGCGAGTTGCAGCCTGCAATCCGAACTGAGACGACTTTTAGGGGTTTGCTCCACCTCGCGGTCTTGCTTCCCTCTGTTGATCGCCATTGTATTACGTGTGTAGCCCAGGTCATAAGGGGCATGATGATTTGACGTCATCCCCACCTTCCTCCGTTTTGTCAACGGCAGTCTCATTAGAGTGCTCAACTGAATGTAGCAACTAATAATAAGGGTTGCGCTCGTTGCGGGACTTAACCCAACATCTCACGACACGAGCTGACGA…	NR_144748.1 Phocea massiliensis strain Marseille-P2769 16S riboso... 2532 0.0	99.855	RA10	1.48504
HA1540	Clostridium tertium	GCAAGTCGAGCGAGAGGAGTTCCTTCGGGAACAAATCTAGCGGCGGACGGGTGAGTAACACGTGGGCAACCTGCCTTGTAGAGGGGAATAGCCTTCCGAAAGGAAGATTAATACCGCATAACATTACATTTTCGCATGAAGAAGTAATTAAAGGAGCAATCCGCTACAAGATGGGCCCGCGGCGCATTAGCTAGTTGGTGAGGTAACGGCTCACCAAGGCGACGATGCGTAGCCGACCTGAGAGGGTGATCGGCCACATTGGGACTGAGACACGGCCCAGACTCCTACGGGAGGCAGCAGTGGGGAATATTGCACAATGGGGGAAACCCTGATGCAGCAACGCCGCGTGAGTGATGAAGGTTTTCGGATCGTAAAGCTCTGTCTTCAGGGACGATAATG…	NR_037086.1 Clostridium tertium strain 795 16S ribosomal RNA, par... 2556 0.0	100	RA11	1.48505
HA1541	Pediococcus pentosaceus	ACGGCTAGCTCCTAAAAGGTTACCCCACCGGCTTTGGGTGTTACAAACTCTCATGGTGTGACGGGCGGTGTGTACAAGGCCCGGGAACGTATTCACCGCGGCATGCTGATCCGCGATTACTAGCGATTCCGACTTCGTGTAGGCGAGTTGCAGCCTACAGTCCGAACTGAGAATGGTTTTAAGAGATTAGCTTAACCTCGCGGTCTCGCGACTCGTTGTACCATCCATTGTAGCACGTGTGTAGCCCAGGTCATAAGGGGCATGATGATTTGACGTCGTCCCCACCTTCCTCCGGTTTGTCACCGGCAGTCTCACTAGAGTGCCCAACTTAATGCTGGCAACTAGTAATAAGGGTTGCGCTCGTTGCGGGACTTAACCCAACATCTCACGACACGAGCT…	NR_042058.1 Pediococcus pentosaceus strain DSM 20336 16S ribosoma... 2649 0.0	99.792	RA8	1.48506
HA1542	Clostridium saudiense	CGCTTCCTCCCTTGCGGGTTAGATCACGTACGTTGGGTATTGCCAACTCTCATGGTGTGACGGGCGGTGTGTACAAGGCCCGGGAACGTATTCACCGCGACATGCTGATTCGCGATTACTAGCAACTCCAGCTTCATGTAGGCGAGTTTCAGCCTACAATCCGAACTGAGACAAGTTTTTGAGTTTTGCTCCACCTCGCGGTCTTGCTTCTCTTTGTACTTGCCATTGTAGCACGTGTGTAGCCCTAGACATAAGGGGCATGATGATTTGACGTCATCCCCACCTTCCTCCCGGTTAACCCGGGCAGTCTCGCTAGAGTGCTCAACTAAATGGTAGCAACTAACAATAAGGGTTGCGCTCGTTGCGGGACTTAACCCAACATCTCACGACACGAGCTGA…	NR_144696.1 Clostridium saudiense strain JCC 16S ribosomal RNA, p... 2468 0.0	98.915	RA8	1.48507
HA1543	Enterococcus faecium	ACCTCACCGACTTCGGGTGTTACAAACTCTCGTGGTGTGACGGGCGGTGTGTACAAGGCCCGGGAACGTATTCACCGCGGCGTGCTGATCCGCGATTACTAGCGATTCCGGCTTCATGCAGGCGAGTTGCAGCCTGCAATCCGAACTGAGAGAAGCTTTAAGAGATTAGCTTAGCCTCGCGACTTCGCAACTCGTTGTACTTCCCATTGTAGCACGTGTGTAGCCCAGGTCATAAGGGGCATGATGATTTGACGTCATCCCCACCTTCCTCCGGTTTGTCACCGGCAGTCTTGCTAGAGTGCCCAACTGAATGATGGCAACTAACAATAAGGGTTGCGCTCGTTGCGGGACTTAACCCAACATCTCACGACACGAGCTGACGACAACCATGCACCACCT…	NR_114742.1 Enterococcus faecium strain DSM 20477 16S ribosomal R... 2579 0.0	99.857	RA8	1.48508
HA1544	Eisenbergiella tayi	TTCGGCTGCTCCTCCCTTTCGGTTAGGTCACAGACTTCGGGCATTTCCAACTCCCATGGTGTGACGGGCGGTGTGTACAAGACCCGGGAACGTATTCACCGCGACATGCTGATTCGCGATTACTAGCGATTCCAGCTTCATGTAGTCGAGTTGCAGACTACAATCCGAACTGAGACGTTATTTCTGGGATTTGCTCCACATCACTGTCTCGCTTCCCTTTGTTTACGCCATTGTAGCACGTGTGTAGCCCAAATCATAAGGGGCATGATGATTTGACGTCATCCCCGCCTTCCTCCGGGTTATCCCCGGCAGTCTCCTTAGAGTGCCCAGCTTCACCTGCTGGCTACTAAGAATAAGGGTTGCGCTCGTTGCGGGACTTAACCCAACATCTCACGACAC…	NR_118643.1 Eisenbergiella tayi strain B086562 16S ribosomal RNA,... 2484 0.0	99.632	RA8	1.48509
HA1545	Ruminococcus albus	TGC-AGTCGAACGAGAGAA-GAGAAGCTTGC-TTTTCTGATCTAGTGGCGGACGGGTGAGTAACACGTGAGCAATCTGCCTTTCAGAGGGGGATACCGATTGGAAACGATCGTTAATACCGCATAATATAATTGAA-CCGCATGA-TTTGATTATCAAA-GATTTATCGCTGAAAGATGAGCTCGCGTCTGATTAGCTAGTTGGTAAGGTAACGGCTTACCAAGGCGACGATCAGTAGCCGGACTGAGAGGTTGATCGGCCACATTGGGACTGAGACACGGCCCAGACTCCTACGGGAGGCAGCAGTGGGGAATATTGCACAATGGAGGAAACTCTGATGCAGCGATGCCGCGTGAGGGAAGAAGGTTTTAGGATTGTAAACCTCTGTCTTCAGGGACG…	NR_113032.1 Ruminococcus albus strain JCM 14654 16S ribosomal RNA... 2117 0.0	94.312	RA9	1.48510
HA1546	Clostridium saudiense	CGAGTCAGATCACGCACTTTGGGTATTGCCAACTCTCATGGTGTGACGGGCGGTGTGTACAAGGCCCGGGAACGTATTCACCGCGACATGCTGATTCGCGATTACTAGCAACTCCAGCTTCATGTAGGCGAGTTTCAGCCTACAATCCGAACTGAGACAAGTTTTTGAGTTTTGCTCCACCTCGCGGTCTTGCTTCTCTTTGTACTTGCCATTGTAGCACGTGTGTAGCCCTAGACATAAGGGGCATGATGATTTGACGTCATCCCCACCTTCCTCCCGGTTAACCCGGGCAGTCTCGCTAGAGTGCTCAACTAAATGGTAGCAACTAACAATAAGGGTTGCGCTCGTTGCGGGACTTAACCCAACATCTCACGACACGAGCTGACGACAACCATGCAC…	NR_144696.1 Clostridium saudiense strain JCC 16S ribosomal RNA, p... 2519 0.0	99.927	RA9	1.48511
HA1547	Enterocloster hominis	CTCCCTCTTTGC---AGTTGGGTCACTGGCTTCGGGCATTTCCGACTCCCATGGTGTGACGGGCGGTGTGTACAAGACCCGGGAACGTATTCACCGCAGCATGCTGATCTGCGATTACTAGCGATTCCAGCTTCATGTAGTCGGGTTGCAGACTACAATCCGAACTGGGACGTTATTTTTGGGATTTGCTTGCCTTCGCAGGGTCGCTTCCCTTTGTTTACGCCATTGTAGCACGTGTGTAGCCCAAATCATAAGGGGCATGATGATTTGACGTCATCCCCACCTTCCTCCAGGTTATCCCTGGCAGTCTCATCAGAGTGCCCAGCTTTACCTGCTGGCTACTGACAATAAGGGTTGCGCTCGTTGCGGGACTTAACCCAACATCTCACGACACGAGCT…	NR_180797.1 Clostridium porci strain WCA-389-WT-23D1 16S ribosoma... 2117 0.0	99.847	RA10	1.48512
HA1548	Enterococcus faecium	GGCGGCTGGCTCCAAAAAGGTTACCTCACCGACTTCGGGTGTTACAAACTCTCGTGGTGTGACGGGCGGTGTGTACAAGGCCCGGGAACGTATTCACCGCGGCGTGCTGATCCGCGATTACTAGCGATTCCGGCTTCATGCAGGCGAGTTGCAGCCTGCAATCCGAACTGAGAGAAGCTTTAAGAGATTAGCTTAGCCTCGCGACTTCGCAACTCGTTGTACTTCCCATTGTAGCACGTGTGTAGCCCAGGTCATAAGGGGCATGATGATTTGACGTCATCCCCACCTTCCTCCGGTTTGTCACCGGCAGTCTTGCTAGAGTGCCCAACTGAATGATGGCAACTAACAATAAGGGTTGCGCTCGTTGCGGGACTTAACCCAACATCTCACGACACGAGC…	NR_114742.1 Enterococcus faecium strain DSM 20477 16S ribosomal R... 2615 0.0	99.79	RA9	1.48513
HA1549	Phocea massiliensis	GCCCTCCTTGCGGTTAGGCTACTGACTTCGGGTGTTACCGACTCCCATGGTGTGACGGGCGGTGTGTACAAGGCCCGGGAACGTATTCACCGCGGCATGCTGATCCGCGATTACTAGCAATTCCGACTTCATGCAGGCGAGTTGCAGCCTGCAATCCGAACTGAGACGACTTTTAGGGGTTTGCTCCACCTCGCGGTCTTGCTTCCCTCTGTTGATCGCCATTGTATTACGTGTGTAGCCCAGGTCATAAGGGGCATGATGATTTGACGTCATCCCCACCTTCCTCCGTTTTGTCAACGGCAGTCTCATTAGAGTGCTCAACTGAATGTAGCAACTAATAATAAGGGTTGCGCTCGTTGCGGGACTTAACCCAACATCTCACGACACGAGCTGACGACA…	NR_144748.1 Phocea massiliensis strain Marseille-P2769 16S riboso... 2536 0.0	99.927	RA9	1.48514
HA1550	Drancourtella massiliensis	TCCCTCCTCTAAGGTTGGGTCACTGGCTTCGGGCGTTACTGACTCCCATGGTGTGACGGGCGGTGTGTACAAGACCCGGGAACGTATTCACCGCGGCATGCTGATCCGCGATTACTAGCGATTCCAGCTTCATGTAGTCGAGTTGCAGACTACAATCCGAACTGAGACGTTATTTTTGGGATTCGCTTCAGGTCACCCTCTCGCTTCCCTTTGTTTACGCCATTGTAGCACGTGTGTAGCCCTGGCCATAAGGGGCATGATGATTTGACGTCATCCCCACCTTCCTCCAGGTTCTCCCTGGCAGTCTCTCCAGAGTGCCCACCTTATATGCTGGCTACTGAAGATAAGGGTTGCGCTCGTTGCGGGACTTAACCCAACATCTCACGACACGAGCTGACG…	NR_144722.1 Drancourtella massiliensis strain GD1 16S ribosomal R... 2551 0.0	99.642	RA10	1.48515
HA1551	[Ruminococcus] gnavus	TCCCTCCTTGCGGTTGGGTCACTGACTTCGGGCGTTACTGACTCCCATGGTGTGACGGGCGGTGTGTACAAGACCCGGGAACGTATTCACCGCGACATTCTGATTCGCGATTACTAGCGATTCCAGCTTCATGTAGTCGAGTTGCAGACTACAATCCGAACTGAGACGTTATTTTTGGGATTTGCTCCCCCTCGCGGGCTCGCTTCCCTTTGTTTACGCCATTGTAGCACGTGTGTAGCCCTGGTCATAAGGGGCATGATGATTTGACGTCATCCCCACCTTCCTCCAGGTTATCCCTGGCAGTCTCTCTAGAGTGCCCATCCAAAATGCTGGCTACTAAAGATAGGGGTTGCGCTCGTTGCGGGACTTAACCCAACATCTCACGACACGAGCTGACGA…	NR_036800.1 [Ruminococcus] gnavus ATCC 29149 16S ribosomal RNA, p... 2553 0.0	99.641	RA10	1.48516
HA1552	Eisenbergiella massiliensis	TGC-AGTCGAACGGAGTTATGCAGAGGAAGTTTTCGGATGGAATCGGCGTAACTTAGTGGCGGACGGGTGAGTAACGCGTGGGAAACCTGCCCTGTACCGGGGGATAACACTTAGAAATAGGTGCTAATACCGCATAAGCGCACAGCTTCACATGAGGCAGTGTGAAAAACTCCGGTGGTACAGGATGGTCCCGCGTCTGATTAGCCAGTTGGCAGGGTAACGGCCTACCAAAGCGACGATCAGTAGCCGGCCTGAGAGGGTGAACGGCCACATTGGGACTGAGACACGGCCCAAACTCCTACGGGAGGCAGCAGTGGGGAATATTGCACAATGGGGGAAACCCTGATGCAGCGACGCCGCGTGAGTGAAGAAGTATTTCGGTATGTAAAGCTCTATCA…	NR_144731.1 Eisenbergiella massiliensis strain AT11 16S ribosomal... 2562 0.0	99.501	RA10	1.48517
HA1553	Eisenbergiella tayi	GGTATAACTTAGTGGCGGACGGGTGAGTAACGCGTGGGAAACCTGCCCTGTACCGGGGGATAACACTTAGAAATAGGTGCTAATACCGCATAAGCGCACGGAACTGCATGGTTCTGTGTGAAAAACTCCGGTGGTACAGGATGGTCCCGCGTCTGATTAGCCAGTTGGCAGGGTAACGGCCTACCAAAGCGACGATCAGTAGCCGGCCTGAGAGGGTGAACGGCCACATTGGGACTGAGACACGGCCCAAACTCCTACGGGAGGCAGCAGTGGGGAATATTGCACAATGGGGGAAACCCTGATGCAGCGACGCCGCGTGAGTGAAGAAGTATTTCGGTATGTAAAGCTCTATCAGCAGGGAAGAAAATGACGGTACCTGACTAAGAAGCCCCGGCTAAC…	NR_118643.1 Eisenbergiella tayi strain B086562 16S ribosomal RNA,... 2484 0.0	99.632	RA10	1.48518
HA1554	Neglectibacter timonensis	TTCGGCAGCGTCCCCCTTGCGGTTAGACTACTGACTTCGGGTATTACCGGCTCCCATGGTGTGACGGGCGGTGTGTACAAGGCCCGGGAACGTATTCACCGCGGCATGCTGATCCGCGATTACTAGCAATTCCAACTTCACGCAGGCGGGTTTCAGCCTACGATCCGAACTGAGACCATTTTTAGGGTTTTGCTCCACCTCGCGGGCTTGCTTCCCTCTGTTAATGGCCATTGTAGTACGTGTGAGGCCCAGGTCATAAGGGGCATGATGATTTGACGTCGTCCCCACCTTCCTCCGTTTTGTCAACGGCAGTCCTGCTAGAGTGCTCTTGCGTAGCAACTAACAGTAAGGGTTGCGCTCGTTGCGGGACTTAACCCAACATCTCACGACACGAGCTGA…	NR_144736.1 Neglectibacter timonensis strain SN17 16S ribosomal R... 2606 0.0	100	RA10	1.48519
HA1555	[Clostridium] symbiosum	TTCGGCAGCTCCCTCCTTGCGGTTGGGTCACTGACTTCGGGCGTTACTGACTCCCATGGTGTGACGGGCGGTGTGTACAAGACCCGGGAACGTATTCACCGCGACATTCTGATTCGCGATTACTAGCGATTCCAGCTTCGTGCAGGCGAGTTGCAGCCTGCAGTCCGAACTGAGACGTTATTTTTGAGATTTGCTCCACCTCGCGGTCTTGCTTCTCTTTGTTTACGCCATTGTAGCACGTGTGTAGCCCAGATCATAAGGGGCATGATGATTTGACGTCATCCCCACCTTCCTCCAGGTTATCCCTGGCAGTCTCCCAAGAGTTCCCGGCCGAACCGCTGGCTACTTAGAATAAGGGTTGCGCTCGTTGCGGGACTTAACCCAACATCTCACGACACG…	NR_118730.1 [Clostridium] symbiosum strain ATCC 14940 16S ribosom... 2497 0.0	98.361	RA10	1.48520
HA2191	Bacteroides koreensis	GTCGAGGGGCAGCATTTTAGTTTGCTTGCAAACTGAAGATGGCGACCGGCGCACGGGTGAGTAACACGTATCCAACCTGCCGATAACTCCGGAATAGCCTTTCGAAAGAAAGATTAATACCGGATGGTATACGAATATCGCATGATATTTTTATTAAAGAATTTCGGTTATCGATGGGGATGCGTTCCATTAGTTTGTTGGCGGGGTAACGGCCCACCAAGACTACGATGGATAGGGGTTCTGAGAGGAAGGTCCCCCACATTGGAACTGAGACACGGTCCAAACTCCTACGGGAGGCAGCAGTGAGGAATATTGGTCAATGGGCGAGAGCCTGAACCAGCCAAGTAGCGTGAAGGATGAAGGCTCTATGGGTCGTAAACTTCTTTTATATGGGAATAA…	NR_159117.1 Bacteroides koreensis strain YS-aM39 16S ribosomal RN... 2562 0.0	99.856	RA19	1.48521
HA2192	Parabacteroides distasonis	CGACCGGCGCACGGGTGAGTAACGCGTATGCAACTTGCCTATCAGAGGGGGATAACCCGGCGAAAGTCGGACTAATACCGCATGAAGCAGGGATCCCGCATGGGAATATTTGCTAAAGATTCATCGCTGATAGATAGGCATGCGTTCCATTAGGCAGTTGGCGGGGTAACGGCCCACCAAACCGACGATGGATAGGGGTTCTGAGAGGAAGGTCCCCCACATTGGTACTGAGACACGGACCAAACTCCTACGGGAGGCAGCAGTGAGGAATATTGGTCAATGGCCGAGAGGCTGAACCAGCCAAGTCGCGTGAGGGATGAAGGTTCTATGGATCGTAAACCTCTTTTATAAGGGAATAAAGTGCGGGACGTGTCCCGTTTTGTATGTACCTTATGAATA…	NR_074376.1 Parabacteroides distasonis ATCC 8503 16S ribosomal RN... 2475 0.0	99.631	RA19	1.48522
HA2193	Bacteroides caccae	GCAAGTCGAGGGGCATCAGTTTGGTTTGCTTGCAAACCAAAGCTGGCGACCGGCGCACGGGTGAGTAACACGTATCCAACCTGCCTCATACTCGGGGATAGCCTTTCGAAAGAAAGATTAATATCCGATAGCATATATTTCCCGCATGGGTTTTATATTAAAGAAATTCGGTATGAGATGGGGATGCGTTCCATTAGTTTGTTGGGGGGGTAACGGCCCACCAAGACTACGATGGATAGGGGTTCTGAGAGGAAGGTCCCCCACATTGGAACTGAGACACGGTCCAAACTCCTACGGGAGGCAGCAGTGAGGAATATTGGTCAATGGACGCGAGTCTGAACCAGCCAAGTAGCGTGAAGGATGACTGCCCTATGGGTTGTAAACTTCTTTTATATGGGA…	NR_112932.1 Bacteroides caccae strain JCM 9498 16S ribosomal RNA,... 2566 0.0	99.785	RA20	1.48523
HA2194	Coprobacter fastidiosus	CCCTAGGACGCTCCTTGCGGTTGCATACTTCAGGTACTCCCGGCTCCCATGGCTTGACGGGCGGTGTGTACAAGGCCCGGGAACGTATTCACCGCGCCATGGCTGATGCGCGATTACTAGCGAATCCAGCTTCACGGAGTCGAGTTGCAGACTCCGATCCGAACTGAGACAGGTTTTTGGGATTGGCTACGTATTGCTACGTCGCGACTCTTTGTACCTGCCATTGTAACACGTGTGTCGCCCCGGACGTAAGGGCCGTGCTGATTTGACGTCATCCCCACCTTCCTCACAGCTTGCGCTGGCAGTCCCGGTAGAGTCCTCAGCTTGACCTGTTAGTAACTACCGGTAAGGGTTGCGCTCGTTATGGCACTTAAGCCGACACCTCACGGCACGAGCTGA…	NR_118316.1 Coprobacter fastidiosus NSB1 16S ribosomal RNA, parti... 2542 0.0	99.359	RA20	1.48524
HA2195	Bacteroides finegoldii	ACGCTCCTTGCGGTTACGTACTTCAGGTACCCCCGGCTTTCATGGCTTGACGGGCGGTGTGTACAAGGCCCGGGAACGTATTCACCGCGCCATGGCTGATGCGCGATTACTAGCGAATCCAGCTTCACGAAGTCGGGTTGCAGACTTCGATCCGAACTGAGAGAGGTTTTCGGGATTGGCATCCTGTCGCCAGGTAGCTGCCTTCTGTACCCCCCATTGTAACACGTGTGTAGCCCCGGACGTAAGGGCCGTGCTGATTTGACGTCATCCCCACCTTCCTCACATCTTACGACGGCAGTCTCTCCAGAGTCCTCAGCATGACCTGTTAGTAACTGAAGATAAGGGTTGCGCTCGTTATGGCACTTAAGCCGACACCTCACGGCACGAGCTGACGACAAC…	NR_041313.1 Bacteroides finegoldii strain 199 16S ribosomal RNA, ... 2435 0.0	98.208	RA20	1.48525
HA2196	Bacteroides koreensis	GGACGCTCCTTGCGGTTACGTACTTCAGGTACCCCCGGCTTTCATGGCTTGACGGGCGGTGTGTACAAGGCCCGGGAACGTATTCACCGCGCCATGGCTGATGCGCGATTACTAGCGAATCCAGCTTCACGAAGTCGGGTTGCAGACTTCGATCCGAACTGAGAGAGGTTTTTGGGATTAGCATCCTGTCACCAGGTAGCCGCCTTCTGTACCCCCCATTGTAACACGTGTGTAGCCCCGGACGTAAGGGCCGTGCTGATTTGACGTCATCCCCACCTTCCTCACATCTTACGACGGCAGTCTCTCTAGAGTCCTCAGCATGACCTGTTAGTAACTAAAGATAAGGGTTGCGCTCGTTATGGCACTTAAGCCGACACCTCACGGCACGAGCTGACGACA…	NR_159117.1 Bacteroides koreensis strain YS-aM39 16S ribosomal RN... 2564 0.0	99.857	RA20	1.48526
HA2197	Phocaeicola vulgatus	AAGTCGAGGGGCAGCATGGTCTTAGCTTGCTAAGGCCGATGGCGACCGGCGCACGGGTGAGTAACACGTATCCAACCTGCCGTCTACTCTTGGACAGCCTTCTGAAAGGAAGATTAATACAAGATGGCATCATGAGTCCGCATGTTCACATGATTAAAGGTATTCCGGTAGACGATGGGGATGCGTTCCATTAGATAGTAGGCGGGGTAACGGCCCACCTAGTCTTCGATGGATAGGGGTTCTGAGAGGAAGGTCCCCCACATTGGAACTGAGACACGGTCCAAACTCCTACGGGAGGCAGCAGTGAGGAATATTGGTCAATGGGCGAGAGCCTGAACCAGCCAAGTAGCGTGAAGGATGACTGCCCTATGGGTTGTAAACTTCTTTTATAAAGGAATA…	NR_074515.1 Phocaeicola vulgatus ATCC 8482 16S ribosomal RNA, par... 2575 0.0	100	RA20	1.48527
HA2198	Bacteroides stercoris	GGACGCTCCTCGCGGTTACGTACTTCAGGTACCCCCGGCTTTCATGGCTTGACGGGCGGTGTGTACAAGGCCCGGGAACGTATTCACCGCGCCGTGGCTGATGCGCGATTACTAGCGAATCCAGCTTCATGGAGTCGGGTTGCAGACTCCAATCCGAACTGAGAGAGGCTTTCGGGATTAGCACCACGTCGCCGTGTAGCTGCCTTCTGTACCCCCCATTGTAACACGTGTGTAGCCCCGGACGTAAGGGCCGTGCTGATTTGACGTCATCCCCACCTTCCTCACATCTTACGACGGCAGTCCGGGTAGAGTCCCCAGCATAACCTGATGGTAACTACCCGTAAGGGTTGCGCTCGTTATGGCACTTAAGCCGACACCTCACGGCACGAGCTGACGACA…	NR_112943.1 Bacteroides stercoris ATCC 43183 strain JCM 9496 16S ... 2556 0.0	99.785	RA20	1.48528
HA2199	Phocaeicola coprocola	GCAAGTCGAGGGGCAGCATGAACTTAGCTTGCTAAGTTTGATGGCGACCGGCGCACGGGTGAGTAACACGTATCCAACCTTCCGTTTACTCAGGGATAGCCTTTCGAAAGAAAGATTAATACCTGATAGTATGGTGAGATTGCATGATGACACCATTAAAGATTTATTGGTAAACGATGGGGATGCGTTCCATTAGGTAGTAGGCGGGGTAACGGCCCACCTAGCCTGCGATGGATAGGGGTTCTGAGAGGAAGGTCCCCCACATTGGAACTGAGACACGGTCCAAACTCCTACGGGAGGCAGCAGTGAGGAATATTGGTCAATGGGCGAGAGCCTGAACCAGCCAAGTAGCGTGAAGGATGAAGGTCCTACGGATTGTAAACTTCTTTTATACGGGAA…	NR_041278.1 Phocaeicola coprocola DSM 17136 strain M16 16S riboso... 2558 0.0	99.714	RA20	1.48529
HA2200	Phocaeicola plebeius	GGGCGCTCCTTGCGGTTACGCACTTCAGGTACCCCCGGCTTTCATGGCTTGACGGGCGGTGTGTACAAGGCCCGGGAACGTATTCACCGCGCCGTGGCTGATGCGCGATTACTAGCGAATCCAGCTTCGTGGAGTCGGGTTGCAGACTCCAGTCCGAACTGAGAGCGGCTTTAGGGATTGGCATCCTGTCGCCAGGTAGCTGCCTTCTGTACCGCCCATTGTAACACGTGTGTAGCCCCGGACGTAAGGGCCGTGCTGATTTGACGTCATCCCCACCTTCCTCACATCTTACGATGGCAGTCCCGCCAGAGTCCTCAGCTTTAACTGTTAGTAACTGGCGGCGAGGGTTGCGCTCGTTATGGCACTTAAGCCGACACCTCACGGCACGAGCTGACGACA…	NR_041277.1 Phocaeicola plebeius DSM 17135 strain M12 16S ribosom... 2484 0.0	98.782	RA20	1.48530
HA2201	Lachnospira acetigenes	CTTCGGCGGCTCCTTCTTACGTTAGGTCACCGACTTCGGGCATTTCCGACTCCCATGGTGTGACGGGCGGTGTGTACAAGACCCGGGAACGTATTCACCGCGACATTCTGATTCGCGATTACTAGCGATTCCAGCTTCATGTAGTCGAGTTGCAGACTACAATCCGAACTGAGACGTTATTTTTGTGATTTGCTTAAGCTCACACTCTCGCTTCACTTTGTTTACGCCATTGTAGCACGTGTGTAGCCCAAGTCATAAGGGGCATGATGATTTGACGTCATCCCCACCTTCCTCCAGGTTATCCCTGGCAGTCTCCACAGAGTGCCCAGCTTTACCTGCTGGCTACTGAGGATAGGGGTTGCGCTCGTTGCGGGACTTAACCCAACATCTCACGACACG…	NR_104836.1 Lactobacillus rogosae strain ATCC 27753 16S ribosomal... 2239 0.0	95.506	RA19	1.48531
HA2202	Bacteroides xylanisolvens	AGGACGCTCCTTGCGGTTACGTACTTCAGGTACCCCCGGCTTTCATGGCTTGACGGGCGGTGTGTACAAGGCCCGGGAACGTATTCACCGCGCCATGGCTGATGCGCGATTACTAGCGAATCCAGCTTCACGAAGTCGGGTTGCAGACTTCGATCCGAACTGAGAGAGGTTTTTGGGATTAGCATCCTGTCGCCAGGTAGCTGCCTTCTGTACCCCCCATTGTAACACGTGTGTAGCCCCGGACGTAAGGGCCGTGCTGATTTGACGTCATCCCCACCTTCCTCACATCTTACGACGGCAGTCTCTCTAGAGTCCTCAGCATGACCTGTTAGTAACTAAAGATAAGGGTTGCGCTCGTTATGGCACTTAAGCCGACACCTCACGGCACGAGCTGACGAC…	NR_112947.1 Bacteroides xylanisolvens XB1A 16S ribosomal RNA, par... 2545 0.0	99.499	RA20	1.48532
HA2203	Bacteroides uniformis	AAGTCGAGGGGCAGCATGAACTTAGCTTGCTAAGTTTGATGGCGACCGGCGCACGGGTGAGTAACACGTATCCAACCTGCCGATGACTCGGGGATAGCCTTTCGAAAGAAAGATTAATACCCGATGGCATAATTCTTCCGCATGGTAGAACTATTAAAGAATTTCGGTCATCGATGGGGATGCGTTCCATTAGGTTGTTGGCGGGGTAACGGCCCACCAAGCCTTCGATGGATAGGGGTTCTGAGAGGAAGGTCCCCCACATTGGAACTGAGACACGGTCCAAACTCCTACGGGAGGCAGCAGTGAGGAATATTGGTCAATGGACGAGAGTCTGAACCAGCCAAGTAGCGTGAAGGATGACTGCCCTATGGGTTGTAAACTTCTTTTATACGGGAATAA…	NR_112945.1 Bacteroides uniformis strain JCM 5828 16S ribosomal R... 2562 0.0	99.856	RA20	1.48533
HA2204	Holdemania filiformis	GGAGTGGCGAACGGGTGAGTAATACATAAGCAATCTGCCCATCGGCCTGGGATAACAGTTGGAAACGACTGCTAATACCGGATAGGTGATTGAGAGGCATCTCTCGATCATTAAAGTTGGGATACAACACGGATGGATGAGCTTATGGCGTATTAGCTAGTAGGTGAGGTAACGGCCCACCTAGGCGATGATACGTAGCCGACCTGAGAGGGTGACCGGCCACATTGGGACTGAGACACGGCCCAAACTCCTACGGGAGGCAGCAGTAGGGAATTTTCGGCAATGGGCGAAAGCCTGACCGAGCAACGCCGCGTGAGTGAAGAAGGCCTTCGGGTTGTAAAGCTCTGTTGTGAAGGAAGAACGGCTCATACAGGGAATGGTATGGGAGTGACGGTACTT…	NR_029335.1 Holdemania filiformis strain J1-31B-1 16S ribosomal R... 2473 0.0	99.198	RA20	1.48534
HA2205	Alistipes indistinctus	GCTCCTTGCGGTCACGTACTTCAGGCACCCCCAACTCCCATGGCTTGACGGGCGGTGTGTACAAGGCCCGGGAACGTATTCACCGCGCCATGGCTGATGCGCGATTACTAGCGAATCCAACTTCATGGAGGCGAGTTTCAGCCTCCAATCCGAACTGAGATCGGCTTTCGAGATTGGCATCCCCTCACGGGGTAGCGACCCTCTGTACCGACCATTGTAACACGTGTGTCGCCCCGGACGTAAGGGCCGTGCTGATTTGACGTCATCCCCACCTTCCTCTCGGCTTACACCGGCAGTCCTGCTAGAGTGCCCACCTTGACGTGCTGGTAACTAACAGTAGGGGTTGCGCTCGTTATGGGACTTAACCCGACACCTCACGGCACGAGCTGACGACAACCA…	NR_112896.1 Alistipes indistinctus YIT 12060 16S ribosomal RNA, p... 2575 0.0	100	RA20	1.48535
HA2206	Butyricimonas virosa	AGCCCGTTCCTCGCGGTCACGATCTTCAGGTACTCCCGGCTTCCATGGCTTGACGGGCGGTGTGTACAAGGCCCGGGAACGTATTCACCGCGCCATGGCTGATGCGCGATTACTAGCGAATCCAACTTCGTGGAGTCGGGTTGCAGACTCCAGTCCGAACTACGACCGGCTTTAGAGATTCGCTCCGGGTCACCCCGTGGCTGCCCTCTGTACCGGCCATTGTAACACGTGTGTCGCCCCGGGTGTAAGGGCCGTGCTGATTTGACGTCATCCCCGCCTTCCTCGCACCTTACGGTGGCAGTCTCGACAGAGTGCCCGGCTTCAACCGATGGCAACTGGCGATAGGGGTTGCGCTCGTTATGGGACTTAACCCGACACCTCACGGCACGAGCTGACGAC…	NR_041691.1 Butyricimonas virosa strain MT12 16S ribosomal RNA, p... 2543 0.0	99.57	RA19	1.48536
HA2207	Bacteroides uniformis	TGCAAGTCGAGGGGCAGCATGAACTTAGCTTGCTAAGTTTGATGGCGACCGGCGCACGGGTGAGTAACACGTATCCAACCTGCCGATGACTCGGGGATAGCCTTTCGAAAGAAAGATTAATACCCGATGGCATAGTTCTTCCGCATGGTAGAACTATTAAAGAATTTCGGTCATCGATGGGGATGCGTTCCATTAGGTTGTTGGCGGGGTAACGGCCCACCAAGCCTTCGATGGATAGGGGTTCTGAGAGGAAGGTCCCCCACATTGGAACTGAGACACGGTCCAAACTCCTACGGGAGGCAGCAGTGAGGAATATTGGTCAATGGACGAGAGTCTGAACCAGCCAAGTAGCGTGAAGGATGACTGCCCTATGGGTTGTAAACTTCTTTTATACGGGAA…	NR_112945.1 Bacteroides uniformis strain JCM 5828 16S ribosomal R... 2573 0.0	99.928	RA19	1.48537
HA2208	Bacteroides thetaiotaomicron	AGGACGCTCCTTGCGGTTACGTACTTCAGGTACCCCCGGCTTTCATGGCTTGACGGGCGGTGTGTACAAGGCCCGGGAACGTATTCACCGCGCCATGGCTGATGCGCGATTACTAGCGAATCCAGCTTCACGAAGTCGGGTTGCAGACTTCGATCCGAACTGAGAGAGGCTTTTGGGATTAGCATCCTGTCACCAGGTAGCTGCCTTCTGTACCCCCCATTGTAACACGTGTGTAGCCCCGGACGTAAGGGCCGTGCTGATTTGACGTCATCCCCACCTTCCTCACATCTTACGACGGCAGTCTCTCTAGAGTCCTCAGCATGACCTGTTAGTAACTAAAGATAAGGGTTGCGCTCGTTATGGCACTTAAGCCGACACCTCACGGCACGAGCTGACGAC…	NR_112944.1 Bacteroides thetaiotaomicron strain JCM 5827 16S ribo... 2512 0.0	99.142	RA19	1.48538
HA2209	Bacteroides stercoris	AAGTCGAGGGGCAGCATCATCAAAGCTTGCTTTGATGGATGGCGACCGGCGCACGGGTGAGTAACACGTATCCAACCTGCCGACAACACTGGGATAGCCTTTCGAAAGAAAGATTAATACCGGATGGCATAATTATTCCGCATGGGATAATTATTAAAGAATTTCGGTTGTCGATGGGGATGCGTTCCATTAGGCAGTTGGCGGGGTAACGGCCCACCAAACCAACGATGGATAGGGGTTCTGAGAGGAAGGTCCCCCACATTGGAACTGAGACACGGTCCAAACTCCTACGGGAGGCAGCAGTGAGGAATATTGGTCAATGGACGAGAGTCTGAACCAGCCAAGTAGCGTGAAGGATGACTGCCCTATGGGTTGTAAACTTCTTTTATACGGGAATAA…	NR_112943.1 Bacteroides stercoris ATCC 43183 strain JCM 9496 16S ... 2470 0.0	98.637	RA19	1.48539
HA2210	Bacteroides salyersiae	GGACGCTCCTTGCGGTTACGTACTTCAGGTACCCCCGGCTCCCATGGCTTGACGGGCGGTGTGTACAAGGCCCGGGAACGTATTCACCGCGCCGTGGCTGATGCGCGATTACTAGCGAATCCAGCTTCACGAAGTCGGGTTGCAGACTTCGATCCGAACTGAGAGGGGCTTTAGGGATTGGCATCACATCGCTGTGTAGCGGCCTTCTGTACCCCCCATTGTAACACGTGTGTAGCCCCGGACGTAAGGGCCGTGCTGATTTGACGTCATCCCCACCTTCCTCACATCTTACGACGGCAGTCTCTCCAGAGTCCTCAGCATGACCTGTTAGTAACTGAAGATAAGGGTTGCGCTCGTTATGGCACTTAAGCCGACACCTCACGGCACGAGCTGACGACA…	NR_112942.1 Bacteroides salyersiae strain JCM 12988 16S ribosomal... 2564 0.0	99.928	RA19	1.48540
HA2211	Bacteroides cellulosilyticus	TAGGACGCTCCTTGCGGTTACGTACTTCAGGTACCCCCGGCTTTCATGGCTTGACGGGCGGTGTGTACAAGGCCCGGGAACGTATTCACCGCGCCGTGGCTGATGCGCGATTACTAGCGAATCCAGCTTCATGGAGTCGGGTTGCAGACTCCAATCCGAACTGAGAGAGGCTTTTGGGATTAGCATCACATCGCTGTGTAGCTGCCTTCTGTACCCCCCATTGTAACACGTGTGTAGCCCCGGACGTAAGGGCCGTGCTGATTTGACGTCATCCCCACCTTCCTCACATCTTACGACGGCAGTCTCTCTAGAGTCCTCAGCATCACCTGTTAGTAACTAAAGATAAGGGTTGCGCTCGTTATGGCACTTAAGCCGACACCTCACGGCACGAGCTGACGA…	NR_112933.1 Bacteroides cellulosilyticus strain JCM 15632 16S rib... 2486 0.0	98.922	RA20	1.48541
HA2212	Lachnospira flagellata	TGCAAGTCGAACGAAGCATTTACGACAGATTACTTCGGTTTGAAGTCTTTTATGACTGAGTGGCGGACGGGTGAGTAACGCGTGGGTAACCTGCCTCATACAGGGGGATAGCAGCTGGAAACGGCTGGTAATACCGCATAAGCGCACGGTATCGCATGATACAGTGTGAAAAACTCCGGTGGTATGAGATGGACCCGCGTCTGATTAGCTAGTTGGTGAGGTAACGGCCCACCAAGGCGACGATCAGTAGCCGACCTGAGAGGGTGACCGGCCACATTGGGACTGAGACACGGCCCAGACTCCTACGGGAGGCAGCAGTGGGGAATATTGCACAATGGAGGAAACTCTGATGCAGCGACGCCGCGTGAGTGAAGAAGTAGTTCGCTATGTAAAGCTCTA…	NR_104836.1 Lactobacillus rogosae strain ATCC 27753 16S ribosomal... 2425 0.0	97.866	RA20	1.48542
HA2213	Phocaeicola vulgatus	AGGGCGCTCCTCGCGGTTACGCACTTCAGGTACCCCCGGCTCCCATGGCTTGACGGGCGGTGTGTACAAGGCCCGGGAACGTATTCACCGCGCCGTGGCTGATGCGCGATTACTAGCGAATCCAGCTTCGTGGAGTCGGGTTGCAGACTCCAGTCCGAACTGAGAGAGGTTTTTGGGATTGGCATCCACTCGCGTGGTAGCGGCCCTCTGTACCCCCCATTGTAACACGTGTGTAGCCCCGGACGTAAGGGCCGTGCTGATTTGACGTCATCCCCACCTTCCTCACATCTTACGATGGCAGTCTTGTCAGAGTCCTCAGCGGAACCTGTTAGTAACTGACAACAAGGGTTGCGCTCGTTATGGCACTTAAGCCGACACCTCACGGCACGAGCTGACGAC…	NR_074515.1 Phocaeicola vulgatus ATCC 8482 16S ribosomal RNA, par... 2566 0.0	99.857	RA19	1.48543
HA2214	Bacillus paramycoides	GTCGAGCGAATGGATTAAGAGCTTGCTCTTATGAAGTTAGCGGCGGACGGGTGAGTAACACGTGGGTAACCTGCCCATAAGACTGGGATAACTCCGGGAAACCGGGGCTAATACCGGATAACATTTTGAACCGCATGGTTCGAAATTGAAAGGCGGCTTCGGCTGTCACTTATGGATGGACCCGCGTCGCATTAGCTAGTTGGTGAGGTAACGGCTCACCAAGGCAACGATGCGTAGCCGACCTGAGAGGGTGATCGGCCACACTGGGACTGAGACACGGCCCAGACTCCTACGGGAGGCAGCAGTAGGGAATCTTCCGCAATGGACGAAAGTCTGACGGAGCAACGCCGCGTGAGTGATGAAGGCTTTCGGGTCGTAAAACTCTGTTGTTAGGGAAGA…	NR_157734.1 Bacillus paramycoides strain MCCC 1A04098 16S ribosom... 2621 0.0	100	RA20	1.48544
HA2215	Megamonas rupellensis	AGTCGAACGGGGTGTTTATTTCGGTAAACACCAAGTG-GCGAACGGGTGAGTAACGCGTAAGCAATCTACCTTCAAGATGGGGACAACACTTCGAAAGGGGTGCTAATACCGAATGAATGTAAGAGTATCGCATGAGACACTTACTAAAGGAGGCCTCTGAAAATGCTTCCGCTTGAAGATGAGCTTGCGTCTGATTAGCTAGTTGGTGAGGGTAAAGGCCCACCAAGGCGACGATCAGTAGCCGGTCTGAGAGGATGAACGGCCACATTGGGACTGAGACACGGCCCAGACTCCTACGGGAGGCAGCAGTGGGGAATCTTCCGCAATGGGCGAAAGCCTGACGGAGCAACGCCGCGTGAACGATGAAGGTCTTAGGATCGTAAAGTTCTGTTGTTAGG…	NR_044473.1 Megamonas rupellensis strain FM1025 16S ribosomal RNA... 2442 0.0	98.212	RA20	1.48545
HA2216	Flavonifractor plautii	TTCGGCCGCGCCCTCCTTGCGGTTAGGCTACGGACTTCGGGTGTTCCCGACTCTCATGGTGTGACGGGCGGTGTGTACAAGGCCCGGGAACGTATTCACCGCGGCATGCTGATCCGCGATTACTAGCGATTCCAACTTCATACAGGCGGGTTTCAGCCTGCAATCCGAACTGGGATGGCTTTTAGGGATTTGCTCCACCTCGCGGTATTGCCTCCCTCTGTTAACCACCATTGTAGTACGTGTGTGGCCCAGGACATAAGGGGCATGATGATTTGACGTCGTCCCCACCTTCCTCCGTTTTGTCAACGGCAGTCTCGCTAGAGTGCTCTTGCGTAGCAACTAACAATAAGGGTTGCGCTCGTTGCGGGACTTAACCCAACATCTCACGACACGAGCTGA…	NR_029356.1 Flavonifractor plautii strain 265 16S ribosomal RNA, ... 2577 0.0	99.786	RA19	1.48546
HA2217	Blautia hydrogenotrophica	TTCGGCAGCTCCCTCCTTTCGGTTGGGTCACTGACTTCGGGCGTTACTGACTCCCATGGTGTGACGGGCGGTGTGTACAAGACCCGGGAACGTATTCACCGCGACATTCTGATTCGCGATTACTAGCGATTCCAGCTTCATGTAGTCGAGTTGCAGACTACAATCCGAACTGAGACGTTATTTTTGAGATTTGCTCCAGGTCACCCCTTCGCTTCCCTTTGTTTACGCCATTGTAGCACGTGTGTAGCCCAAATCATAAGGGGCATGATGATTTGACGTCATCCCCACCTTCCTCCAGGTTATCCCTGGCAGTCTCCCTAGAGTGCCCAGCTTTACCTGCTGGCTACTAAGAATAAGGGTTGCGCTCGTTGCGGGACTTAACCCAACATCTCACGACAC…	NR_026314.1 Blautia hydrogenotrophica strain S5a36 16S ribosomal ... 2566 0.0	99.574	RA19	1.48547
HA2218	Bifidobacterium pseudocatenulatum	TTAGACGGCTCCATCCACAAAGGGTTAGGCCACCGGCTTCGGGTGCTACCCACTTTCATGACTTGACGGGCGGTGTGTACAAGGCCCGGGAACGCATTCACCGCGGCGTTGCTGATCCGCGATTACTAGCGACTCCGCCTTCATGGAGTCGGGTTGCAGACTCCAATCCGAACTGAGACCGGTTTTCAGGGATCCGCTCCACGTCGCCGTGTCGCATCCCGTTGTACCGGCCATTGTAGCATGCGTGAAGCCCTGGACGTAAGGGGCATGATGATCTGACGTCATCCCCACCTTCCTCCGAGTTGACCCCGGCGGTCCCCCGTGAGTTCCCACCATGACGTGCTGGCAACACAGGGCGAGGGTTGCGCTCGTTGCGGGACTTAACCCAACATCTCACGA…	NR_037117.1 Bifidobacterium pseudocatenulatum strain B1279 16S ri... 2579 0.0	99.929	RA19	1.48548
HA2219	Mengyingia hominis	TTGCTTTTTTCAACTCAGTGGCGGACGGGTGAGTAACGCGTGAGTAACCTGCCTTTCAGAGGGGGATAACGTTCT-GAAAAGAACGCTAATACCGCATAAGATTGTAGCTTCGCATGGAGCAGCAATCAAAGGAGCAATCCGCTGAAAGATGGACTCGCGTCCGATTAGATAGTTGGCGGGGTAACGGCCCACCAAGTCGACGATCGGTAGCCGGACTGAGAGGTTGATCGGCCACATTGGGACTGAGACACGGCCCAGACTCCTACGGGAGGCAGCAGTGAGGGATATTGGGCAATGGGGGAAACCCTGACCCAGCAACGCCGCGTGAGGGATGACGGTTTTCGGATTGTAAACCTCTGTCCTCTGTGAAGATAGTGACGGTAGCAGAGGAGGAAGCT…	NR_144736.1 Neglectibacter timonensis strain SN17 16S ribosomal R... 2176 0.0	95.534	RA20	1.48549
HA2220	Clostridium sporogenes	TTCGGCCGCTGGCTCCTTACGGTTACCTCACGGACTTCGGGTGTTACCAGCTCTCATGGTGTGACGGGCGGTGTGTACAAGGCCCGGGAACGTATTCACCGCGACATTCTGATTCGCGATTACTAGCAACTCCAGCTTCATGTAGGCGAGTTGCAGCCTACAATCCGAACTGAGATAGGTTTTATAAGTTTTGCTCCACCTCACGGTCTTGCGTCTTATTGTACCTACCATTGTAGCACGTGTGTAGCCCTGGACATAAGGGGCATGATGATTTGACGTCATCCCCACCTTCCTCCTGGTTACCCAGGCAGTCTCATTAGAGTGCTCAACTTAATGGTAGCAACTAATAACAAGGGTTGCGCTCGTTGCAGGACTTAACCTAACATCTCACGACACGAG…	NR_029231.1 Clostridium sporogenes strain McClung 2004 16S riboso... 2556 0.0	100	RA19	1.48550
HA2221	Collinsella aerofaciens	GCCTCCCCCCTCTCGGTTGGGCCGGCGACTTCGGGTGCAGACGACTCGGGTGGTGTGACGGGCGGTGTGTACAAGGCCCGGGAACGCATTCACCGCGGCATGCTGATCCGCGATTACTAGCAACTCCGACTTCATGGGGGCGGGTTGCAGCCCCCAATCCGAACTGGGGCCGGCTTTCCGGGATCCGCTCCCCCTCGCGGGGTGGCATCCCTCTGTACCGGCCATTGTAGCACGTGTGCAGCCCAGGGCATAAGGGGCATGATGACTTGACGTCGTCCCCGCCCTCCTCCGCCTTGACGGCGGCGGTCCCGCGTGGGTTCCCGGCATCACCCGATGGCAACACGCGGCGGGGGTTGCGCTCGTTGCGGGACTTAACCCAACATCTCACGACACGAGCTG…	NR_113316.1 Collinsella aerofaciens strain JCM 10188 16S ribosoma... 2529 0.0	99.927	RA20	1.48551
HA2222	Alistipes shahii	CTAGGTCGCTCCTTGCGGTCACGAACTTCAGGCACCCCCAGCTTCCATGGCTTGACGGGCGGTGTGTACAAGGCCCGGGAACGTATTCACCGCGCCATGGCTGATGCGCGATTACTAGCGAATCCAACTTCACGGAGGCGGGTTTCAGCCTCCGATCCGAACTGAGATAGGCTTTCGAGATTCGCATCCCATCACTGGGTAGCTGCCCTCTGTACCTACCATTGTAACACGTGTGTAGCCCCGGACGTAAGGGCCGTGCTGATTTGACGTCATCCCCACCTTCCTCTCGGCTTACACCGGCAGTCCCGCCAGAGTGCCCAGCTTGACCTGATGGCAACTAACGGTAGGGGTTGCGCTCGTTATGGGACTTAACCCGACACCTCACGGCACGAGCTGACG…	NR_113153.1 Alistipes shahii strain JCM 16773 16S ribosomal RNA, ... 2562 0.0	99.785	RA19	1.48552
HA2223	Coprococcus immobilis	AAGTCGAACGGACGATGAAGAGCTTGCTTTTCAGAGTTAGTGGCGGACGGGTGAGTAACGCGTGGGTAACCTGCCTCATACAGGGGGATAGCAGCTGGAAACGGCTGATAAAACCGCATAAGCGCACAGCATCGCATGATGCAGTGTGAAAAACTCCGGTGGTATGAGATGGACCCGCGTCTGATTAGCTGGTTGGTGAGGTAACGGCCCACCAAGGCGACGATCAGTAGCCGGCCTGAGAGGGTGACCGGCCACATTGGGACTGAGACACGGCCCAAACTCCTACGGGAGGCAGCAGTGGGGAATATTGCACAATGGGGGAAACCCTGATGCAGCGACGCCGCGTGAAGGAAGAAGTATCTCGGTATGTAAACTTCTATCAGCAGGGAAGATAATGAC…	NR_024750.1 Coprococcus catus strain VPI-C6-61 16S ribosomal RNA,... 2233 0.0	97.689	RA20	1.48553
HA2224	Waltera intestinalis	TGCAAGTCGAACGGACTTACATTGAAGCCTAGCGATATGTAAGTTAGTGGCGGACGGGTGAGTAACGCGTGGGTAACCTGCCTTGTACTGGGGGACAACAGTTGGAAACGACTGCTAATACCGCATAAGCGCACAGCTTCGCATGAAGCAGTGTGAAAAACTCCGGTGGTACAAGATGGACCCGCGTCTGATTAGCTGGTTGGTGAGGTAACGGCCCACCAAGGCGACGATCAGTAGCCGGCCTGAGAGGGTGAACGGCCACATTGGGACTGAGACACGGCCCAAACTCCTACGGGAGGCAGCAGTGGGGAATATTGCACAATGGGGGAAACCCTGATGCAGCAACGCCGCGTGAGTGAAGAAGTATTTCGGTATGTAAAGCTCTATCAGCAGGAAAGA…	NR_180833.1 Waltera intestinalis strain WCA3-601-WT-6H 16S riboso... 2556 0.0	99.785	RA20	1.48554
HA2225	Odoribacter splanchnicus	TGCAAGTCGAGGGGCATCATGAGGTAGCAATACCTTGATGGCGACCGGCGCACGGGTGAGTAACGCGTATGCAACCTGCCCGATACCGGGGTATAGCCCATGGAAACGTGGATTAACACCCCATAGTACTTTTATCCTGCCTGGGATGGGAGTTAAATGTTCAAGGTATCGGATGGGCATGCGTCCTATTAGTTAGTTGGCGGGGTAACAGCCCACCAAGACGATGATAGGTAGGGGTTCTGAGAGGAAGGTCCCCCACATTGGAACTGAGACACGGTCCAAACTCCTACGGGAGGCAGCAGTGAGGAATATTGGTCAATGGACGAAAGTCTGAACCAGCCAAGTCGCGTGAGGGAAGACTGCCCTATGGGTTGTAAACCTCTTTTATAAGGGAAGAAT…	NR_074535.1 Odoribacter splanchnicus strain DSM 220712 16S riboso... 2551 0.0	99.713	RA20	1.48555
HA2226	Parabacteroides distasonis	TAGGCCGATCCTCGCGGTTACGGACTTCAGGTACCCCCGGCTCCCATGGCTTGACGGGCGGTGTGTACAAGGCCCGGGAACGTATTCACCGCGCCATGGCTGATGCGCGATTACTAGCGAATCCAGCTTCACGGAGTCGGGTTGCAGACTCCGATCCGAACTGAGACGTGGTTTGGGGATTCGCTCCCTGTCGCCAGGTGGCTTCCCTTTGTCCACGCCATTGTAACACGTGTGTCGCCCCGGATGTAAGGGCCGTGCTGATTTGACGTCATCCCCGCCTTCCTCGCAGCTTACGCTGGCAGTCCCACCAGAGTCCTCAGCTTTACCTGTTAGTAACTAGTGGCAAGGGTTGCGCTCGTTATGGCACTTAAGCCGACACCTCACGGCACGAGCTGACGA…	NR_074376.1 Parabacteroides distasonis ATCC 8503 16S ribosomal RN... 2516 0.0	98.935	RA20	1.48556
HA2227	Staphylococcus hominis	TTCGACGGCTAGCTCCAAATGGTTACTCCACCGGCTTCGGGTGTTACAAACTCTCGTGGTGTGACGGGCGGTGTGTACAAGACCCGGGAACGTATTCACCGTAGCATGCTGATCTACGATTACTAGCGATTCCAGCTTCATGTAGTCGAGTTGCAGACTACAATCCGAACTGAGAACAACTTTATGGGATTTGCTTGACCTCGCGGTTTCGCTGCCCTTTGTATTGTCCATTGTAGCACGTGTGTAGCCCAAATCATAAGGGGCATGATGATTTGACGTCATCCCCACCTTCCTCCGGTTTGTCACCGGCAGTCAACTTAGAGTGCCCAACTTAATGATGGCAACTAAGCTTAAGGGTTGCGCTCGTTGCGGGACTTAACCCAACATCTCACGACACGA…	NR_041323.1 Staphylococcus hominis subsp. novobiosepticus strain ... 2603 0.0	99.719	RA19	1.48557
HA2228	Cutibacterium acnes	AGTCGAACGGAAAGGCCCTGCTTTTGTGGGGTGCTCGAGTGGCGAACGGGTGAGTAACACGTGAGTAACCTGCCCTTGACTTTGGGATAACTTCAGGAAACTGGGGCTAATACCGGATAGGAGCTCCTGCTGCATGGTGGGGGTTGGAAAGTTTCGGCGGTTGGGGATGGACTCGCGGCTTATCAGCTTGTTGGTGGGGTAGTGGCTTACCAAGGCTTTGACGGGTAGCCGGCCTGAGAGGGTGACCGGCCACATTGGGACTGAGATACGGCCCAGACTCCTACGGGAGGCAGCAGTGGGGAATATTGCACAATGGGCGGAAGCCTGATGCAGCAACGCCGCGTGCGGGATGACGGCCTTCGGGTTGTAAACCGCTTTCGCCTGTGACGAAGCGTGAGT…	NR_113028.1 Cutibacterium acnes strain JCM 6425 16S ribosomal RNA... 2573 0.0	100	RA19	1.48558
HA2229	Alistipes putredinis	GGTCGCTCCTTGCGGTCACGAACTTCAGGCACCCCCGGCTCCCATGGCTTGACGGGCGGTGTGTACAAGGCCCGGGAACGTATTCACCGCGCCATGGCTGATGCGCGATTACTAGCGAATCCAACTTCATGGAGGCGGGTTTCAGCCTCCAATCCGAACTGAGATAGGCTTTCGAGATTCGCATCCCATCGCTGGGTAGCTGCCCTCTGTACCTACCATTGTAACACGTGTGTAGCCCCGGACGTAAGGGCCGTGCTGATTTGACGTCATCCCCACCTTCCTCTCGGCTTACACCGGCAGTCCCGCCAGAGTGCCCAGCTTGACCTGATGGCAACTAACGGTAGGGGTTGCGCTCGTTATGGGACTTAACCCGACACCTCACGGCACGAGCTGACGACA…	NR_113152.1 Alistipes putredinis strain JCM 16772 16S ribosomal R... 2573 0.0	99.928	RA20	1.48559
HA2230	Phocaeicola massiliensis	GCAAGTCGAGGGGCAGCATGGTCTTAGCTTGCTAAGGCCGATGGCGACCGGCGCACGGGTGAGTAACGCGTATCCAACCTGCCTTACACTCTTGGACAGCCTTCTGAAAGGGAGATTAATACAAGATGTTATCATGAGTAAGCATTTTCGCATGATTAAAGGTTTACCGGTGTAAGATGGGGATGCGTTCCATTAGATAGTAGGCGGGGTAACGGCCCACCTAGTCTTCGATGGATAGGGGTTCTGAGAGGAAGGTCCCCCACATTGGAACTGAGACACGGTCCAAACTCCTACGGGAGGCAGCAGTGAGGAATATTGGTCAATGGACGAGAGTCTGAACCAGCCAAGTAGCGTGAAGGATGAAGGTTCTATGGATTGTAAACTTCTTTTATACGGGAA…	NR_112938.1 Phocaeicola massiliensis strain B84634 16S ribosomal ... 2569 0.0	99.786	RA20	1.48560
HA2231	Staphylococcus capitis	AAGTCGAGCGAACAGACGAGGAGCTTGCTCCTCTGACGTTAGCGGCGGACGGGTGAGTAACACGTGGATAACCTACCTATAAGACTGGGATAACTTCGGGAAACCGGAGCTAATACCGGATAACATGTTGAACCGCATGGTTCAACAGTGAAAGACGGTCTTGCTGTCACTTATAGATGGATCCGCGCCGCATTAGCTAGTTGGTAAGGTAACGGCTTACCAAGGCAACGATGCGTAGCCGACCTGAGAGGGTGATCGGCCACACTGGAACTGAGACACGGTCCAGACTCCTACGGGAGGCAGCAGTAGGGAATCTTCCGCAATGGGCGAAAGCCTGACGGAGCAACGCCGCGTGAGTGAAGAAGGTCTTCGGATCGTAAAACTCTGTTATTAGGGAAG…	NR_036775.1 Staphylococcus capitis strain LK 499 16S ribosomal RN... 2623 0.0	100	RA20	1.48561
HA2232	Bifidobacterium pseudocatenulatum	TGCAAGTCGAACGGGATCCATCAGGCTTTGCTTGGTGGTGAGAGTGGCGAACGGGTGAGTAATGCGTGACCGACCTGCCCCATACACCGGAATAGCTCCTGGAAACGGGTGGTAATGCCGGATGCTCCGACTCCTCGCATGGGGTGTCGGGAAAGATTTCATCGGTATGGGATGGGGTCGCGTCCTATCAGGTAGTCGGCGGGGTAACGGCCCACCGAGCCTACGACGGGTAGCCGGCCTGAGAGGGCGACCGGCCACATTGGGACTGAGATACGGCCCAGACTCCTACGGGAGGCAGCAGTGGGGAATATTGCACAATGGGCGCAAGCCTGATGCAGCGACGCCGCGTGCGGGATGACGGCCTTCGGGTTGTAAACCGCTTTTGATCGGGAGCAAGCC…	NR_037117.1 Bifidobacterium pseudocatenulatum strain B1279 16S ri... 2586 0.0	100	RA19	1.48562
HA2233	Anaeroglobus geminatus	CTTACGATCGAGTGGCAAACGGGTGAGTAACGCGTAAACAACCTGCCCCGCAGATGGGGACAACAGCTGGAAACGGCTGCTAATACCGAATACGATCCTCTTAGCGCATGGTAAGAGGAAGAAAGGGTGGCCTCTGGGACAAGCTACCGCTGCGGGAGGGGTTTGCGTCTGATTAGCTGGTTGGAGGGGTAACGGCCCACCAAGGCGACGATCAGTAGCCGGTCTGAGAGGATGAACGGCCACATTGGAACTGAGACACGGTCCAGACTCCTACGGGAGGCAGCAGTGGGGAATCTTCCGCAATGGGCGAAAGCCTGACGGAGCAACGCCGCGTGAGTGAAGACGGCCTTCGGGTTGTAAAGCTCTGTTATAGGGGACGAACGGCCGGGTAGCGAAGAG…	NR_028812.1 Anaeroglobus geminatus strain AIP313.00 16S ribosomal... 2538 0.0	99.358	RA19	1.48563
HA2234	Eisenbergiella massiliensis	TGC-AGTCGAACGAAGTTATGCAGAGGAAGTTTTCGGATGGAATCGGCGTAACTTAGTGGCGGACGGGTGAGTAACGCGTGGGAAACCTGCCCTGTACCGGGGGATAACACTTAGAAATAGGTGCTAATACCGCATAAGCGCACAGCTTCACATGAGGCAGTGTGAAAAACTCCGGTGGTACAGGATGGTCCCGCGTCTGATTAGCCAGTTGGCAGGGTAACGGCCTACCAAAGCGACGATCAGTAGCCGGCCTGAGAGGGTGAACGGCCACATTGGGACTGAGACACGGCCCAAACTCCTACGGGAGGCAGCAGTGGGGAATATTGCACAATGGGGGAAACCCTGATGCAGCGACGCCGCGTGAGTGAAGAAGTATTTCGGTATGTAAAGCTCTATCA…	NR_144731.1 Eisenbergiella massiliensis strain AT11 16S ribosomal... 2562 0.0	99.501	RA19	1.48564
HA2235	Anaeroglobus geminatus	CTTACGATCGAGTGGCAAACGGGTGAGTAACGCGTAAACAACCTGCCCCGCAGATGGGGACAACAGCTGGAAACGGCTGCTAATACCGAATACGGTCCTCTTAGCGCATGGTAAGAGGAAGAAAGGGTGGCCTCTGGGACAAGCTACCGCTGCGGGAGGGGTTTGCGTCTGATTAGCTGGTTGGAGGGGTAACGGCCCACCAAGGCGACGATCAGTAGCCGGTCTGAGAGGATGAACGGCCACATTGGAACTGAGACACGGTCCAGACTCCTACGGGAGGCAGCAGTGGGGAATCTTCCGCAATGGGCGAAAGCCTGACGGAGCAACGCCGCGTGAGTGAAGACGGCCTTCGGGTTGTAAAGCTCTGTTATAGGGGACGAACGGCCGGGTAGCGAAGAG…	NR_028812.1 Anaeroglobus geminatus strain AIP313.00 16S ribosomal... 2549 0.0	99.5	RA20	1.48565
HA2236	Drancourtella massiliensis	TGCAAGTCGAGCGAAGCGCTGTTTTCAGAATCTTCGGAGGAAGAGGACAGCGACTGAGCGGCGGACGGGTGAGTAACGCGTGGGCAACCTGCCTCATACAGGGGGATAACAGTTAGAAATGACTGCTAATACCGCATAAGCGCACAGGACCGCATGGTGTAGTGTGAAAAACTCCGGTGGTATGAGATGGACCCGCGTCTGATTAGGTAGTTGGTGGGGTAAAGGCCTACCAAGCCGACGATCAGTAGCCGACCTGAGAGGGTGACCGGCCACATTGGGACTGAGACACGGCCCAAACTCCTACGGGAGGCAGCAGTGGGGAATATTGCACAATGGGGGAAACCCTGATGCAGCGACGCCGCGTGAAGGAAGAAGTATTTCGGTATGTAAACTTCTATC…	NR_144722.1 Drancourtella massiliensis strain GD1 16S ribosomal R... 2540 0.0	99.498	RA20	1.48566
HA2237	Cryptobacterium curtum	TGCAAGTCGAACGATT-AACCGCCCTTGGGCGGATATACAGTGGCGAACGGGTGAGTAACGCGTGACCAACCTTCCCCCCGCATCGGGACAACCCGGGGAAACCCGGGCTAATACCGGATATGCCGGGTATGGCGCATGTCATACCCAGGAAAGCTTTTGCGGCGGGGGATGGGGTCGCGTCCCATCAGGTAGACGGCGGGGTAGTAGCCCACCGTGCCAACGACGGGTAGCCGGGTTGAGAGACCGACCGGCCACATTGGGACTGAGATACGGCCCAGACTCCTACGGGAGGCAGCAGTGGGGAATCTTGCGCAATGGGGGAAACCCTGACGCAGCGACGCCGCGTGCGGGATGGAGGCCTTCGGGCCGTGAACCGCTTTCAGCAGGGAAGACATTAA…	NR_074425.1 Cryptobacterium curtum strain DSM 15641 16S ribosomal... 2543 0.0	99.855	RA20	1.48567
HA2238	Eubacterium callanderi	TTCGACTGCTGAGTCCTTGCGGTTCTCTCACAGGCTTCGGGTGTTGCCAACTCTCGTGGTGTGACGGGCGGTGTGTACAAGACCCGGGAACGCATTCACCGCGGCATTCTGATCCGCGATTACTAGCAACTCCAACTTCATGCAGGCGAGTTGCAGCCTGCAATCCGAACTGGGATCTGTTTTAAGGGATTTGCTTCACCTCGCGGCTTCGCGGCCCTCTGTTCAGACCATTGTAGCACGTGTGTAGCCCAGGTCATAAGGGGCATGATGATTTGACGTCATCCCCACCTTCCTCCGTATTGTCTACGGCAGTCCCTCTAGAGTGCCCAACTGAATGCTGGCAACTAAAGGCAGGGGTTGCGCTCGTTGCGGGACTTAACCCAACATCTCACGACACGA…	NR_026330.1 Eubacterium callanderi strain DSM 3662 16S ribosomal ... 2562 0.0	99.785	RA20	1.48568
HA2239	Levyella massiliensis	AAGTCGAACGAGAATGTACTGACGGATCCTTCGGGTGAAGATAGTACAGGACAGTGGCGGATGGGTGAGTAACGCGTAAGAAACCTGCCTTTCACACCGGGATAGCAGCTGGAAACGGCTATTAATACCGGATGACACTTTTTCCCCGCATGAGGAAGAGGTTAAAGAATTTCGGTGAAAGATGGTCTTGCGTCTGATTAGCTAGTTGGTGGGGTAACGGCCTACCAAGGCGACGATCAGTAGCCGGCCTGAGAGGGTGTACGGCCACATTGGGACTGAGACACGGCCCAAACTCCTACGGGAGGCAGCAGTGGGGAATTTTGCACAATGGAGGAAACTCTGATGCAGCGACGCCGCGTGAACGAAGAAGGTCTTCGGATTGTAAAGTTCTGTCCTGGG…	NR_133039.1 Levyella massiliensis strain 9403326 16S ribosomal RN... 2545 0.0	99.641	RA20	1.48569
HA2240	Parasutterella excrementihominis	GGTCGCCGCCCTCCTTGCGGTTAGGCTAACGACTTCTGGTAAACACCACTCCCATTGTTTGACGGGCGGTGTGTACAAGACCCGGGAACGTATTCACCGCGGCATGCTGATCCGCGATTACTAGCGATTCCGACTTCATGCAGTCGAGTTGCAGACTGCAATCCGGACTACGATCGGTTTTCTGGGATTGGCTCCGTCTCACGACTTCGCTGCCCTCTGTTCCGACCATTGTATGACGTGTGAAGCCCTACCCATAAGGGCCATGAGGACTTGACGTCATCCCCACCTTCCTCCGGTTTGTCACCGGCAGTCTCACTAGAGTGCCCTTTCGTAGCAACTAGTGACAAGGGTTGCGCTCGTTGCGGGACTTAACCCAACATCTCACGACACGAGCTGACG…	NR_041667.1 Parasutterella excrementihominis strain YIT 11859 16S... 2586 0.0	99.717	RA19	1.48570
HA2241	Bilophila wadsworthia	TGC-AGTCGAACGTGAAAGTCCTTCGGGGCGAGTAAAGTGGCGCACGGGTGAGTAACGCGTGGATAATCTACCCTTAAGATGGGGATAACGGCTGGAAACGGTCGCTAATACCGAATACGCTCCCGATTTTATCATTGGGGGGAAAGATGGCCTCTGCTTGCAAGCTATCGCTTAAGGATGAGTCCGCGTCCCATTAGCTAGTTGGCGGGGTAACGGCCCACCAAGGCGACGATGGGTAGCCGGTCTGAGAGGATGACCGGCCACACTGGAACTGGAACACGGTCCAGACTCCTACGGGAGGCAGCAGTGGGGAATATTGCGCAATGGGCGAAAGCCTGACGCAGCGACGCCGCGTGAGGGATGAAGGTTCTCGGATCGTAAACCTCTGTCAGGGGGGA…	NR_176800.1 Bilophila wadsworthia strain CCUG 32349 16S ribosomal... 2606 0.0	99.789	RA20	1.48571
HA2242	Bifidobacterium animalis	TGCAAGTCGAACGGGATCCCTGGCAGCTTGCTGTCGGGGTGAGAGTGGCGAACGGGTGAGTAATGCGTGACCAACCTGCCCTGTGCACCGGAATAGCTCCTGGAAACGGGTGGTAATACCGGATGCTCCGCTCCATCGCATGGTGGGGTGGGAAATGCTTTTGCGGCATGGGATGGGGTCGCGTCCTATCAGCTTGTTGGCGGGGTGATGGCCCACCAAGGCGTTGACGGGTAGCCGGCCTGAGAGGGTGACCGGCCACATTGGGACTGAGATACGGCCCAGACTCCTACGGGAGGCAGCAGTGGGGAATATTGCACAATGGGCGCAAGCCTGATGCAGCGACGCCGCGTGCGGGATGGAGGCCTTCGGGTTGTAAACCGCTTTTGTTCAAGGGCAAGG…	NR_040867.1 Bifidobacterium animalis subsp. lactis strain YIT 412... 2604 0.0	100	RA19	1.48572
HA2243	Pyramidobacter piscolens	TGCAAGTTGAGCGGGGATGGTTCGAGAGACTTATGTTGATTGGAACATTCAAGCAGCGGACGGGTGAGTAAAGCACAAGGACTTGTCCGAAAGAGAGGGACACCTGCGGGAAACCGGAGCTAATACCTCATAAGCCGGAAGGTGAAAAGCAGAGATGCGCTTTTGGAGAGACTTGTGTCCTATCAGGCAGTTGGTGAGGTAACGGCTCACCAAACCGAAGACGGGTAGCCGGACTGAGAGGTCGACCGGCCACATTGGAACTGAGAGACGGTCCAGACTCCTACGGGAGGCAGCAGTGGGGAATATTGGGCAATGGGCGCAAGCCTGACCCAGCGACGCCGCGTGAGGGAAGACAGCCTTCGGGTTGTAAACCTCTGTTGCAGGGGAAGAAGGACGTGA…	NR_113185.1 Pyramidobacter piscolens strain W5455 16S ribosomal R... 2538 0.0	99.569	RA19	1.48573
HA2244	Parasutterella excrementihominis	AGTCGAACGGTAACGTGGGGAGGAGCTTGCTCCACCCCGACGACGAGTGGCGAACGGGTGAGTAATACATCGGAACGTGTCCGCTCGTGGGGGACAACCAGCCGAAAGGTTGGCTAATACCGCATGAGTTCTACGGAAGAAAGAGGGGGACCCGCAAGGGCCTCTCGCGAGCGGAGCGGCCGATGACTGATTAGCCTGTTGGTGAGGTAACGGCTCACCAAAGCAACGATCAGTAGCTGGTCTGAGAGGACGACCAGCCACACTGGGACTGAGACACGGCCCAGACTCCTACGGGAGGCAGCAGTGGGGAATTTTGGACAATGGGCGCAAGCCTGATCCAGCTATTCCGCGTGTGGGATGAAGGCCCTCGGGTTGTAAACCACTTTTGTAGAGAACGAA…	NR_041667.1 Parasutterella excrementihominis strain YIT 11859 16S... 2529 0.0	99.146	RA19	1.48574
HA2245	Pyramidobacter piscolens	TGC-AGTTGAGCGAGGATGGTTCGAGAGACTTATGTTGATTGGAACATTCAAGCAGCGGACGGGTGAGTAAAGCACAAGGACTTGTCCGAAAGAGAGGGACACCTGCGGGAAACCGGAGCTAATACCTCATAAGCCGGAAGGTGAAAAGCAGAGATGCGCTTTTGGAGAGACTTGTGTCCTATCAGGCAGTTGGTGAGGTAACGGCTCACCAAACCGAAGACGGGTAGCCGGACTGAGAGGTCGACCGGCCACATTGGAACTGAGAGACGGTCCAGACTCCTACGGGAGGCAGCAGTGGGGAATATTGGGCAATGGGCGCAAGCCTGACCCAGCGACGCCGCGTGAGGGAAGACAGCCTTCGGGTTGTAAACCTCTGTTGCAGGGGAAGAAGGACGTGA…	NR_113185.1 Pyramidobacter piscolens strain W5455 16S ribosomal R... 2549 0.0	99.642	RA20	1.48575
HA2246	Eisenbergiella massiliensis	TGC-AGTCGAACGAAGTTATGCAGAGGAAGTTTTCGGATGGAATCGGCGTAACTTAGTGGCGGACGGGTGAGTAACGCGTGGGAAACCTGCCCTGTACCGGGGGATAACACTTAGAAATAGGTGCTAATACCGCATAAGCGCACAGCTTCACATGAGGCAGTGTGAAAAACTCCGGTGGTACAGGATGGTCCCGCGTCTGATTAGCCAGTTGGCAGGGTAACGGCCTACCAAAGCGACGATCAGTAGCCGGCCTGAGAGGGTGAACGGCCACATTGGGACTGAGACACGGCCCAAACTCCTACGGGAGGCAGCAGTGGGGAATATTGCACAATGGGGGAAACCCTGATGCAGCGACGCCGCGTGAGTGAAGAAGTATTTCGGTATGTAAAGCTCTATCA…	NR_144731.1 Eisenbergiella massiliensis strain AT11 16S ribosomal... 2562 0.0	99.501	RA20	1.48576
HA2247	Prevotella oralis	TTAGG-CGACCCTTGCGGTCACGGACTTCAGGCACCCCCGGCTTTCATGGCTTGACGGGCGGTGTGTACAAGGCCCGGGAACGTATTCACCGCGCCATGGCTGATGCGCGATTACTAGCGAATCCAGCTTCGTGGGGTCGGGTTGCAGACCCCAGTCCGAACTGAGGCGCGTTTTAAGGATTGGACCGCATTTACATACGGCCGACTCGCTGTACGCGCCATTGTAACACGTGTGTAGCCCCGGACGTAAGGGCCGTGCTGATTTGACGTCATCCCCACCTTCCTCACACCTTACGGCGGCAGTATTCACAGAGTGCCCGGCTTTAACCGATGGCAACTGAAAAAAGGGGTTGCGCTCGTTATGGCACTTAAGCCGACACCTCACGGCACGAGCTGACG…	NR_113117.1 Prevotella oralis ATCC 33269 strain JCM 12251 16S rib... 2553 0.0	99.431	RA20	1.48577
HA2248	Blautia producta	AGTCGAGCGAAGCACTAAGACGGATTTCTTCGGATTGAAGTCTTTGTGACTGAGCGGCGGACGGGTGAGTAACGCGTGGGTAACCTGCCTCATACAGGGGGATAACAGTTAGAAATGACTGCTAATACCGCATAAGCGCACAGGACCGCATGGTCTGGTGTGAAAAACTCCGGTGGTATGAGATGGACCCGCGTCTGATTAGCTAGTTGGAGGGGTAACGGCCCACCAAGGCGACGATCAGTAGCCGGCCTGAGAGGGTGAACGGCCACATTGGGACTGAGACACGGCCCAGACTCCTACGGGAGGCAGCAGTGGGGAATATTGCACAATGGGGGAAACCCTGATGCAGCGACGCCGCGTGAAGGAAGAAGTATCTCGGTATGTAAACTTCTATCAGCA…	NR_113270.1 Blautia producta ATCC 27340 = DSM 2950 strain JCM 147... 2580 0.0	99.929	RA20	1.48578
HA2249	Blautia obeum	AGTCGAACGGGAAACTTTTCATTGAAGCTTCGGCAGATTTGG-CTGGTTTCTAGTGGCGGACGGGTGAGTAACGCGTGGGTAACCTGCCTTATACAGGGGGATAACAACCAGAAATGGTTGCTAATACCGCATAAGCGCACAGGACCGCATGGTCCGGTGTGAAAAACTCCGGTGGTATAAGATGGACCCGCGTTGGATTAGCTAGTTGGCAGGGTAACGGCCTACCAAGGCGACGATCCATAGCCGGCCTGAGAGGGTGAACGGCCACATTGGGACTGAGACACGGCCCAGACTCCTACGGGAGGCAGCAGTGGGGAATATTGCACAATGGGGGAAACCCTGATGCAGCGACGCCGCGTGAAGGAAGAAGTATCTCGGTATGTAAACTTCTATCAGCA…	NR_118692.1 Blautia obeum ATCC 29174 16S ribosomal RNA, partial s... 2459 0.0	98.697	RA20	1.48579
HA2250	Mogibacterium timidum	GCCTTAGGCGATAGATTAATTAACCGACTTTGGGCACCCCCAACTTCCATGGTGTGACGGGCGGTGTGTACAAGACCCGGGAACGCATTCACCGCAGCATTCTGATCTGCGATTACTAGCAACTCCGACTTCATGTAGGCGAGTTGCAGCCTACAATCCGAACTGGGATCGGTTTTGGTGTTTCGCTCCACTTCGCAGTATTGCATCTCATTGTACCGACCATTGTAGCACGTGTGTAGCCCAGAACATAAGGGGCATGATGATTTGACGTCATCCCCACCTTCCTCCGAGTTGACCTCGGCAGTCTCGCTAGAGTCCTCAACTGAATGTTAGTAACTAGCGACAAGGGTTGCGCTCGTTGCGGGACTTAACCCAACATCTCACGACACGAGCTGACGA…	NR_118782.1 Mogibacterium timidum strain ATCC 33093 16S ribosomal... 2488 0.0	99.064	RA20	1.48580
HA2251	Peptoniphilus lacrimalis	TTCGACTGCTGCTTCCTTGCGGTTAGCTCACAGGC-TTCGGGTATTACAAGCTCCCATGGTGTGACGGGCGGTGTGTACAAGACCCGGGAACGCATTCACCGCAGCATTCTGATCTGCGATTACTAGCAACTCCGACTTCATGTTCTCGAGTTGCAGAGAACAATCCGAACTGAGACCGTCTTTTTGAGGTTTGCTTGACCTTGCGATTTCGCTTCTCTTTGTTACGGCCATTGTAGCACGTGTGTTGCCCAGGGCATATAGGGCATGATGATTTGACGTCATCCCCACCTTCCTCCGATTTATCATCGGCAGTCTTTCTAGAGTCCCCATCCGAAATGCTGGTAACTAGTAATAAGGGTTGCGCTCGTTGCGGGACTTAACCCAACATCTCACGACAC…	NR_041938.1 Peptoniphilus lacrimalis strain CCUG 31350 16S riboso... 2571 0.0	99.928	RA20	1.48581
HA2252	Prevotella oralis	TGC-AGTCGCGGGGCATCATGGAGGTTGCTTGCAATTTCTGATGGCGACCGGCGCACGGGTGAGTAACGCGTATCCAACCTTCCCATTACTACGGCATACCCCGTTGAAAGGCGGCCTAATTCCGTATGCAGTCCGAAGCAGTCATCTAATTTGGACGAAAGGTATATTCTATCGGTAATGGATGGGGATGCGTCCGATTAGCCAGCCGGCGGGGTAACGGCCCACCGGGGCATTGATCGGTAGGGGTTCTGAGAGGAAGGTCCCCCACACTGGAACTGAGACACGGTCCAGACTCCTACGGGAGGCAGCAGTGAGGAATATTGGTCAATGGGCGTAAGCCTGAACCAGCCAAGTAGCGTGCAGGATGACGGCCCTATGGGTTGTAAACTGCTTTTATG…	NR_113117.1 Prevotella oralis ATCC 33269 strain JCM 12251 16S rib... 2558 0.0	99.502	RA20	1.48582
HA2253	Lancefieldella parvula	TGC-AGTCG-ACGATT-AAGCACCTTCGGGTGTGTATAAAGTGGCGAACGGCTGAGTAACACGTGGGCAACCTGCCCCTTTCATTGGGATAGCCACGGGAAACCGTGGATAATACCGAATACTTCGAGACTTCCGCATGGAGAACTCGAGAAAGCTCCGGCGGAGAGGGATGGGCCCGCGGCCTGTTAGCTTGTTGGTGGGGTAACGGCCTACCAAGGCAATGATGGGTAGCTGGGTTGAGAGACCGACCAGCCAGATTGGGACTGAGACACGGCCCAGACTCCTACGGGAGGCAGCAGTGGGGAATCTTGCACAATGGGCGAAAGCCTGATGCAGCGACGCCGCGTGCGGGATGAAGGCCTTCGGGTTGTAAACCGCTTTCAGCAGGGACGAGGCGAA…	NR_102936.1 Lancefieldella parvula DSM 20469 16S ribosomal RNA, p... 2525 0.0	99.639	RA20	1.48583
HA2254	Adlercreutzia equolifaciens	TTCGACGCCTCCGCCCCAGAAGGGTTCGGCCGGCGGCTTCGGGTGCAGACGACTCGGGTGGTGTGACGGGCGGTGTGTACAAGGCCCGGGAACGTATTCACCGCGGCATGCTGATCCGCGATTACTAGCAACTCCGACTTCACGCAGGCGGGTTGCAGCCTGCGATCCGAACTGGGACCGGCTTTCCGGGATCCGCTCCCCCTCGCGGGGTGGCAACCCTCTGTACCGGCCATTGTAGCACGTGTGCAGCCCAGGGCATAAGGGGCATGATGACTTGACGTCGTCCCCACCTTCCTCCGGCTTGACGCCGGCAGTCTCCCGCGAGTCCCCAACTCAATGCTGGCAACACGGGACGGGGGTTGCGCTCGTTGCGGGACTTAACCCAACATCTCACGACAC…	NR_114402.1 Adlercreutzia equolifaciens subsp. celatus strain JCM... 2527 0.0	99.782	RA20	1.48584
HA2255	Eubacterium callanderi	TGCAAGTCGAACGAGAAGGTTTTGAATGATCCTTCGGGTGAAATTAGAACTGGAAAGTGGCGAACGGGTGAGTAACGCGTGGGTAACCTGCCCTATGGAAAGGAATAGCCTCGGGAAACTGGGAGTAAAGCCTTATATTATGGTTTTGTCGCATGGCAAGATCATGAAAACTCCGGTGCCATAGGATGGACCCGCGTCCCATTAGCTAGTTGGTGAGATAACAGCCCACCAAGGCGACGATGGGTAACCGGTCTGAGAGGGCGAACGGTCACACTGGAACTGAGACACGGTCCAGACTCCTACGGGAGGCAGCAGTGGGGAATATTGCGCAATGGGGGCAACCCTGACGCAGCAATACCGCGTGAGTGAAGAAGGTTTTCGGATCGTAAAGCTCTGTTA…	NR_026330.1 Eubacterium callanderi strain DSM 3662 16S ribosomal ... 2571 0.0	99.857	RA20	1.48585
HA2256	Staphylococcus xylosus	TAGCTCCATAAATGGTTACTCCACCGGCTTCGGGTGTTACAAACTCTCGTGGTGTGACGGGCGGTGTGTACAAGACCCGGGAACGTATTCACCGTAGCATGCTGATCTACGATTACTAGCGATTCCAGCTTCATGTAGTCGAGTTGCAGACTACAATCCGAACTGAGAACAACTTTATGGGATTTGCATGACCTCGCGGTTTAGCTGCCCTTTGTATTGTCCATTGTAGCACGTGTGTAGCCCAAATCATAAGGGGCATGATGATTTGACGTCATCCCCACCTTCCTCCGGTTTGTCACCGGCAGTCAACCTAGAGTGCCCAACTTAATGATGGCAACTAAGCTTAAGGGTTGCGCTCGTTGCGGGACTTAACCCAACATCTCACGACACGAGCTGACG…	NR_036907.1 Staphylococcus xylosus strain KL 162 16S ribosomal RN... 2601 0.0	99.929	RA20	1.48586
HA2257	Staphylococcus saprophyticus	GTCGAGCGAACAGATAAGGAGCGTTGCTCCTTTGACGTTAGCGGCGGACGGGTGAGTAACACGTGGGTAACCTACCTATAAGACTGGGATAACTTCGGGAAACCGGAGCTAATACCGGATAACATTTGGAACCGCATGGTTCTAAAGTGAAAGATGGTTTTGCTATCACTTATAGATGGACCCGCGCCGTATTAGCTAGTTGGTAAGGTAACGGCTTACCAAGGCGACGATACGTAGCCGACCTGAGAGGGTGATCGGCCACACTGGAACTGAGACACGGTCCAGACTCCTACGGGAGGCAGCAGTAGGGAATCTTCCGCAATGGGCGAAAGCCTGACGGAGCAACGCCGCGTGAGTGATGAAGGGTTTCGGCTCGTAAAACTCTGTTATTAGGGAAGA…	NR_074999.2 Staphylococcus saprophyticus subsp. saprophyticus ATC... 2617 0.0	99.93	RA20	1.48587
HA2258	Limosilactobacillus mucosae	TTAGGCGGCTAGCTCCCCGAAGGGTTACCCCACCGACTTTGGGTGTTGCAAACTCTCATGGTGTGACGGGCGGTGTGTACAAGGCCCGGGAACGTATTCACCGCGGCATGCTGATCCGCGATTACTAGCGATTCCGACTTCGTGCAGGCGAGTTGCAGCCTGCAGTCCGAACTGAGAACGGTTTTAAGAGATTAGCTTGCCCTCGCGAGTTCGCGACTCGTTGTACCGTCCATTGTAGCACGTGTGTAGCCCAGGTCATAAGGGGCATGATGATCTGACGTCGTCCCCACCTTCCTCCGGTTTGTCACCGGCAGTCTCACTAGAGTGCCCAACTGAATGCTGGCAACTAGTAACAAGGGTTGCGCTCGTTGCGGGACTTAACCCAACATCTCACGACAC…	NR_024994.1 Limosilactobacillus mucosae strain S32 16S ribosomal ... 2669 0.0	100	RA20	1.48588
HA2259	Lachnoclostridium edouardi	AGTCGAACGAAGCGATTTAACGGAAGTTTTCGGATGGAAGCTAGATTGACTGAGTGGCGGACGGGTGAGTAACGCGTGGGTAACCTGCCTCACACTGGGGGACAACAGTTAGAAATGACTGCTAATACCGCATAAGCGCACAGGACCGCATGGTCCGGTGTGAAAAACTCCGGTGGTGTGAGATGGACCCGCGTTTGATTAGCTAGTTGGTGGGGTAACGGCCTACCAAGGCGACGATCAATAGCCGACCTGAGAGGGTGACCGGCCACATTGGGACTGAGACACGGCCCAAACTCCTACGGGAGGCAGCAGTGGGGAATATTGCACAATGGGGGAAACCCTGATGCAGCGACGCCGCGTGAGTGAAGAAGTATTTCGGTATGTAAAGCTCTATCAGCA…	NR_179587.1 Lachnoclostridium edouardi strain Marseille-P3397 16S... 2545 0.0	99.216	RA20	1.48589
HA2260	Bifidobacterium faecale	TTAGACGGCTCCCCCCAAAA-GGTTGGGCCACCGGCTTCGGGTGCTACCCACTTTCATGACTTGACGGGCGGTGTGTACAAGGCCCGGGAACGCATTCACCGCGGCGTTGCTGATCCGCGATTACTAGCGACTCCGCCTTCATGGAGTCGGGTTGCAGACTCCAATCCGAACTGAGACCGGTTTTAAGGGATCCGCTCCACCTCACAGTGTCGCATCCCGTTGTACCGGCCATTGTAGCATGCGTGAAGCCCTGGACGTAAGGGGCATGATGATCTGACGTCATCCCCACCTTCCTCCGAGTTGACCCCGGCGGTCCCCCGTGAGTTCCCACCACGACGTGCTGGCAACACAGGGCGAGGGTTGCGCTCGTTGCGGGACTTAACCCAACATCTCACGAC…	NR_133982.1 Bifidobacterium faecale strain CU3-7 16S ribosomal RN... 2521 0.0	99.214	RA15	1.48590
HA2261	Faecalibacterium prausnitzii	TGCAGTCGACGAGCAAG-AGGAGCTTGCTTCTCTGAGCGAGTGGCGAACGGGTGAGTAACGCGTGAGGAACCTGCCTCAAAGAGGGGGACAACAGTTGGAAACGACTGCTAATACCGCATAAGCCCACNGGTCGGCATCGACCAGAGGGAAAAGGAGNNATCCGCTTTGAGATGGCCTCGCGTCCGATTAGCTAGTTGGTGAGGTAANGGCCCACCAAGGCGACGATCGGTAGCCGGACTGAGAGGTTGAACGGCCACATTGGGACTGAGACACGGCCCAGACTCCTACGGGAGGCAGCAGTGGGGAATATTGCACAATGGGGGAAACCCTGATGCAGCGACGCCGCGTGGAGGAAGAAGGTCTTCGGATTGTAAACTCCTGTTGTTGAGGAAGATAAT…	NR_178971.1 Faecalibacterium butyricigenerans strain AF52-21 16S ... 2414 0.0	98.121	RA5	1.48591
HA3403	Christensenella massiliensis	TGGGGGCGTGCTTA-C-CATGC-AGTCGAACGAAGTTATCCAGACAGAAGCCTTCGGGTGGAAGATTGGATATACTTAGTGGCGGACGGGTGAGTAACGCGTGAGCAACCTGCCCTGCAAAGGGGGACAACAGTTGGAAACGACTGCTAATACCGCATAAGACCACGAAACCGCATGGTTTTGAGGTAAAAGGATTTATTCGATGCAGGATGGGCTCGCGTCCCATTAGATAGTTGGTGAGGTAACGGCCCACCAAGTCAACGATGGGTAGCCGACCTGAGAGGGTGATCGGCCACACTGGAACTGAGACACGGTCCAGACTCCTACGGGAGGCAGCAGTGGGGAATATTGGGCAATGGGGGAAACCCTGACCCAGCAACGCCGCGTGAGGGAAGAAGG…	NR_144742.1 Christensenella massiliensis strain Marseille-P2438 1... 2612 0.0	99.513	RA6	1.48592
HA3404	Prevotella copri	GTCGAGGGGAAACGATATTGAAAGCTTGCTTTTTATAGGCGTCGACCGGCGCACGGGTGAGTAACGCGTATCCAACCTGCCCATCACTTGGGGATAACCTTGCGAAAGTAAGACTAATACCCAATGATATCTCTAGAAGACATCTGAAAGGGATTAAAGATTTATCGGTGATGGATGGGGATGCGTCTGATTAGCTTGTTGGCGGGGTAACGGCCCACCAAGGCGACGATCAGTAGGGGTTCTGAGAGGAAGGTCCCCCACATTGGAACTGAGACACGGTCCAAACTCCTACGGGAGGCAGCAGTGAGGAATATTGGTCAATGGGCGAGAGCCTGAACCAGCCAAGTAGCGTGCAGGATGACGGCCCTATGGGTTGTAAACTGCTTTTATAAGGGAATA…	NR_113411.1 Prevotella copri DSM 18205 strain JCM 13464 16S ribos... 2497 0.0	99.05	RA2	1.48593
HA3405	Parabacteroides gordonii	GGCCGATCCTTGCGGTTACGGACTTTAGGTACCCCCAACTCCCATGGCTTGACGGGCGGTGTGTACAAGGCCCGGGAACGTATTCACCGCGCCATGGCTGATGCGCGATTACTAGCGAATCCAGCTTCACGAAGTCGGGTTGCAGACTTCGATCCGAACTGAGATGGGGTTTGGAGATTAGCATCACATCGCTGTGTAGCTGCCCTTTGTCCCCACCATTGTAACACGTGTGTCGCCCCGGATGTAAGGGCCGTGCTGATTTGACGTCATCCCCACCTTCCTCACAGCTTACGCTGGCAGTCTCTTTAGAGTCCTCAGCTCGACCTGTTAGTAACTAAAGATAAGGGTTGCGCTCGTTATGGCACTTAAGCCGACACCTCACGGCACGAGCTGACGACA…	NR_112835.1 Parabacteroides gordonii strain MS-1 16S ribosomal RN... 2499 0.0	99.563	RA20	1.48594
HA3406	Parabacteroides timonensis	GGCCGATCCTTGCGGTTACGGACTTTAGGTACCCCCAACTCCCATGGCTTGACGGGCGGTGTGTACAAGGCCCGGGAACGTATTCACCGCGCCATGGCTGATGCGCGATTACTAGCGAATCCAGCTTCACGAAGTCGGGTTGCAGACTTCGATCCGAACTGAGACATGGTTTGGAGATTAGCATCCGGTCGCCCGGTAGCTGCCCTTTGTCCATGCCATTGTAACACGTGTGTCGCCCCGGATGTAAGGGCCGTGCTGATTTGACGTCATCCCCACCTTCCTCACAGCTTACGCTGGCAGTCTCTTTAGAGTCCTCAGCTTGACCTGTTAGTAACTAAAGATAAGGGTTGCGCTCGTTATGGCACTTAAGCCGACACCTCACGGCACGAGCTGACGACA…	NR_179556.1 Parabacteroides timonensis strain Marseille-P3236 16S... 2401 0.0	97.779	RA20	1.48595
HA3407	Fusobacterium varium	TGCAAGTCTACTTGATCCTTCGGGTGAAGGTGGCGGACGGGTGAGTAACGCGTAAAGAACTTGCCTTACAGACTGGGACAACATTTGGAAACGAATGCTAATACCGGATATTATGATTGGGTCGCATGATCTGGTTATGAAAGCTATATGCGCTGTGAGAGAGCTTTGCGTCCCATTAGTTAGTTGGTGAGGTAACGGCTCACCAAGACGATGATGGGTAGCCGGCCTGAGAGGGTGAACGGCCACAAGGGGACTGAGACACGGCCCTTACTCCTACGGGAGGCAGCAGTGGGGAATATTGGACAATGGACCAAAAGTCTGATCCAGCAATTCTGTGTGCACGATGAAGTTTTTCGGAATGTAAAGTGCTTTCAGTTGGGAAGAAGTCAGTGACGGTAC…	NR_113384.1 Fusobacterium varium strain JCM 6320 16S ribosomal RN... 2508 0.0	99.708	RA20	1.48596
HA3408	Prevotella copri	GGCCGCTCCTTACGGTCACGGACTTTAGGCGCCCCCGGCTTTCATGGCTTGACGGGCGGTGTGTACAAGGCCCGGGAACGTATTCACCGCGCCATGGCTGATGCGCGATTACTAGCGAATCCAGCTTCGTGGGGTCGGGTTGCAGACCCCAGTCCGAACTGAGACAGGCTTTAAGGATTTGATGCGCTTTGCAGAACACCATCTCTCTGTACCTGCCATTGTAACACGTGTGTAGCCCCGGACGTAAGGGCCGTGCTGATTTGACGTCATCCCCACCTTCCTCACACCTTACGGTGGCAGTGTCCCCAGAGTGCCCAGCTTGACCTGATGGCAACTAAGGAGAGGGGTTGCGCTCGTTATGGCACTTAAGCCGACACCTCACGGCACGAGCTGACGACA…	NR_113411.1 Prevotella copri DSM 18205 strain JCM 13464 16S ribos... 2497 0.0	98.787	RA20	1.48597
HA3409	Prevotella copri	GGCCGCTCCTTACGGTCACGGACTTTAGGCGCCCCCGGCTTTCATGGCTTGACGGGCGGTGTGTACAAGGCCCGGGAACGTATTCACCGCGCCATGGCTGATGCGCGATTACTAGCGAATCCAGCTTCGTGGGGTCGGGTTGCAGACCCCAGTCCGAACTGAGACAGGCTTTAAGGATTTGATGCGCTTTGCAAAGCACCGTCTCTCTGTACCTGCCATTGTAACACGTGTGTAGCCCCGGACGTAAGGGCCGTGCTGATTTGACGTCATCCCCACCTTCCTCACACCTTACGGTGGCAGTGTCCCCAGAGTGCCCAGCTTGACCTGATGGCAACTAAGGAGAGGGGTTGCGCTCGTTATGGCACTTAAGCCGACACCTCACGGCACGAGCTGACGACA…	NR_113411.1 Prevotella copri DSM 18205 strain JCM 13464 16S ribos... 2481 0.0	98.778	RA20	1.48598
HA3410	Prevotella copri	GGCCGCTCCTTACGGTCACGGACTTTAGGCGCCCCCGGCTTTCATGGCTTGACGGGCGGTGTGTACAAGGCCCGGGAACGTATTCACCGCGCCATGGCTGATGCGCGATTACTAGCGAATCCAGCTTCGTGGGGTCGGGTTGCAGACCCCAGTCCGAACTGAGACAGGCTTTAAGGATTTGATGCGCTTTGCAGAACACCATCTCTCTGTACCTGCCATTGTAACACGTGTGTAGCCCCGGACGTAAGGGCCGTGCTGATTTGACGTCATCCCCACCTTCCTCACACCTTACGGTGGCAGTGTCCCCAGAGTGCCCAGCTTGACCTGATGGCAACTAAGGAGAGGGGTTGCGCTCGTTATGGCACTTAAGCCGACACCTCACGGCACGAGCTGACGACA…	NR_113411.1 Prevotella copri DSM 18205 strain JCM 13464 16S ribos... 2497 0.0	98.787	RA10	1.48599
HA3411	Bacteroides thetaiotaomicron	GGACGCTCCTTGCGGTTACGTACTTCAGGTACCCCCGGCTTTCATGGCTTGACGGGCGGTGTGTACAAGGCCCGGGAACGTATTCACCGCGCCATGGCTGATGCGCGATTACTAGCGAATCCAGCTTCACGAAGTCGGGTTGCAGACTTCGATCCGAACTGAGAGAGGCTTTTGGGATTAGCATCCTGTCACCAGGTAGCTGCCTTCTGTACCCCCCATTGTAACACGTGTGTAGCCCCGGACGTAAGGGCCGTGCTGATTTGACGTCATCCCCACCTTCCTCACATCTTACGACGGCAGTCTCTCTAGAGTCCTCAGCATGACCTGTTAGTAACTAAAGATAAGGGTTGCGCTCGTTATGGCACTTAAGCCGACACCTCACGGCACGAGCTGACGACA…	NR_112944.1 Bacteroides thetaiotaomicron strain JCM 5827 16S ribo... 2547 0.0	99.784	RA20	1.48600
HA3412	Bacteroides faecis	GTCGAGGGGCAGCATTCCAGTTTGCTTGCAAACTGGAGATGGCGACCGGCGCACGGGTGAGTAACACGTATCCAACCTGCCGATAACTCGGGGATAGCCTTTCGAAAGAAAGATTAATACCCGATGGCATAATAGAACCGCATGGTTTGATTATTAAAGAATTTCGGTTATCGATGGGGATGCGTTCCATTAGGCAGTTGGTGGGGTAACGGCCCACCAAACCTTCGATGGATAGGGGTTCTGAGAGGAAGGTCCCCCACATTGGAACTGAGACACGGTCCAAACTCCTACGGGAGGCAGCAGTGAGGAATATTGGTCAATGGACGAGAGTCTGAACCAGCCAAGTAGCGTGAAGGATGACTGCCCTATGGGTTGTAAACTTCTTTTATATGGGAATAA…	NR_113067.1 Bacteroides faecis MAJ27 16S ribosomal RNA, partial s... 2571 0.0	99.928	RA20	1.48601

## Sheet: S5
Table S5 Genome Information on 43 Novel Species in RAGMB
Table S5. The genome information on 43 novel species in RAGMB	Strain	Total_num	Total_length(bp)	N50_length(bp)	N90_length(bp)	GC%
Faecalibacillus hominis	HA0003	68	2176375	66286	22000	30.34
Sanxizhangella immobilis	HA0013	49	3526855	155845	59454	46.24
Blautia longa	HA0030	42	3392984	189721	67911	44.26
Jutongia vibrioforma	HA0063	41	3062635	185721	51004	41.89
Blautia arthritidis	HA0067	64	3917604	234209	40906	44.17
Naizhengia acetigignens	HA0073	26	3374318	321449	71181	45.11
Eubacterium acidiformans	HA0433	58	2841719	248823	47024	32.99
Qingyuzengella butyriciproducens	HA0434	21	2738613	270188	107876	59.15
Blautia ovalis	HA0435	63	4158053	139337	39732	43.64
Mediterraneibacter tenuis	HA0437	35	3585633	307885	74396	48.66
Blautia immobilis	HA0440	45	3822489	175457	68538	43.75
Paralentihominibacter butyricigenes	HA0442	49	3029809	200240	46922	44.26
Lactonifactor hominis	HA0443	48	4757039	294351	105346	45.60
Coprococcus immobilis	HA0444	68	3971215	220671	52053	42.94
Mengyingia hominis	HA0445	13	2926327	502194	261267	58.83
Enterococcus immobilis	HA0446	22	3158842	306190	145704	43.75
Eisenbergiella longa	HA0447	63	7043315	301035	92119	48.23
Coprococcus mobilis	HA0524	128	3188048	57122	16699	40.00
Streptococcus immobilis	HA0527	6	2106258	1548859	123661	41.85
Pyramidobacter arthritidis	HA0566	26	2464406	310043	75518	59.84
Vescimonas immobilis	HA0567	25	3092060	320253	90306	58.27
Negativibacillus intestinalis	HA0568	19	2311780	273748	72483	51.72
Jirenia arthritidis	HA0569	49	3750093	219902	37959	53.32
Zhongjingia baculiformis	HA0628	19	2396607	472661	129981	45.59
Lachnospira mobilis	HA0633	47	3589694	269860	78385	36.74
Senegalimassilia arthritidis	HA0643	96	2500377	52586	13773	62.05
Yonghella fusiformis	HA1168	29	3246432	522534	81237	48.15
Butyricimonas recta	HA1200	32	4882035	431472	128506	42.91
Vescimonas butyriciproducens	HA1201	57	3119963	147779	49171	56.45
Lachnospira flagellata	HA1242	46	3447330	185134	79213	36.07
Mengyingia acetigenes	HA1243	33	3017977	257329	62621	52.16
Varibaculum hominis	HA1244	29	2190439	272525	54875	52.56
Markus hominis	HA1496	11	2985131	599373	258214	59.28
Lachnospira hominis	HA1498	31	3058628	219601	101735	41.53
Peptoniphilus hominis	HA1503	9	1866482	585552	167303	49.72
Waltera fermentans	HA1509	30	3604899	297277	152917	44.03
Pseudoflavonifractor intestinalis	HA1510	44	3627473	167593	86608	56.30
Blautia flagellata	HA1512	39	3878381	150805	85167	43.71
Acutalibacter immobilis	HA1516	17	3616042	335307	203548	52.79
Zhonglingia intestinalis	HA1519	74	2553029	71375	21567	38.70
Guangjia hominis	HA1523	20	2715847	306023	118427	61.81
Lachnospira acetigenes	HA2201	31	3026321	233581	91394	36.85
Parabacteroides propionicigenes	HA3406	47	6282495	294804	90382	43.11

## Sheet: S6
Table S6 Short-Chain Fatty Acid Production of Novel Species in RAGMB
Species	Strain	Acetic	Propionic	Isobutyric	Butyric	Isovaleric	Valeric
Parabacteroides propionicigenes	HA3406	96.3577	1100.29	35.1707	6.80915	165.278	1.74056
Butyricimonas recta	HA1200	0	5.13805	3.38597	1.45965	9.99643	0
Pyramidobacter arthritidis	HA0566	0	0	1.25813	0	6.07807	0
Varibaculum hominis	HA1244	0	0	0	0	0	0
Senegalimassilia arthritidis	HA0643	0	0	0	0	0	0
Zhonglingia intestinalis	HA1519	0	0	0	0	0	0
Faecalibacillus hominis	HA0003	288.019	2.01037	1.38712	3.26603	1.30686	1.00304
Streptococcus immobilis	HA0527	164.535	0	0	1.89559	0	0
Enterococcus immobilis	HA0446	430.62	4.89014	1.84421	5.08674	1.61243	1.21548
Vescimonas immobilis	HA0567	0	0	0	0	0	0
Vescimonas butyriciproducens	HA1201	0	0	0	2.88168	0	0
Pseudoflavonifractor intestinalis	HA1510	0	0	0	10.6538	0	0
Guangjia hominis	HA1523	0	0	0	12.637	0	0
Acutalibacter immobilis	HA1516	0	0	0	0	0	0
Mengyingia hominis	HA0445	126.333	0	0	1.73105	0	0
Mengyingia acetigenes	HA1243	158.316	0	1.1476	1.58016	0	0
Negativibacillus intestinalis	HA0568	0	0	0	0	0	0
Jirenia arthritidis	HA0569	0	0	0	0	0	0
Qingyuzengella butyriciproducens	HA0434	0	0	0	18.4475	0	0
Markus hominis	HA1496	29.0128	6.48406	1.54588	4.41792	5.83563	1.3409
Peptoniphilus hominis	HA1503	0	0	2.54116	1.13194	14.6713	0
Zhongjingia baculiformis	HA0628	0	0	0	4.46206	0	0
Paralentihominibacter butyricigenes	HA0442	0	0	0	18.0512	0	0
Waltera fermentans	HA1509	228.35	0	0	99.2604	1.17631	1.79791
Eisenbergiella longa	HA0447	66.7036	1.73007	0	85.6004	0	2.10787
Coprococcus immobilis	HA0444	0	0	0	0	5.62439	0
Jutongia vibrioforma	HA0063	0	0	0	36.0063	0	0
Eubacterium acidiformans	HA0433	96.6114	0	0	35.8954	0	0
Lachnospira mobilis	HA0633	0	0	0	0	0	0
Lachnospira flagellata	HA1242	0	0	0	0	0	0
Lachnospira hominis	HA1498	9.26964	0	0	1.82384	1.39356	1.01363
Lachnospira acetigenes	HA2201	2.9519	0	0	0	0	0
Naizhengia acetigignens	HA0073	192.588	0	0	1.92265	0	0
Mediterraneibacter tenuis	HA0437	0	0	0	30.8816	0	0
Yonghella fusiformis	HA1168	2.63528	0	0	0	0	0
Sanxizhangella immobilis	HA0013	131.063	9.47603	1.42863	3.84594	0	0
Lactonifactor hominis	HA0443	0	0	0	0	0	0
Coprococcus mobilis	HA0524	9.66121	0	0	1.65133	1.77787	0
Blautia flagellata	HA1512	499.239	0	1.34693	2.65446	0	0
Blautia ovalis	HA0435	248.172	2.26642	0	2.04917	0	0
Blautia arthritidis	HA0067	169.472	0	0	0	0	0
Blautia longa	HA0030	277.192	60.6721	1.68648	3.29371	7.1504	0
Blautia immobilis	HA0440	751.659	16.5216	1.78024	5.26753	1.63465	1.1754

## Sheet: S7
Table S7 Annotation Results of Novel Species from RAGMB in HC and RA Metagenomic Datasets
		RA	RA	RA	RA	RA	RA	RA	RA	RA	RA	RA	RA	RA	RA	RA	RA	RA	RA	RA	RA	RA	RA	RA	RA	RA	RA	RA	RA	RA	RA	RA	RA	RA	RA	RA	RA	RA	RA	RA	RA	RA	RA	RA	RA	RA	RA	RA	RA
HA number	Species	RA1	RA2	RA3	RA4	RA5	RA6	RA7	RA8	RA9	RA10	RA11	RA12	RA13	RA14	RA15	RA16	RA17	RA18	RA19	RA20	JN_RAF101	JN_RAF102	JN_RAF104	JN_RAF106	JN_RAF107	JN_RAF111	JN_RAF112	JN_RAF113	JN_RAF116	JN_RAF117	JN_RAF118	JN_RAF120	JN_RAF122	JN_RAF123	JN_RAF124	JN_RAF125	JN_RAF126	JN_RAF127	JN_RAF128	JN_RAF129	JN_RAF131	JN_RAF132	JN_RAF135	JN_RAF137	JN_RAF138	JN_RAF139	JN_RAF140	JN_RAF141
HA0003	Faecalibacillus hominis	0.0225882	0.0678897	0.0326836	0.0726232	0.0880467	0.0292286	0.0145854	0.0243914	0.020348	0.0247273	0.0433367	0.0510253	0.035389	0.0662776	0.0471687	0.0423975	0.0338779	0.036317	0.0760092	0.0567586	0.0239159	0.0388942	0	0.0296652	0.0137149	0.042197	0	0.0112568	0.035458	0.0424875	0.160442	0.0529503	0.0371447	0.0314413	0.0537372	0.022082	0.0621442	0.0937943	0.0080402	0.00541911	0.0111156	0	0.0110979	0.0311059	0.0141674	0.0330742	0.0135143	0
HA0013	Sanxizhangella immobilis	0.105455	0.109495	0.0968423	0.0746111	0.0833303	0.0985977	0.04057	0.0836862	0.166842	0.0907079	0.120633	0.093664	0.160751	0.122827	0.204838	0.111886	0.0905828	0.0782472	0.0856473	0.138119	0.131807	0.0405351	0	0.0916452	0.360276	0.130844	0.00926582	0.0512638	0.192969	0.153916	0.0869848	0.241873	0.178085	0.0172287	0.139283	0.207387	0.128607	0.155057	0.0598643	0.127144	0.0892018	0.0410661	0.0627045	0.179447	0.0651554	0.199877	0.131758	0.0245304
HA0030	Blautia longa	0.284347	1.5186	1.26018	1.90413	0.989706	0.739437	0.254503	0.726038	1.57914	0.780901	0.483162	0.539884	0.483	0.791223	0.556668	0.372342	0.37164	0.352128	0.304113	1.04056	0.0889952	0.16833	0.00273259	0.19298	0.0942408	0.217484	0.00434556	0.0482391	0.205449	0.0860322	0.227595	0.0503673	0.150886	0.0640899	0.280948	0.100091	1.4925	0.170211	0.0203121	0.126102	0.374069	0.0245446	0.0831214	0.142767	0.110227	0.0899983	0.0442204	0.0170097
HA0063	Jutongia vibrioforma	0.0878722	0.0792193	0.126273	0.0762761	0.197128	0.0934037	0.0453768	0.148615	0.0407621	0.112721	0.100787	0.0556961	0.508395	0.116377	0.129409	0.0962587	0.0695345	0.237384	0.181749	0.0878924	0.0613932	0.0330414	0	0.602265	0.0480525	0.124575	0	0.0455998	0.311585	0.682509	0.35531	0.0334185	0.127473	0.0487162	0.32093	0.266243	0.142592	0.116066	0.0165481	0.0225295	0.084446	0.0206555	0.0684751	0.129782	0.0667072	0.0910153	0.0245024	0.00721813
HA0067	Blautia arthritidis	0.315381	0.669267	0.497531	0.53184	0.506015	0.405966	0.151163	0.3704	0.384998	0.325966	1.00001	0.257648	0.249915	0.667574	0.344798	0.236909	0.751946	0.197327	0.308929	0.729989	0.16939	0.0967023	0	0.125182	0.0995378	0.119949	0.00690381	0.0670951	0.166057	0.115778	0.124667	0.114526	0.198612	0.0283718	0.1293	0.301797	2.98842	0.163722	0.094218	0.0531476	0.130504	0.0955247	0.0779938	0.162829	0.0863367	0.0800499	0.0682812	0.0226985
HA0073	Naizhengia acetigignens	0.279979	0.176511	0.259704	0.300848	0.222216	0.239996	0.0866662	0.243418	0.184466	0.217125	0.275856	0.14385	0.243166	0.490216	0.297357	0.322017	0.363018	0.260129	0.479757	0.323541	0.206044	0.0563597	0.0032138	0.185379	0.369599	0.295351	0.0130697	0.0814421	0.476836	0.248204	0.551588	0.13447	0.417086	0.0632196	0.154469	0.445549	0.338887	0.270199	0.197425	0.152759	0.127456	0.157504	0.356995	0.354464	0.186298	0.145864	0.178944	0.103607
HA0433	Eubacterium acidiformans	0.0909595	0.0970395	0.0740175	0.0499915	0.266995	0.106669	0.0345795	0.0674162	0.059184	0.163567	0.0907413	0.0334809	0.059509	0.0825098	0.36475	0.0628165	0.213713	0.108278	0.0998602	0.112658	0.0537149	0.0259252	0	0.048819	0.1931	0.118335	0	0.0227552	0.102414	0.0665695	0.13023	0.049453	0.0504375	0.0117964	0.153445	0.158116	0.140429	0.234885	0.0153821	0.0264368	0.0180899	0.0102728	0.033253	0.0699073	0.0286861	0.0344204	0.0198203	0.00458768
HA0434	Qingyuzengella butyriciproducens	0.102477	0.267948	0.0731596	0.126663	0.129678	0.113384	0.0288129	0.0916148	0.169599	0.110473	0.130652	0.0625789	0.119329	0.156252	0.104155	0.0865624	0.145027	0.14654	0.101059	0.0917977	0.276587	0.0173351	0	0.0778927	0.139636	0.0714746	0.0114395	0.0100469	0.142239	0.144144	0.0810793	0.104335	0.0681684	0.0230487	0.0868015	0.0744253	0.196827	0.0877644	0.0343831	0.0369217	0.090525	0.0401138	0.0590136	0.154307	0.122165	0.0792153	0.136172	0.0493394
HA0435	Blautia ovalis	0.215106	0.457043	0.932433	0.264767	0.327415	1.48137	0.460239	2.33647	0.19986	0.810066	0.719992	0.196101	0.223524	3.40261	0.303175	0.596069	0.323837	0.183902	0.416528	0.547622	0.0903398	0.107225	0	0.135577	0.0872703	0.242222	0.00387863	0.043538	0.238845	0.10506	0.183687	0.123348	0.320982	0.0358824	0.109042	0.134904	0.606863	0.274886	0.0249482	0.0313971	0.0696588	0.0334643	0.167569	0.112098	0.133828	0.0816153	0.0694808	0.0137473
HA0437	Mediterraneibacter tenuis	0.199698	0.0966102	0.130483	0.198234	0.100851	0.569527	0.0682959	0.150745	0.138945	0.122695	0.146966	0.252399	0.252935	0.206734	0.196364	0.221713	0.160939	0.126785	0.251863	0.23682	0.281398	0.0998316	0.0694806	0.120767	0.237439	0.177094	0.00740319	0.0797642	0.326172	0.224512	0.234699	0.081815	0.226946	0.0203481	0.0927137	0.205808	0.14603	0.805333	0.0445877	0.104398	0.0783227	0.110556	0.101523	0.189151	0.205822	0.0862289	0.165952	0.0435403
HA0440	Blautia immobilis	0.406913	0.760543	0.546954	0.636801	0.562537	0.327641	0.148765	0.435488	0.446362	0.337422	0.891837	0.261893	0.266357	0.418235	0.369607	0.185892	0.519449	0.22455	0.367352	0.484161	0.0732644	0.119984	0	0.132825	0.0816898	0.126292	0.00271855	0.0382601	0.175096	0.054495	0.24029	0.0503523	0.162454	0.0527276	0.128889	0.110762	2.66996	0.126322	0.0170182	0.0455764	0.14259	0.024021	0.0631382	0.120637	0.0852016	0.0515141	0.0431072	0.00822737
HA0442	Paralentihominibacter butyricigenes	0.116879	0.270551	0.116986	0.0931115	0.143352	0.140901	0.0534144	0.191866	0.227895	0.153669	0.147241	0.0546283	0.085299	0.151317	0.133603	0.10457	0.174446	0.0920862	0.0773478	0.0837281	0.164424	0.0423041	0	0.0692279	0.166148	0.130808	0.00600109	0.0509628	0.223811	0.173454	0.0791373	0.217919	0.118216	0.0300454	0.0817863	0.147362	0.144696	0.119775	0.0430879	0.0750307	0.0942704	0.0445462	0.0598799	0.269572	0.0583182	0.143073	0.135046	0.00429735
HA0443	Lactonifactor hominis	0.0142072	0.0159391	0	0	0.0196761	0.0176604	0.00743636	0.0234423	0.0229754	0.0168719	0.0292677	0	0	0	0	0	0	0	0	0	0	0	0	0	0	0.0299103	0	0	0	0	0	0	0	0.0169299	0.0154217	0	0.0218158	0	0	0	0	0	0	0	0.0110966	0	0	0
HA0444	Coprococcus immobilis	0.380313	0.609117	1.21492	0.412564	0.429678	0.754098	0.134988	0.371156	0.217683	0.583382	0.434206	0.252051	0.350322	0.822851	0.382674	0.319342	0.466228	0.266985	0.567432	0.563606	0.225836	0.075601	0	0.154256	0.169606	0.201796	0.00375524	0.0601225	0.484099	0.169076	0.886234	0.138184	0.590271	0.0400924	0.151316	0.267149	0.223075	0.551589	0.0743073	0.0376306	0.101941	0.0313737	0.110712	0.296854	0.145475	0.120266	0.0832959	0.0165124
HA0445	Mengyingia hominis	0.0126591	0.00609874	0.00593574	0	0.0125363	0.0126947	0	0	0.0234424	0.00968322	0	0	0	0	0.00891852	0	0.0473838	0.0104174	0	0	0	0	0	0	0	0	0	0	0	0	0	0	0	0	0	0	0	0	0	0	0	0	0	0	0	0	0	0
HA0446	Enterococcus immobilis	0	0	0	0	0	0	0	0	0	0	0	0	0	0	0	0	0	0	0	0	0	0	0	0	0	0	0	0	0	0	0	0	0	0	0	0	0	0	0	0	0	0	0	0	0	0	0	0
HA0447	Eisenbergiella longa	0.0378434	0.064595	0.0369244	0.0396868	0.0318894	0.0389776	0.0148169	0.0281518	0.102594	0.0243711	0.0314532	0.0191984	0.0248065	0.0303551	0.031324	0.0355514	0.0328791	0.0327752	0.0310295	0.0363618	0.0421424	0.00828248	0	0.0228199	0.0543504	0.0252753	0	0.00856726	0.0678916	0.0974822	0.0360269	0.0377914	0.0572614	0.00792613	0.026783	0.0282129	0.0250814	0.0308645	0.0125182	0.0177437	0.0177725	0.00872793	0.0206099	0.0469506	0.0296845	0.0372333	0.0422868	0.0312404
HA0524	Coprococcus mobilis	0.132772	0.11385	0.126935	0.093149	0.0964032	0.107054	0.0475469	0.12614	1.95672	0.114609	0.107358	0.0793227	0.0806482	0.176876	0.128446	0.0961864	0.193648	0.0958531	0.436506	0.137346	0.0732238	0.0399937	0	0.0553084	0.0535446	0.138639	0.00344824	0.0326258	0.126964	0.0672429	0.148681	0.133092	0.102837	0.563605	0.133105	0.11362	0.158107	0.121766	0.0151489	0.105731	0.100778	0.0149604	0.0515938	0.133773	0.0648319	0.0724456	0.0511267	0.0104299
HA0527	Streptococcus immobilis	0.00857279	0.00810809	0.00959314	0.014131	0.00629898	0.00839745	0.00174834	0.00297727	0.175902	0.0621437	0	2.8919	0.00884128	0.00243571	0.00409778	0.0546264	0.00793675	0	0.121066	0.00171728	0	0.0826825	0	0.0153259	0.0226777	0.207084	0	0.00516876	0.0768986	0	0.306519	0	0.0106631	0.0186498	0.00195264	0	0.01416	0.00387317	0	0.00341508	0.004264	0.00290683	0	0.00453116	0.00282486	0	0.00642661	0.0106774
HA0566	Pyramidobacter arthritidis	0	0.00208979	0	0	0	0	0	0	0	0	0	0	0	0	0	0	0	0.00132279	0	0	0	0	0	0	0	0	0	0	0	0	0	0	0.0302927	0	0	0	0	0	0	0	0	0	0	0	0	0	0	0
HA0567	Vescimonas immobilis	0.184443	0.542287	0.0834258	0.25254	0.170445	0.306565	0.152837	0.497355	1.59936	0.238379	0.27486	0.0566608	0.102685	0.269194	0.281161	0.118829	0.258462	0.19594	0.0988303	0.159533	0.843073	0.0128954	0	0.0690655	0.369675	0.089902	0.0052188	0.0345316	0.352808	0.418646	0.0454158	0.398644	0.139852	0.0192624	0.242263	0.0864731	0.0687043	0.159577	0.0427116	0.432451	0.800247	0.0463167	0.0427119	0.353836	0.113742	0.227448	0.563212	0.0442304
HA0568	Negativibacillus intestinalis	0.158667	0.0846433	0.0719882	0.145807	0.0680218	0.162271	0.0537575	0.131218	0.07663	0.144343	0.139127	0.108551	0.145102	0.333967	0.106705	0.154632	0.203124	0.119796	0.173708	0.141444	0.128238	0.0215708	0	0.16835	0.282115	0.109529	0.00414918	0.0701398	0.165479	0.107867	0.127699	0.0498868	0.586532	0.00949146	0.204056	0.090247	0.0392966	0.200308	0.0686387	0.0439605	0.0467282	0.139939	0.0686466	0.187486	0.18942	0.0895211	0.142481	0
HA0569	Jirenia arthritidis	0.0338008	0.0314161	0.0168144	0.0236109	0.0298092	0.0271836	0.0125301	0.0219376	0.0855484	0.0261903	0.017987	0.00751709	0.0157894	0.042229	0.0323267	0.0224005	0.0664763	0.0224671	0.0335297	0.0166806	0.114071	0.00549546	0	0.0413827	0.0388595	0.0382265	0.0120678	0.00848965	0.129489	0.138226	0.0103979	0.193565	0.0228558	0.0121156	0.0309275	0.0182952	0.0138799	0.0153013	0.0325932	0.0411807	0.0270871	0.00936853	0.0100964	0.120697	0.0195852	0.240701	0.0363057	0.0270665
HA0628	Zhongjingia baculiformis	0.100223	0.0835162	0.253897	0.130248	0.0969745	0.137158	0.0459379	0.103886	0.12603	0.0793751	0.0615554	0.0409203	0.0554703	0.0654444	0.06707	0.0732498	0.109142	0.0648958	0.0948272	0.0713086	0.0900182	0.0631176	0	0.032021	0.0723999	0.0477677	0.00445547	0.0360718	0.166507	0.139246	0.0293824	0.158846	0.143846	0.02252	0.0364048	0.0594495	0.0701788	0.0916579	0.0208333	0.0454711	0.038609	0.019354	0.0574481	0.138941	0.0839675	0.0865879	0.0689144	0.0114191
HA0633	Lachnospira mobilis	0.146956	0.174933	0.11584	0.0604257	0.118809	0.119636	0.038371	0.107555	0.113942	0.0959826	0.139124	0.105996	0.180338	0.16059	0.192319	0.143604	0.334388	0.165764	0.179912	0.115252	0.165403	0.0299099	0	0.122118	0.057228	1.80256	0	0.0616695	0.25481	0.10849	0.943745	0.0502732	0.236511	0.099562	0.0815725	0.307161	0.16973	0.133931	0.164356	0.0979905	0.0307262	0.0561843	0.100472	0.143538	0.128903	0.0345601	0.0602491	0.0281337
HA0643	Senegalimassilia arthritidis	0.015662	0.109081	0.0614939	0.328074	0.0455905	0.034529	0.421902	0.13215	0.0419995	0.138871	0.688928	0.370899	0.455004	0.483203	0.020245	0.187549	0.0237134	0.00708923	0	0.014044	0	0.00468198	0	0.0237628	0	0	0	0.00405519	0.0600169	0	0	0.084775	0	0	0.0339851	0	0	0	0	0	0.0317045	0	0	0	0	0.0910132	0	0
HA1168	Yonghella fusiformis	0.107861	0.101902	0.110879	0.0907104	0.0814405	0.113493	0.0406565	0.112349	0.134377	0.080899	0.101139	0.116376	0.176886	0.124544	0.21211	0.154406	0.146314	0.109797	0.144184	0.199316	0.246674	0.0825852	0.0400005	0.103926	0.1231	0.178734	0.0197487	0.0379632	0.188844	0.146012	0.16321	0.136498	0.166453	0.0245421	0.0775213	0.135427	0.126585	0.13845	0.0471907	0.0751257	0.0764817	0.0961656	0.0709387	0.143445	0.0788803	0.0845655	0.119579	0.0461938
HA1200	Butyricimonas recta	0.15651	0.019179	0.00889181	0.0463101	0.106971	0.145241	0.0660204	0.0961866	0.0915182	0.0567295	0.0952201	0.0155875	0.0809558	0.0870207	0.072196	0.162817	0.0523611	0.0340225	0.159145	0.0645223	0.0296726	0.0103678	0	0.0910396	0.153578	0.414917	1.22901	0.0862952	0.305963	0.761731	0	0.156431	0.0775375	0.335619	0.432306	0.0447914	0.0950509	0.5904	1.78739	0.473573	0.33632	0.105834	0.776028	0.141012	0.246617	0.16224	0.269646	0.669008
HA1201	Vescimonas butyriciproducens	0.695756	0.773536	0.128338	0.193873	1.11787	0.899377	0.186677	0.606844	0.465406	1.12872	0.579892	0.135816	0.27889	0.238457	1.27483	0.252466	1.05152	0.269792	0.132755	0.548956	0.918392	0.041158	0	0.181603	3.21403	0.667512	0.0170015	0.0611485	0.99539	0.852344	0.118175	0.490698	0.41306	0.0249016	0.914793	0.207421	0.176661	0.292433	0.123478	1.70125	0.467763	0.0901617	0.0890186	0.916127	0.136931	0.566826	2.15427	0.0745627
HA1242	Lachnospira flagellata	0.198156	0.193877	0.158437	0.15113	0.107204	0.167787	0.128627	0.748135	0.0766639	0.130144	0.328607	0.158075	0.137694	0.183356	0.497525	0.112809	0.125473	0.212354	0.245682	1.2521	0.11719	0.0422327	0	0.296035	0.095437	0.174964	0	0.0531903	0.217902	0.129266	0.406083	0.030942	0.159262	0.0335227	0.22099	0.50192	0.0933687	0.245813	0.0202463	0.039559	0.0772296	0.0349663	0.156773	0.167477	0.209021	0.0841755	0.0857139	0.00472118
HA1243	Mengyingia acetigenes	0.200075	1.19939	0.318161	0.220553	0.174789	0.406966	0.0663149	0.168756	0.377514	0.238762	0.279676	0.0710136	0.135499	0.290498	0.11273	0.190517	0.61613	0.181477	0.228172	0.426122	0.180797	0.0303289	0	0.111534	0.124352	0.131552	0.00359625	0.0459888	0.24597	0.249868	0.0621495	0.149794	0.232226	0.0151932	0.100379	0.197215	0.0547266	0.249783	0.0402404	0.119389	0.108946	0.0381146	0.0808938	0.17534	0.0760755	0.110508	0.164497	0.00930186
HA1244	Varibaculum hominis	0.00875451	0	0.00461917	0	0	0.0237233	0	0.010012	0.0709115	0	0.00377415	0	0	0	0	0	0	0	0.0229346	0	0	0	0	0	0	0.0258972	0	0	0	0	0	0	0	0	0	0	0	0	0	0	0	0	0	0	0	0	0	0
HA1496	Markus hominis	0.02112	0	0.0100663	0.015477	0.0159555	0.0141846	0.00921988	0.015113	0.0392755	0	0.0096011	0	0.00989304	0.0119194	0	0.0224848	0.020566	0	0	0.0214739	0	0	0	0	0.0143734	0.0105074	0	0	0	0	0	0	0	0	0.0112881	0	0	0.00894701	0	0	0	0	0.035807	0	0	0	0.00979726	0
HA1498	Lachnospira hominis	0.125861	0.069607	0.0553535	0.0767205	0.171327	0.0812148	0.0350293	0.17037	0.029045	0.0903078	0.0977322	0.0622663	0.103275	1.30799	0.6014	0.0644849	0.0814948	0.208579	0.125563	0.0819205	0.190583	0.0257016	0	0.528071	0.0829595	0.125287	0	0.0374821	0.53363	0.0525488	0.457508	0.0375304	0.416888	3.82327	0.217133	0.284802	0.0494427	0.167541	0.0262011	0.0308491	0.038665	0.0419116	0.918737	0.164075	0.673593	0.095204	0.0502336	0.0028079
HA1503	Peptoniphilus hominis	0.0108894	0.0153582	0.013048	0.00716985	0	0.0135408	0.00614696	0	0.0255813	0.00746741	0.0103684	0	0	0	0	0	0	0	0.00970599	0	0	0	0	0	0	0.0236563	0	0	0	0	0	0	0	0	0	0	0.0174862	0	0	0	0	0	0	0	0	0	0	0
HA1509	Waltera fermentans	0.274403	0.130525	0.114077	0.169804	0.140795	0.151566	0.056131	0.223695	0.148841	0.153649	0.259228	0.120995	0.269404	0.171395	0.295396	0.158959	0.161954	0.193672	0.294307	0.176873	0.176361	0.0376367	0	0.162564	0.180984	0.372413	0.00653022	0.0918718	0.588823	0.217549	0.752943	0.144976	0.330412	0.0533221	0.111573	0.546213	0.198963	0.365602	0.0838292	0.145225	0.0612067	0.127741	0.206636	0.340757	0.213469	0.167675	0.105961	0.0109126
HA1510	Pseudoflavonifractor intestinalis	0.224217	0.131821	0.163484	0.16701	0.294758	0.252843	0.0943265	0.224525	0.387265	0.268438	0.351349	0.0713419	0.150389	0.153362	0.209997	0.341909	0.279068	0.229305	0.144638	0.161777	0.976764	0.0291532	0	0.130707	0.400574	0.149859	0.0107433	0.0626265	0.557397	0.335942	0.125521	0.368072	0.209123	0.0198662	0.230889	0.132585	0.0989336	0.149327	0.10549	0.157121	0.234558	0.0729051	0.110541	0.410944	0.115342	0.290835	0.382155	0.0257713
HA1512	Blautia flagellata	0.165248	0.339855	0.449912	0.215575	0.252943	0.38323	0.0833044	0.257384	0.15077	0.345705	0.934844	0.184574	0.29232	0.224243	0.197168	0.180699	0.341626	0.150536	0.333983	0.356024	0.103428	0.0778851	0	0.0836352	0.0511243	0.11391	0	0.0337166	0.145889	0.0898492	0.23944	0.0295633	0.109504	0.0323358	0.0783643	0.210398	0.683336	0.133044	0.020942	0.0242068	0.0737048	0.0189985	0.0570574	0.0655107	0.0834182	0.0466133	0.0341128	0.00682549
HA1516	Acutalibacter immobilis	0	0.0201104	0	0	0	0	0	0	0.513009	0	0.00950628	0.00760552	0	0.0502364	0	0	0.0164772	0	0	0	0.0605374	0	0	0	0	0	0	0	0	0	0	0	0	0	0	0	0	0	0	0	0	0	0	0	0	0.0230545	0	0
HA1519	Zhonglingia intestinalis	0.0275516	0.057687	0.213626	0.0982509	0.0854214	0.114146	0.0492448	0.223425	0.0943534	0.111714	0.0472107	0.0251284	0.0600538	0.279161	0.04771	0.0698683	0.262094	0.0188118	0.163345	0.137404	0.0342585	0.0314716	0	0.0347581	0.0202845	0.011836	0	0.00777164	0.0266671	0.0365017	0.516205	0.0377126	0.0310614	0.0149771	0.0179615	0.015275	0.0270586	0.0954222	0.0313728	0.00374272	0.0267011	0	0.00840121	0.0243936	0.117198	0.0261601	0.0124447	0.0263015
HA1523	Guangjia hominis	0.0967508	0.0616489	0.0881838	0.0460461	0.0743769	0.110161	0.0355162	0.0850853	0.21071	0.123851	0.104988	0.0316005	0.0640094	0.0792497	0.0780191	0.0553794	0.0685037	0.0522451	0.0720937	0.0647951	0.272823	0.0227416	0	0.0516723	0.216205	0.0710498	0.00908537	0.0288214	0.240763	0.206112	0.0909018	0.124005	0.123924	0.0216291	0.130102	0.0760421	0.145905	0.0788801	0.0548722	0.106591	0.128437	0.0422235	0.034274	0.401179	0.0926197	0.148253	0.241708	0.0410936
HA2201	Lachnospira acetigenes	0.315656	0.252256	0.19853	0.152427	0.295573	0.214622	0.0892659	0.402425	0.100227	0.22183	0.253328	0.226064	0.172489	0.578617	0.579765	0.221046	0.297509	0.271588	1.85839	0.194434	0.292226	0.0706632	0	0.19288	0.170098	0.813706	0.00474587	0.116679	0.658797	0.469947	0.802231	0.102686	0.292345	0.0788006	0.920149	0.964737	0.296622	0.25247	0.0643673	0.122421	0.0733346	0.0857834	0.13136	0.635585	0.159335	0.160878	0.133747	0.0193394
HA3406	Parabacteroides propionicigenes	0.446297	0.0613019	0.0175108	0.0359695	0.288818	0.25797	0.13857	0.147922	0.0531727	0.150674	0.12848	0.0397926	0.113376	0.124855	0.103915	0.532752	0.148517	0.137514	0.418621	0.225975	0.0739107	0.0119086	0.299612	0.130216	0.420144	0.681029	3.39639	0.130903	0.990931	1.45799	0.0263091	0.484969	0.144924	1.15259	0.40145	0.362649	0.161919	0.726813	2.81105	0.939091	0.213362	0.211137	0.99609	0.453258	2.59921	0.218393	0.400141	3.54212
[truncated: 1,201 more columns]

## Sheet: S8
Table S8 Distribution Significance of Novel Species in RA and HC Metagenomic Datasets
Number	New species	estimate	.y.	group1	group2	n1	n2	statistic	p	conf.low	conf.high	method	alternative
1	Acutalibacter_immobilis	4.28984e-06	value	HC	RA	1153	96	64309	0.000322	4.17194e-05	4.51258e-05	Wilcoxon	two.sided
2	Blautia_arthritidis	-0.0379858	value	HC	RA	1153	96	40181	7.98e-06	-0.0565761	-0.0215767	Wilcoxon	two.sided
3	Blautia_flagellata	-0.0192523	value	HC	RA	1153	96	43805.5	0.000676	-0.0320055	-0.00748906	Wilcoxon	two.sided
4	Blautia_immobilis	-0.0418457	value	HC	RA	1153	96	32073	7.16e-12	-0.0587009	-0.0285194	Wilcoxon	two.sided
5	Blautia_longa	-0.0409583	value	HC	RA	1153	96	40952.5	2.25e-05	-0.0640862	-0.0206561	Wilcoxon	two.sided
6	Blautia_ovalis	-0.0291925	value	HC	RA	1153	96	44461	0.00135	-0.0493375	-0.0106023	Wilcoxon	two.sided
7	Butyricimonas_recta	0.0306053	value	HC	RA	1153	96	62287	0.0409	0.0011442	0.0587582	Wilcoxon	two.sided
8	Coprococcus_immobilis	-0.0429274	value	HC	RA	1153	96	40513.5	1.26e-05	-0.0673093	-0.0228734	Wilcoxon	two.sided
9	Coprococcus_mobilis	-0.0350057	value	HC	RA	1153	96	32068	7.07e-12	-0.0452919	-0.0252689	Wilcoxon	two.sided
10	Eisenbergiella_longa	0.00033558	value	HC	RA	1153	96	56449	0.744	-0.00335867	0.0046558	Wilcoxon	two.sided
11	Enterococcus_immobilis	0	value	HC	RA	1153	96	54767.5	0.000535	0	0	Wilcoxon	two.sided
12	Eubacterium_acidiformans	-0.0202715	value	HC	RA	1153	96	38000	2.88e-07	-0.0280498	-0.0120789	Wilcoxon	two.sided
13	Faecalibacillus_hominis	-0.0148129	value	HC	RA	1153	96	20464	3.16e-32	-0.0185385	-0.0135509	Wilcoxon	two.sided
14	Guangjia_hominis	0.0104598	value	HC	RA	1153	96	61211	0.084	-0.00124699	0.0223773	Wilcoxon	two.sided
15	Jirenia_arthritidis	0.00377175	value	HC	RA	1153	96	60729.5	0.112	-0.00075062	0.00843919	Wilcoxon	two.sided
16	Jutongia_vibrioforma	-0.0256602	value	HC	RA	1153	96	41488	4.29e-05	-0.0399241	-0.0136802	Wilcoxon	two.sided
17	Lachnospira_acetigenes	-0.0285494	value	HC	RA	1153	96	49377.5	0.0789	-0.062062	0.0037118	Wilcoxon	two.sided
18	Lachnospira_flagellata	-0.0409548	value	HC	RA	1153	96	40717	1.65e-05	-0.0586025	-0.0231022	Wilcoxon	two.sided
19	Lachnospira_hominis	-0.0201431	value	HC	RA	1153	96	47955	0.0294	-0.0375169	-0.00163226	Wilcoxon	two.sided
20	Lachnospira_mobilis	-0.0360807	value	HC	RA	1153	96	39559	3.34e-06	-0.0521799	-0.0213731	Wilcoxon	two.sided
21	Lactonifactor_hominis	-5.87246e-05	value	HC	RA	1153	96	43381	5.38e-34	-2.05537e-06	-4.31016e-05	Wilcoxon	two.sided
22	Markus_hominis	-3.56301e-05	value	HC	RA	1153	96	41899.5	7.98e-13	-9.93118e-05	-5.74422e-05	Wilcoxon	two.sided
23	Mediterraneibacter_tenuis	-0.0227994	value	HC	RA	1153	96	46614.5	0.0101	-0.0397922	-0.00510296	Wilcoxon	two.sided
24	Mengyingia_acetigenes	0.00647133	value	HC	RA	1153	96	57418.5	0.541	-0.012945	0.026232	Wilcoxon	two.sided
25	Mengyingia_hominis	-6.62179e-05	value	HC	RA	1153	96	51513	0.00937	-6.26335e-05	1.73276e-05	Wilcoxon	two.sided
26	Naizhengia_acetigignens	-0.0191573	value	HC	RA	1153	96	50096.5	0.122	-0.0447317	0.00478747	Wilcoxon	two.sided
27	Negativibacillus_intestinalis	-0.0385803	value	HC	RA	1153	96	37068	7.31e-08	-0.0537163	-0.0236616	Wilcoxon	two.sided
28	Parabacteroides_propionicigenes	0.0841833	value	HC	RA	1153	96	63966	0.0111	0.0202	0.148139	Wilcoxon	two.sided
29	Paralentihominibacter_butyricigenes	-0.0200047	value	HC	RA	1153	96	43887	0.000739	-0.0316584	-0.00813273	Wilcoxon	two.sided
30	Peptoniphilus_hominis	-7.72323e-05	value	HC	RA	1153	96	47706	4.53e-22	-6.25908e-05	-8.13843e-05	Wilcoxon	two.sided
31	Pseudoflavonifractor_intestinalis	0.0362636	value	HC	RA	1153	96	64226	0.00891	0.00889363	0.0654965	Wilcoxon	two.sided
32	Pyramidobacter_arthritidis	-5.52196e-05	value	HC	RA	1153	96	52908	8.38e-05	-3.85072e-05	3.6763e-05	Wilcoxon	two.sided
33	Qingyuzengella_butyriciproducens	-0.00908937	value	HC	RA	1153	96	49754	0.0995	-0.0196907	0.00142482	Wilcoxon	two.sided
34	Sanxizhangella_immobilis	-0.018167	value	HC	RA	1153	96	44302	0.00115	-0.0294421	-0.00707589	Wilcoxon	two.sided
35	Senegalimassilia_arthritidis	-3.54784e-05	value	HC	RA	1153	96	34990	7.63e-18	-0.00463955	-3.8073e-05	Wilcoxon	two.sided
36	Streptococcus_immobilis	-0.00184442	value	HC	RA	1153	96	43363	0.000145	-0.00340163	-5.33845e-05	Wilcoxon	two.sided
37	Varibaculum_hominis	-2.74452e-05	value	HC	RA	1153	96	50204	1.07e-22	-1.72285e-05	-4.8514e-06	Wilcoxon	two.sided
38	Vescimonas_butyriciproducens	0.0718642	value	HC	RA	1153	96	63315	0.0189	0.0109155	0.154592	Wilcoxon	two.sided
39	Vescimonas_immobilis	0.0536605	value	HC	RA	1153	96	69304	3.94e-05	0.0272422	0.0846011	Wilcoxon	two.sided
40	Waltera_fermentans	-0.0377301	value	HC	RA	1153	96	43531	0.000504	-0.0587539	-0.016741	Wilcoxon	two.sided
41	Yonghella_fusiformis	-0.0406522	value	HC	RA	1153	96	27962.5	7.28e-16	-0.0499218	-0.03148	Wilcoxon	two.sided
42	Zhongjingia_baculiformis	-0.00352108	value	HC	RA	1153	96	52600	0.419	-0.0120448	0.0048904	Wilcoxon	two.sided
43	Zhonglingia_intestinalis	-0.0103151	value	HC	RA	1153	96	38914	8.12e-07	-0.0125137	-0.00634589	Wilcoxon	two.sided

## Sheet: S9
Table S9 QC Statistics of Metagenomic Sequencing Data from 20 RA Samples
Sample	Num reads	Num Bases	Q30(%)
RA1	85986758	12898013700	93.35
RA2	79793820	11969073000	93.41
RA3	93930546	14089581900	93.5
RA4	79032936	11854940400	94.22
RA5	67989684	10198452600	93.36
RA6	69461506	10419225900	93.63
RA7	105464416	15819662400	93.62
RA8	89243600	13386540000	92.39
RA9	97496022	14624403300	92.59
RA10	81115464	12167319600	92.06
RA11	110505264	16575789600	91.9
RA12	77640414	11646062100	92.88
RA13	65929168	9889375200	93.74
RA14	70075274	10511291100	93.12
RA15	83813980	12572097000	92.34
RA16	84888874	12733331100	91.73
RA17	82913320	12436998000	92.69
RA18	83285872	12492880800	91.69
RA19	79148790	11872318500	92.73
RA20	68224416	10233662400	93.22

## Sheet: S10
Table S10 Annotation Results of RA Expanded Metagenomic Datasets
Species	RAF101	RAF102	RAF106	RAF107	RAF111	RAF112	RAF113	RAF116	RAF117	RAF120	RAF122	RAF123	RAF124	RAF125	RAF126	RAF127	RAF128	RAF129	RAF131	RAF132	RAF135	RAF137	RAF138	RAF139	RAF140	RAF142	RAF143	RAF146	RAF147	RAF149	RAF150	RAF151	RAF153	RAF158	RAF159	RAF160	RAF161	RAF166	RAF167	RAF170	RAF174	RAF177	RAF179	RAF180	RAF184	RAF185	RAF186	RAF187	RAF25
Prevotella_copri	0.87649	0.0019	58.5152	20.8154	0	0	54.2293	6.38422	0	0.35025	0	0	23.7094	0	20.408	0	0	10.1786	3.64958	69.3315	0	0.20722	0	16.9973	0	5.26301	0	0	17.9694	0	47.6088	0.19269	0	0.01192	0	9.57254	9.60153	19.094	0	0	0	0	15.6359	0	0	78.6793	54.7363	0	0
Faecalibacterium_prausnitzii	8.63339	0.13555	10.27	25.0409	7.32837	0	4.65298	6.70727	4.37744	0.60203	48.7045	1.27679	3.91752	6.13138	20.6102	9.47634	4.16023	2.93154	1.39092	16.7994	5.75465	14.8448	22.661	4.65846	3.6537	3.3796	7.84766	13.5467	2.26584	7.45948	1.51316	12.6632	11.0272	27.2184	36.5151	13.6532	26.8564	1.00849	2.13789	6.48903	2.27524	4.84819	1.97776	1.5685	1.92277	1.2083	0.24464	1.55865	10.1943
Bacteroides_vulgatus	0.41805	1.53775	0.16205	3.55065	1.37667	6.98727	0.16375	1.31424	0.04079	4.51162	0	24.442	2.96662	0.72272	0	6.91825	3.01746	3.64284	0.68904	0.06983	23.1128	2.10936	42.0733	0.01081	0	5.11113	13.8945	5.20006	18.4034	0	2.33027	0.58394	13.149	1.86398	4.64375	32.1517	0	7.35127	5.95731	3.44691	1.4924	60.3739	4.05763	0	6.74886	0.55844	0.65647	1.02238	1.79573
Bacteroides_plebeius	0	0	2.9147	0.62762	29.6428	0	0.87175	2.87212	31.0763	0.2337	1.98175	0	1.93685	12.2383	0	6.70445	0	7.87309	1.1826	3.13583	0	0.01929	0	0.81023	8.06265	1.00033	0	31.2796	0	0	8.12394	0	0	9.04905	0.09786	0	0	59.9103	45.7776	0	31.7415	0	0.0347	0	14.1758	0.65808	0	18.2358	17.2182
Bacteroides_stercoris	0.00199	0.06843	0.12332	0.13311	5.08674	59.0019	0.01674	0.02983	0.69567	0.17523	1.54486	18.6129	0.73966	0	0	0.02505	60.6101	2.58992	0.46487	0.03514	14.8124	0	0	0.35792	0.77703	5.43017	0	6.71945	0	0.0409	0	0.00582	7.22344	0.3422	0.92303	0.02508	1.22993	0.46315	8.25021	23.8269	2.40697	0	0.19017	0	24.7809	0.02731	3.51305	1.5643	0.28487
Escherichia_coli	0.63863	2.02403	0.01053	0.0132	0.00461	0.58091	21.7006	0	0.80224	4.20415	0.1527	0.4966	0.48068	0	0.36378	0	15.368	3.7395	0.2683	0.08819	0.01113	0	0.21686	3.42986	0.23428	0	0.13322	6.26366	0.42059	10.2396	5.41949	0.05708	17.134	0.22404	0.01817	5.39696	0.32093	0.57943	0.26532	3.93168	6.50217	0.50127	0.29463	0.0614	0.32775	0	2.46464	0.02464	0
Bacteroides_uniformis	0.03626	0.05566	0.20974	0.73738	10.1855	2.06916	0.19013	1.05383	14.287	0.68748	0.42472	8.257	2.1405	0.60152	2.01919	2.93244	9.66917	0.28606	1.78325	0.0062	6.89102	0.51111	0	1.54504	3.90931	0.9465	10.7418	7.93172	2.68284	0	0.32533	0.5006	15.7446	1.84592	0.09023	1.94073	0.03754	0.60469	1.73851	1.57486	1.75091	7.57613	7.59102	28.8063	10.8346	0.10639	0	8.38494	10.5694
Bifidobacterium_adolescentis	0	24.5566	1.39962	0.00101	0	0	0	0	0	0	0.12698	0	0.18665	0	0	0	0	0	4.93764	0	0	0	0	0.12208	0.53227	0.05392	0.04343	0	0	0	0.48465	0	0	0	0	0	0.00323	0	0	0	0	0	0.25837	0	0	0.45865	0	0	0.01951
Alistipes_putredinis	0.37728	0.01663	0.80399	5.01055	1.09202	16.8976	0.0742	3.95811	0.71982	1.68687	0	0	10.3599	1.90846	0	0.23256	0.53843	15.2622	6.68978	0.00649	15.4489	2.28948	0	1.71136	15.6782	2.83605	5.14398	0	0	0	3.87046	2.1254	2.82183	0.1001	4.37445	1.0829	0	0.06346	0	0	22.762	0	3.70109	0	6.4503	1.28417	0	10.5866	0.66161
Eubacterium_rectale	2.08777	0.01366	1.44404	0.04626	8.69966	0	1.58431	20.3994	0	0	0.55978	0	1.456	6.17055	0	1.3362	0.56031	2.55603	0.6046	1.47459	6.2724	0.59268	4.19399	0.02436	0.09786	13.1939	0.06181	8.15963	0	4.29287	0.06099	0.00675	0.15708	2.47663	6.66041	3.73219	0.62838	0.01473	2.45167	4.71086	0	0	0.44356	0	0.59066	0.53496	0.00356	3.02047	11.9118
Ruminococcus_bromii	16.9009	0.02044	2.37748	2.64936	0	0	5.23237	2.70066	0.55931	0.67608	4.38964	0	0	3.47409	0	15.9165	0.36401	0.1775	0.3767	0.0767	0.2037	0	1.7152	15.7483	0.15821	3.95209	0.09963	1.08775	0	0	4.97276	0	4.75178	2.43482	0.83126	0	0	0.01104	0	0.28492	0.11675	0	0.19817	0	1.5056	0	0	2.22591	0
Eubacterium_sp_CAG_180	3.79976	0.00676	0.7663	11.801	0	0	2.60814	0	13.6107	2.49057	0	0	0.00925	0.00728	5.50445	0	0	15.1125	4.96145	0	0	4.93348	0	1.4163	1.21808	22.5233	0	0	0	0	0	2.20209	0	1.436	8.34973	0	25.6771	0.01073	0	0	0.82755	0	7.20904	0	0	0	0.0634	0	0
Bifidobacterium_pseudocatenulatum	0	53.2844	0.12005	0	0	0	0	0	0.14681	0	0.42824	0.53851	0.23619	0.11094	0	0	0	0.04376	0.49747	0	0.25288	0.02014	0.87018	0.00284	0.0087	0	0	0	0.06326	11.2746	0.29773	0	0	0	0.00591	0	0.09768	0.01802	0	6.16595	0	1.06803	0	0	0.26812	0.03118	5.16882	0.02033	1.12806
Bifidobacterium_longum	0	12.1594	0.10826	0	0	0	0.00615	0	0.08567	0.03273	0.34408	0.13083	0.02389	0.03064	0	0.10874	0	0.01741	1.78552	0	0.09717	0	0	0.06169	0.97111	0	0.10196	0	0.06286	2.58732	0.03223	0	0.14248	0.07238	0	0	0.16239	0.0254	0.45423	2.06628	0.08665	1.00133	0.06656	0.72803	0.02585	0.01013	1.32427	0.22385	0.31973
Roseburia_faecis	1.66892	0.05227	1.53888	1.80836	1.07686	0	0.17814	2.73656	1.2987	0	2.16084	0	2.05866	5.23587	0.23646	8.06571	0	0.42493	0.10231	0	0.88388	0.22701	5.72221	14.8713	0.04599	0.02359	11.2165	0.34735	0.37561	0	0.19185	0.02666	0.84252	0.00472	0.03091	1.22216	1.98995	0	0.10909	9.57134	0.02863	0	0	1.60841	3.18227	0.47573	4.7668	0.22746	0.21635
Bacteroides_coprocola	0	0	0.90009	0.3406	0	0.61519	0	0	0	0	0	0	0.54772	0	0	9.91785	0	2.5264	0.3366	0.62279	0	0	0	0	0.22294	1.33634	0	0	0	6.58863	0.95072	0	0.65511	10.2851	14.7436	0	0	0	0	14.6229	2.6411	0	4.09939	0	0	0.85327	0	4.25136	7.48619
Bacteroides_fragilis	0	0	0	0	0.01912	0	0	0	1.24078	47.9299	0.34973	1.24554	0	0.12958	0.13364	0	0	0	0.12612	0	0	0	0.00205	0	1.47925	0	0.01426	0	0.02447	0	0.01979	0	0	0	0	0	0.13735	0	0.04392	0	0	4.42616	0.39476	24.6841	0.00477	0.00357	0.54788	0	0
Klebsiella_pneumoniae	0	0	0	0	0	0.29783	0.90529	0	0	0.02601	0	0	0	0	0	0	0.24009	0	26.1271	0	0.07548	0	0	0	0.0501	0	0	0.05725	0.31564	0	0	0.00727	3.50239	0.02691	0	10.7687	0.96278	0.00536	0	0	0.11262	0	0.10875	0	0.01347	0	0.38627	0	0
HA1201	0.91704	0	0.11027	8.22686	1.25646	0	0.00625	1.57585	1.01462	0.21663	0.00177	0	1.98403	0.20929	0	0.53497	0.01027	2.91976	0.633	0	0	1.61064	0	0.65047	5.21688	2.41621	0.1003	0.21226	0.01246	0	0.77806	3.78867	0.64629	4.01761	1.59567	0.57759	1.40512	0.00439	0	0.00073	3.05732	0	0.81969	0	0.00298	0.22459	0.00367	1.16918	0.57929
Dialister_sp_CAG_357	0	0.11777	3.0504	4.47682	1.68014	0	0	0.57138	0	0.00301	0	0	6.90265	0	0	0	0	2.17216	0	0	0	3.42686	0	0	3.21349	0	1.34998	0	0	0	0	0.06112	0	0	0	0	0	0	0.00602	0	0	0	0	0	0	0.68467	0	0	0
Roseburia_inulinivorans	0.99014	0.01482	0.23266	2.2671	1.57034	0	0.87399	4.14192	0	0.14883	0.00669	0	0.33812	0.01701	0	0.48264	0.6113	0.02204	0.12142	0.16538	3.73484	0.83379	0.16113	0.03753	0.56802	0.05617	4.85176	0.51704	0.04469	0.90625	0.6603	0.10136	0	0.91365	0.49726	0.84848	1.31377	0	0.40318	0.099	0.62681	0.20241	0.40212	2.38557	0.02305	0.46397	0	0.82114	1.22493
Eubacterium_eligens	0.02556	0	1.01526	0.60934	1.87204	0	0.07806	0.70028	0.52954	0.00196	4.47823	0	0.76147	0.41928	0.01912	0.08413	0	0.11415	0.06956	0.75636	0.30759	0.3092	0	0.01952	0.32795	0.76133	0.97356	2.41681	1.02694	5.50537	0.52665	0.05306	1.56143	0.59167	4.11543	0.37384	3.57998	0	0.03328	0.2274	0.0931	0	0.58375	0.23547	0	0.35064	1.53996	1.97344	0.32901
Collinsella_aerofaciens	0	0	0	0	0.0994	0	0.00586	0.00035	0	0.00501	0	0	0.45281	0	0	0.69985	0	0.0052	0.91038	0	0.07894	0	0	0	0.22131	0.00448	0	0	0.24905	0	0.21529	0	0	0	0	0	0.03211	0.06081	0	0.35092	0.00223	0	0.02269	0	0.07481	0.03315	0.12099	0.01194	0.04032
Lachnospira_pectinoschiza	0.95979	0.01979	0.02494	0	0	0	0.40965	0.30044	0	0	0.00832	0	0.91601	8.78062	0.05495	0	0	0	0.00694	0.28756	0	0	2.43441	0.18283	0.93456	0	0	0.04638	0	23.1707	0.34697	0	0	0.14442	0	1.9726	0.57446	0.31607	1.73587	1.75408	0.72859	0	1.28475	0	4.24839	0.66753	0	0	0
Bacteroides_ovatus	0	0.01222	0.05959	0.00367	0.10395	0.59865	0	0.20082	0.01125	0.02692	0.0055	0	0.2072	0.49737	0	0	0.04606	0.69754	0.09046	0.02625	1.22359	0	2.21156	0.01043	0.10366	0.40305	0.92558	0.07716	0.27887	0.00088	0.3127	0	0.13949	0.00574	0.2333	0	0.11518	0	1.56975	1.0587	0.18439	9.5648	0.50167	14.9404	0.29553	0.26322	0	0.32324	0.0222
Bacteroides_dorei	0	0.0061	0	0.11864	1.42467	0.83095	0.31196	0.25789	1.44134	0	1.63973	0.01218	0	0	0.56952	0	0.00136	0	0.03304	0.03834	3.15831	0	0	0.69775	0.91106	0	0	1.42126	0	0	0	0	0	0	0	0	0.81588	0.02653	12.1538	0	0	0.57032	0.00755	0	0.02922	0.03544	0	0	0
Subdoligranulum_sp	0.05744	0.05038	0.27893	0.16735	0.14812	0	0.1423	0.68528	1.84549	0.06834	1.23499	0	0.34614	1.36346	0	2.33873	0.39701	0.04018	0.0372	0	0	0.0177	0.15499	0.30198	0.15068	2.41819	0.14767	0.05259	0	0.20987	0.29188	0.04574	0.18504	0.84767	0.10118	0.86967	0.75323	0.03247	0.05175	0.43565	0.03134	0	0.08659	0.91612	0.02086	0.00553	0	0.26952	0.32394
Bacteroides_caccae	0.35687	0	0.35714	0.11968	0.45915	2.09096	0	0.05246	2.41417	0.64853	0	0	0.44759	0.2097	0	0.08324	0.00217	6.22031	0.72017	0.02376	1.37168	0.07643	0	0.29614	0.91342	8.44582	0.26708	1.30415	2.6211	0	0.74063	0.14546	0.17335	0.4709	0.1356	0.03267	0	0.01108	0	0.28197	0.31917	0	0.92595	0	0.21698	0.00738	0	0.23874	1.46675
Roseburia_intestinalis	0.03171	0	0.10883	1.16485	1.86538	0	0.0235	0.15858	0	0	6.76426	0	0.04021	0	0	0.01097	0	0.0566	0	0	5.26164	0.02627	0.51503	0	0	0.74979	0.02651	0.97576	0.28213	4.81119	0.01357	0	0	0.36271	1.68629	0	0.23799	0	0.07344	1.31021	1.04104	0.033	0.74598	0.0497	0	0.25085	1.6293	0	4.30212
Bifidobacterium_bifidum	0	1.5212	0	0	0	0	0.00133	0	0	0	0	0	0	0	0	0	0	0	1.81136	0	0	0	0	0.05625	0.04153	0.02996	0.00773	0	0	0	0.0105	0	0	0	0	0	0.17973	0.00898	0	0	0	0	0	0	0	0	6.92724	0	0
HA0073	0.75451	0.1136	0.46733	1.10488	0.8294	0.02582	0.1757	2.06357	0.63494	0.78412	1.17037	0.06649	0.47496	1.036	0.32074	1.13551	0.61258	0.25315	0.20546	0.28214	0.72315	1.25173	0.3053	0.56421	0.88455	0.66855	0.62955	1.05201	0.66013	0.3369	0.30725	1.94024	0.68928	1.72931	1.71211	0.63494	1.1456	0.02938	0.15553	0.38737	0.27454	0.1668	0.33496	0.4293	0.13879	0.13714	0.05431	0.21092	0.73024
Streptococcus_salivarius	0	0.3498	0.23334	0.07488	0.46741	0	0.0291	1.38858	0	0	0.06159	0.02496	0	0	0.10934	0	0	0.0127	0.00272	0.05998	0	0.03086	0.0131	0	0.02913	0.03205	0.0096	0.01492	0.06911	0.0059	1.14846	0.80813	0	0	0.01516	0.00758	0.19662	0.00145	0.18749	0.04549	0	0.00964	0.0143	0.33458	0.54961	0.06678	0.14471	0.17985	0.46974
Blautia_obeum	0.00815	0.02259	0.36036	0	0.10102	0	0.03204	0.37625	0.00459	0	0.34734	0	0.18039	0.02019	17.2786	0.05335	0	0	0.70879	0	0.01023	0.00651	0.06415	0.13018	0.01169	0.0915	0.03194	0	0.03411	0	0.2828	0.00314	0.02231	0.08556	0	0.08828	0.00216	0	0.08963	0.11233	0.00996	0.00136	0.17118	0	0.19421	0.01369	0	0.00908	0.7085
Alistipes_finegoldii	0.09307	0.00079	0.01394	0.69804	1.52767	1.18476	0.00487	0	0.02001	0.35192	0.17585	0.51264	0.68692	0.83906	0	0.00354	0.00436	0	1.01795	0	1.06337	0	0	0.0418	8.5826	0.4945	1.23969	0	12.5842	0	1.81841	0.20724	0	0.10587	0.00636	0.01491	0	0.08453	0	0	1.41266	0	2.38077	0	0.10269	0.01143	0.00184	2.59913	0.00711
Ruminococcus_torques	0.10365	0.27465	0.23397	0.01004	0.60705	0	0.03354	0.57318	0	0	0	0	0.35917	0.03435	0	0	0.00506	0	0.03503	0	0	0	0	0.01285	0.30519	0.01441	0	0	0.06403	0.30568	0.42933	0.10264	0	0.45083	0	0.01725	0.54316	0	0.34981	0.09718	0.02384	0.03575	0.3452	0	0.13043	0.00824	0	0.00453	0
Eubacterium_sp_CAG_38	0.22185	0	0.83595	0	0	0	0	0.58644	0	0	0.29958	6.63326	0.31603	0.08418	0	0	0	0	0.00447	0	1.81734	0.03856	1.12728	0.03094	0.00909	0.04114	0.23157	0	0	0	0.07257	0.01118	0	0.21303	0.01493	0	0	0	0.4223	1.93522	0.11904	0	0.01429	0.17356	0.01532	0.25552	0.03868	0.02167	0
Coprococcus_sp_CAG_782	0.01078	0	0	0	0	0	0	0	0.47062	0	0	0	0	0	0	0	0	0	0	0	0	16.7917	0	0.12508	0	0	0	0	0	0	0	27.094	0	0.13087	0	0	0	0	0	0	0	0	0	0	0	0	0	0.23628	0
Anaerostipes_hadrus	0.01758	0.15635	0.57476	0	1.1438	0.00698	0.00911	0	0.00893	0.02399	5.42671	1.80402	0.51146	0.28019	0	0.04381	0	0	0.03123	0.03972	0	0	0.32596	0	0.00549	0.08178	0.02113	0.00073	0.64856	5.71798	0.10535	0	0.00402	0.00651	0	0.00609	0.32158	0.03954	0.38115	0.17494	0	0.72527	0.09319	0.41629	0.30485	0.11711	0	0.02061	0.53721
Eubacterium_siraeum	0	0	0.01284	0.01753	0.28718	0	0	0	0.16315	0.00417	0	0	0.08789	0.07469	0	0	0.34676	0	0	0	0	11.8997	0	0.25063	0	0.01763	0	8.58695	0	0	0	7.83909	0.00502	1.91652	0.28078	0	0.00188	0	0	0	0	0.00385	0.01268	0	0	0	0	7.85478	0
Eubacterium_sp_CAG_581	0	0	0	0	0	0	0	7.76631	13.0182	0	0	0	0	0	0	0	0.03416	0	0	0	0	0	0	0	0.80147	0	7.5555	0	0	0	0	0	0	0	0	0	0	0	0.36438	0	0	0	0	0	0	0	0	0	0
Fusicatenibacter_saccharivorans	0.03056	0.52424	1.11784	0.00079	1.20645	0	0.66121	0.01297	0.15526	0.00842	0.17214	0	0.72245	0.06643	1.13244	0.11811	0.00738	0.00343	0.12264	0	0.00359	0	0.53058	0	0.08829	0.02342	0.14615	0.01653	0.07816	2.55775	0.14697	0	0.10392	0.10198	0.02943	0.11792	0.07437	0.0009	0.1746	0.33696	0.01284	0.30301	0.16719	0.746	0.03165	0.0357	0	0.09938	0.53828
Firmicutes_bacterium_CAG_176	16.2233	0	0	0	0	0	0	0	0.24719	1.1062	0	0	0.90672	0	0	0	0	0	0.60761	0	0	0.35552	0	0	3.48247	0	0	0	0	0	0	0.29671	0	0.30282	0	0	0	0	0	0	0	0	2.86457	0	0	0.28734	0	0.91048	0.01041
Parabacteroides_merdae	0.02798	0.00625	0.15079	0.31276	0.29474	0	0.00713	0.04274	0.11722	0.32701	0	0.92798	0.99774	0.67037	0	0.10192	0.07988	0.39347	0.23776	0.00644	0.23018	0.01769	0.73665	0.5706	0.62014	2.28922	0.13965	0.03023	1.76863	0	0.52016	0.00422	0.29659	1.06232	0.03963	0.04519	0	0.44561	1.84667	0	0.136	0	0.50345	0	0.73309	0.38804	11.034	0.10428	0.12788
Eubacterium_hallii	0.00465	0.12948	0.36721	0	0.39676	0	0.01521	0.01205	0.01548	0.07744	0	0	0.72961	0	0	0.02633	0	0.01479	0.42841	0	0	0.01706	0.27218	0.12166	0.02897	0	0.12528	0	0.26248	0.19616	0.05122	0.01344	0	0	0	0.00188	0.03823	0	0.14977	0	0.06176	0.1688	0.01506	0	0.18597	0.03671	0	0.01085	0.32221
Klebsiella_variicola	0	0	0	0	0	0.10334	0.35597	0	0	0	0	0	0	0	0	0	0.03055	0	8.73657	0	0.02907	0	0	0	0	0	0	0.00572	0.40305	0	0	0	0.20205	0	0	1.7732	0.31857	0	0	0	0.06679	0	0.01924	0	0	0	0.20429	0	0
Coprococcus_eutactus	0.05132	0	0.63906	0	0	0	0	1.2517	0	0	0	0	1.34946	9.95931	0	2.69609	0	0	0.907	0	0	0.00091	0	3.92197	0.03593	0	2.32777	0	0	0	0.00272	0.20066	0	0	0	1.75067	0.01592	0	0	0	0	0	0.11667	0	0	0.64913	0	1.04725	0
Akkermansia_muciniphila	1.61796	0	0	0	0	0	0	2.91164	0.86187	2.25365	0	0	0.0003	0.34215	0	0	0.12958	0	0	0	0	0	0	0	0	0	0.05251	0	0	0	0	0	0.07815	0.69218	0	0.01155	0	0	0	0	0	0	0.0848	0	0	0	0	0.02279	0
Clostridium_sp_CAG_138	0.03303	0	0.00188	0	0	0	0	0	1.29562	8.89054	0	0	0.07102	0.00864	0	0	0	0	0.15732	0	0	4.0154	0	9.7509	2.42709	0	1.17599	0	0	0	0	3.129	0.64312	0.48886	0	0.17101	0	0	0	0	0	0	0.14912	0	0	0	0	0	0
Clostridium_sp_CAG_217	0.01572	0	0	0.63545	0	0	0.62194	0.73297	0	0.45746	2.44533	0	0.00892	0.0838	0	0.44524	0.05931	0	0	0	0	0	0	0.95927	0	0.12536	0.721	0	0	0	0	0	0	0.01638	0	0	0	0	0.04455	0	0.11927	0	0	0	0.49205	0	0	0.63349	0
HA0030	0.0245	0.14573	0.22264	0.0675	0.16809	0	0.00844	0.01198	0.01715	0.01038	0.01593	0	0.43929	0.00592	1.91723	0.0327	0	0.06908	0.52012	0	0.0682	0.0025	0.08287	0.0186	0.00372	0.04027	0.00668	0.00093	0.19575	0.36319	0.14165	0.00183	0.02977	0.0133	0.01682	0.00312	0.04155	0.00912	0.13942	1.3467	0.03047	0.00578	0.10558	1.23658	0.04351	0.18576	0	0.04543	1.67532
Barnesiella_intestinihominis	0	0	0.10645	0.14637	0	0	0	0.3672	0.02013	0.14115	0	0	2.6694	0	0	0.28814	0.01278	0	0.99048	0.0391	1.13361	1.9838	0	0.091	0.68189	1.09276	1.06336	0.8872	1.7484	0	0.56901	1.47762	1.5728	0.26708	0.20572	0.02922	0	0.01494	0	0	3.90471	0	0.76624	0	0.67373	0.18326	0.00033	1.74828	0.01134
Parabacteroides_distasonis	0.02879	0.00162	0.03224	0.08824	0.33792	0.34866	0.02597	0.03072	0.35654	0.09353	0.06597	1.45888	0.44733	0.36006	0	0.01423	0.06828	0.37146	0.0687	0	0.47745	0.07533	3.28699	0.27142	0.41487	0.07207	0.22051	0.05298	1.30042	0	0.31333	0.06671	0.06442	0.10162	0.08571	0.00866	0.73369	0.28703	4.78918	0.8399	0.1311	0.16647	0.61023	0	0.99748	0.12482	0.0644	0.12232	0.18528
Dorea_longicatena	0.30674	0.17416	0.56366	0.02582	0.41402	0	0.24948	0.11649	0.21838	0.08417	0.14373	0	0.8736	0.13807	0	0.41226	0	0.03616	0.49515	0	0.01348	0.00873	0.01035	0	0.58683	0.01835	0	0	0	0.3885	0.06369	0.02675	0	0.06663	0.03719	0	0.10566	0.01324	0	0.25193	0	0.02556	0.16248	0	0.03872	0.08154	0	0.04951	0.03582
Bacteroides_coprophilus	0	0	0	0	0	0.34427	0	0	0	0	2.65191	0	0.62541	0	0	3.55404	0	5.13288	0	0.53763	0	0	0	0	0	3.90057	0	0	0	0.13499	0	0	0	0	0	0	0	0	0	3.16545	1.54753	0	0.1542	0	0	0.25921	0	1.98993	1.05657
Firmicutes_bacterium_CAG_103	0.31208	0	0.05422	0.67143	0.51863	0	0	0.07785	0.02235	0	0.96216	0	0.06003	0.45122	0	0.08801	0	0.07566	0.07589	0	0	0.04155	0	0.30246	0.65426	4.10171	0.09972	0	0	0	0.0155	0.03687	0.01576	0.4929	0.84979	0.02356	3.89495	0	0	0.37847	0.01522	0	0.00307	0	0.04127	0.46368	0	0.03795	0
Phascolarctobacterium_faecium	0	0	0	0	0	0.42935	0.12346	0.02855	0.0417	0.77021	0.02039	0.00884	0.19944	0.81348	1.2367	0.6051	0.04082	0.02726	0	0.06011	2.78139	0.005	0.1273	0	0	0	0	0.15667	0	0	0.12821	0.00564	0.25491	0.02051	0.18748	0.16115	0	2.66774	0	0.46546	0.00969	0.40621	0	0	2.09868	0.00098	0.00117	0.32248	0.29592
Faecalibacterium_sp_CAG_74	0.03869	0	0.02355	0.00982	0	0	0	0	0.37758	0.09812	0	0	0.18127	2.49843	0	1.03232	0	0	0.02115	0	0	0.31169	0	0.01971	0	0	0.15474	0	0.17596	0	0	0.10494	0.25416	0.47949	0	0.0094	0	0	0	0	0	0	0.91324	0	0	0	0	0.15833	0.17203
Eubacterium_sp_36_13	0.14318	0	0.03584	0	0.53821	0	0	0.30605	0.35275	0	0	0	1.11815	0.71426	0	0	0	0	0.00917	0	0	0.68551	0	0	0.04217	0	0.85798	0.1134	0	0.49036	0.15534	8.17144	0.1344	0.0163	0	0	0.055	0	0.00485	0	0.07821	0	0.04028	5.94724	0.11314	0	0	1.7616	2.41817
Odoribacter_splanchnicus	0.02196	0	0.08534	0.11297	0.35636	0	0	0.07731	0.02055	0.15401	0	0	1.50126	0.13463	0	0.05857	0.03579	1.49627	0.56096	0	0	0.20205	0	0.98786	2.83852	0.07521	0.50228	0	1.11867	0	2.32793	0.55294	0.72415	0.00573	0.03536	0.03934	0.02946	0.03723	0	0	1.79525	0	0.38293	0	0.73577	0.40053	0	1.39517	0.07853
Ruminococcus_lactaris	0.52287	0	0.4126	0.07708	0.71809	0	0	0.47916	0	0	4.54715	0	0.40454	0.56964	0	2.17814	0	0	0	0.00388	0	0.24803	0	0	0.37957	0	0	0	0.14398	0.36497	0.22617	0.16476	0.12675	0.18482	0	0.22556	0.07922	0	0	0	0.04954	0	0	0.0434	0	0	0	0.1526	0
Ruminococcus_sp_CAG_177	0.01776	0	0.02084	0.10858	0	0	0.01408	0	0	1.62084	0	0	0.16276	0.08318	0	0	0	0.27005	0.02626	0	0	0.7055	0	1.72795	0	1.41257	0.21705	0	4.65865	0	0	0	1.15783	2.8583	0	0.74793	0	0	0	0	0	0	0.06086	0	0	0.22587	0	0.11983	0
Bacteroides_thetaiotaomicron	0	0	0.02994	0	0.28887	2.8405	0	0.08283	0	0.00277	0.03111	2.88705	0.03425	0.40423	0.4199	0	0.24415	0.69292	0.02506	0.01623	0.32263	0	2.75551	0	0.13457	0.16423	0.33411	0.02813	0.82335	0.00857	0.35595	0	0.06881	0	0.00825	0.00231	0.1375	0.6586	0.46963	0.30366	0.19485	2.88186	0.09457	0	0.02653	0.08829	0	0.02695	0.47228
HA0432	0.01987	0	0.02162	0.02115	0.05362	0	0.0016	0.0337	0.00068	0.00266	0.00576	0	0.06418	0.09229	0.66436	0.04818	0.00455	0	0.00279	0.00057	0.0049	9.96282	0.00881	0.02961	0.00049	0.11248	0.02286	0.00291	0.00276	0.00087	0.10837	0.0215	0.00252	0.8241	0.00556	0.02016	0.01098	0	0.00096	0.04254	0.05192	0	0.00714	0	0.00145	0.00089	0	0.00674	0.04073
Bacteroides_finegoldii	0	0	0.04741	0.11137	0	0.66487	0.00916	0.07074	0	0	0	2.72864	0.01774	0	0	0.04302	0	0.0594	0.05145	0.1344	0.41598	0.00432	0	0	0.05781	0	0	0.14392	0.54155	0	0.09883	0	0.13968	0	0.05853	0.08981	0	0	0.64444	0	1.10243	0	0.37135	0	1.49563	0.02438	0	0.07732	0.71011
HA0437	0.36431	0.10064	0.15168	0.29309	0.26421	0.00124	0.15697	0.49147	0.0453	0.04579	0.41919	0	0.11543	0.29795	0.04713	2.22898	0.03735	0.05606	0.11083	0.17539	0.21625	0.14832	0.323	0.04512	0.18633	0.10945	0.1393	0.09783	0.14801	1.55871	0.17284	0.37801	0.03964	0.07594	0.68501	0.12005	0.25021	0.06448	0.36634	0.53775	0.04176	0.38245	0.05776	0.45681	0.19494	0.08666	0.01525	0.06812	0.10794
Bacteroides_massiliensis	0.1115	0	0.00987	0.23907	0	0	0.03356	0.33086	0.33932	0.72475	0	0	1.43748	0	0	0	1.92363	0	0.25063	0	0	0	0	0	0.14426	0.0022	0	0	0	0	0.61647	0	0.5286	0.06266	0.10123	0	0	0.01873	0	0	0.9168	0.00301	0	0	0.57524	0	0	0	0
Ruminococcus_gnavus	0.00195	0.40032	0.02386	0	0	0.04538	0	0	0	1.58518	0	0.88126	0	0	1.84023	0.04487	0	0.02692	0.01409	0	0	0	0.45729	0.02218	0.15823	0	0	0.00911	1.98275	2.31339	0	0	0	0	0	0	0.00895	0.07952	0.17438	0.15354	0.00278	0.13661	0	0.23382	0.13265	0	0.00701	0	0.33703
Firmicutes_bacterium_CAG_83	0.41893	0	0.01282	0.26263	0.18896	0	0.04505	0	0.00477	0.04734	0.26532	0	0.05836	0.02862	0	0.29189	0.03089	0.20729	0.05488	0.00697	0	0	0	0	0.47127	1.0861	0.04861	0.00727	0.18945	0	0.0503	0.00593	0.02662	0.02074	0.00766	0.18862	8.09845	0	0	0	0.01137	0	0.03312	0	1.0064	0.00153	0	0.23927	0
Clostridium_sp_CAG_567	0	0	0	0	0	0	0	0	0	3.27254	0	0	0	5.54159	0	0	0	0	1.86836	0	0	0	0	0	0	0	0	0	0	0	0	7.79062	0	0.22131	0	0	0	0	0	0	0	0	0	0	0	0	0	0.03264	0
Firmicutes_bacterium_CAG_124	0.25518	0	0	0.01693	0	0	0	0.04366	0.95229	1.06506	0	0	0.30763	0.00841	0	0.07986	0	0	1.29509	0	0	0.02983	0	1.53181	6.63748	0.03316	0.07766	0	0	0	0	0	0.02577	0.32758	0.01293	0	0	0	0	0	0	0	0.62686	0	0	0	0	0.04021	0
Eubacterium_sp_CAG_251	0	0	0.02194	0.25677	0	0	0	0	0	0	0	0	0.37757	0	0	0	0	0	0	5.27658	0	0	0.05439	0.49298	0.10706	0	0	0.33103	0.51033	0	0	0	0	0	0	2.25872	0	0	0	0	0.01758	0	0.07664	0	0	1.58585	0	0.57767	2.06096
Coprococcus_catus	0.20125	0	0.08695	0.04159	0.115	0	0.03111	0.39701	0.03981	0.08988	1.07033	0	0.08275	0.26059	0	0.45148	0.01298	0	0.05837	0	0	0.07711	0	0.05048	0.01517	0.03741	0.01984	0	0	2.88474	0.00314	0.00478	0.01499	0.04852	0	0.02208	0.18307	0	0.0405	0	0.00229	0.05275	0.12404	0	0.00966	0.00242	0	0.02126	0.01103
Coprococcus_comes	0.27356	0.019	0.21869	0.04272	0.68652	0.04649	0.0641	0.53331	0	0.02917	0.187	0	0.29159	0.05435	0.47267	0.22171	0	0.0364	0.13789	0.01009	0	0.00305	0	0	0.05043	0.00503	0	0.00451	0	0.03628	0.027	0.01219	0.06788	0.03014	0.10471	0.00826	0.16278	0.01952	0.1452	0.26298	0.00844	0.04837	0.09505	0	0.04595	0.0141	0	0.05514	0.68155
Phascolarctobacterium_succinatutens	3.54727	0	0	0	0	0	0	0	0	0	0	0	0	0	0	0	0	0	0	0	0	0	0	0	0	0.80368	0	0	5.41948	0	0	0	0	0	0	0	1.51393	0	0	0	0	0	0.97887	0	0	0	0	0	0
Bacteroides_xylanisolvens	0	0	0.00817	0.03223	0.3993	0	0	0	0	0	0	0.56263	0.43888	0	0	0.027	0.00674	0.05493	0.00104	0.01098	0	0	0.85214	0	0.02017	0	0	0	0.06698	0	0.00128	0	0	0.00436	0.01889	0	0	0.10352	1.51979	0	0	0.616	0.01173	8.976	0.04524	0.01526	0	0.63767	0.02293
HA0567	0.44545	0	0.01939	0.46379	0.00492	0	0	0.19614	0.02704	0.58603	0.00105	0	0.10284	0.00483	0	0.20054	0	0.68529	1.24486	0.00174	0	0.20087	0	0.23742	0.38233	0.32007	0.0013	0	0.00268	0	0.16998	0.20165	0.00381	0.16606	1.34798	0.00094	0.09417	0.00198	0	0	0.48557	0	0.21484	0	0.10176	0.02358	0	0.01564	0.03033
Eubacterium_sp_OM08_24	0	0	0	0	0.02395	0	0	0	0	0.01804	0	0	0	0	0	0	0	0	0	0	0	0.14257	0	0	0.01629	0	0	0	0.0189	0	0	0.02549	0	0.01748	0	1.61401	0	0	0	0.0118	0	0	0	0	0	0	0	0	0
Eubacterium_sp_CAG_115	0.07834	0	0	0	0	0	0	0	0	0	0	0	0	0.16928	0	0.71204	0	0	0	0	0.00252	0	0	0	0	0	0.0814	0	0.01507	0	0.07457	1.5657	0.69548	0	0.0045	0	0	0	0	0	0	0	0.10696	0	4.24222	0	0	0.1501	0
Roseburia_hominis	0.0079	0	0.10774	0.04641	0.19339	0	0.05586	4.84027	0.05122	0	0.00435	0	0.00866	0.04924	0	0.40397	0	0.0102	0.02932	0.01753	0	0.00374	0.03186	0	0.00691	0.00549	0.03773	0.01637	0.64244	0.01404	0.01789	0	0.03733	0	0.02531	0	0.09552	0.27374	0	0	0.0204	0	0.00299	0	0	0.21078	0	0.09022	0
Fusobacterium_mortiferum	0	0	0	0	0	0	0	0	0	0	0	16.3108	0	0	0	0	0	0	0	0	0	0	0	0	0	0	0	0	0	0	0	0	0	0	0	0	0	0	0	0	0	0	0	0	0	0	0.0454	0	0
Dorea_formicigenerans	0.05225	0.03222	0.08521	0.05355	0.08961	0	0.19853	0.14088	0.01541	0.03902	0.14408	0	0.09276	0.02188	0	0.2429	0	0.01051	0.08712	0.01896	0.02237	0.02273	0	0.01318	0.02557	0.13789	0.11412	0.01616	0	0.2001	0.10661	0.06666	0.00345	0.02086	0.04426	0.02366	0.38896	0.05315	0.06801	0.07791	0.00708	0.01637	0	0	0.01611	0.00496	0.02002	0.01419	0.02656
Megamonas_funiformis	0	0	0.40437	0	0	0	0	0.13475	0	0	0	5.5874	0.02491	0	0	0	0	0	0	0	0	0	0	0	0	0	0	0.04219	0	0	0	0	0.83291	0	0	0	0	0	0	0	0	0	0	0	0	0	0	0	0
Firmicutes_bacterium_CAG_129	1.11012	0	0	0.04063	0.70106	0	0	0.80826	0.16112	0.00233	0	0	2.79478	0.04958	0	0.02768	0.03936	0.36513	0.07306	0	0	0.26624	0	0.52113	0.77781	0	0	0	0	0	0.05141	0.54707	0.2416	1.98044	1.05215	0	0.02301	0	0	0	0.31722	0	0.42557	0	0	0.07703	0	0.661	0.02021
Flavonifractor_plautii	0	0	0	0.01791	0.00592	0.19531	0	0.01624	0	0.01562	0.00517	1.17933	0.01077	0	0.10499	0	0.04969	0.15096	0	0	0.61476	0	0.26994	0.02398	0.01389	0.01308	0	0.02497	1.55738	1.33292	0.02331	0	0.03029	0	0.01087	0	0.04122	1.2352	0.32683	0.1977	0	0.08849	0	0.82435	0.1122	0	0.05517	0.00739	0
Clostridium_sp_CAG_75	0	0	0.83699	0	0	0	0	0.10187	1.14893	0	0	0	0.51382	0.14564	0	0	0	0	0.05728	0	0	0	0	0	0	0	3.42511	0.17053	0.01787	0	0.02901	0.08931	0	0	0	0.95383	0	0	0	0	0	0	0	0.1956	0.49706	0	0	1.17325	0
Prevotella_sp_CAG_279	0.60452	0	0	0	0	0	0	0	0	0	0	0	0	0	0	0	0	0	0	0	0	0	0	0	3.0008	0	0	0	1.57907	0	1.05074	0	0	0	0	0	0	1.00536	0	0	0	0	0	0	0	1.44116	0	0	0
Oscillibacter_sp_57_20	0.30074	0	0.0259	1.50139	0.58281	0	0	1.72626	0.05422	0	0.17698	0	0.69304	0.00517	0	0.19265	0.02581	0.12016	0.19994	0.00229	0	0.12539	0	0.04823	0.5886	0.13932	0.17353	0.1467	0	0	0.59372	0.55778	0	0.37291	0.70815	0.04609	0.04545	0	0	0.38636	0.08523	0	0.23024	0	0.0167	0.01246	0	0.26851	0.31653
Eggerthella_lenta	0	0	0.27429	0	0.04889	0.00777	0	0	0	0	0.01397	0	0	0	6.02118	0	0	0.00729	0	0	0	0	0.01222	0	0.00108	0	0	0	0.03289	0	0	0	0	0	0	0	0.00104	0	0.0341	0.03747	0	0.07622	0	0.15433	0.0339	0	0	0	0.08987
HA0016	0.03275	0	0.1063	0.03266	0.07791	0	0	0.17093	0.00102	0	0	0	0.13796	0.02233	0	0.65391	0.02556	0.03813	0	0	0.04278	0.01704	0.16549	0	0.9309	0.03947	0.01744	0.01296	0.03048	0	0.20773	0	0.02168	0	0.0474	0.04879	0.12919	0	0.00726	0.05641	0.02378	0	0.05086	0	0.00132	0.0095	0	0.07108	0.08784
Alistipes_obesi	0.07074	0	0.05747	0.27194	0	0	0.00615	0.03766	0.01078	0.13992	0	0	1.73834	0.1438	0	0	0	0	0.64987	0	0	0	0	0.75732	0.92697	0.10249	0.46426	0	0	0	0.26154	0.05771	0.26692	0.034	0.43751	0.04623	0	0.03353	0	0	0.56633	0	0.10747	0	1.7838	0.07433	0	0.1454	0
HA0067	0.03867	0.02941	0.09076	0.04469	0.09748	0	0.00515	0.02777	0.04435	0.01465	0.02796	0.00484	0.09472	0.00778	2.99829	0.11228	0.00405	0.02228	0.08865	0.00477	0.01508	0.05647	0.0402	0.06716	0.02402	0.03325	0.01079	0.00571	0.04042	0.17197	0.0374	0.27857	0.0352	0.04733	0.03202	0.01064	0.04465	0.00669	0.03864	0.16433	0.02089	0.02622	0.03863	0.12108	0.07658	0.04294	0.00257	0.03025	0.35297
Firmicutes_bacterium_CAG_321	0.14467	0	0	0.32072	0	0	0	0.82204	0	0	0	0	2.53235	0	0	0	0	0	0	0	0	0	0	3.4693	1.12668	0	0.16911	0	0	0	0.12441	0.0048	0	0.03936	0	0	0	0	0	0	0	0	0.16784	0	0	0.2959	0	0.19346	0
Clostridium_sp_CAG_307	0	0	0	0	0	0	0	0	0.03994	0	0	0	0	0	0	3.09451	0	0	0	0	0	0.03828	0	0	0	0	0	0	0	0	0	0.13852	0	0.03128	0	0	0	0	0	0	0	0	0	0	0	0	0	5.36981	3.78281
HA0435	0	0.01481	0.02543	0.00207	0.13858	0	0	0.0123	0.00042	0.00043	0.22238	0	0.02086	0	0.00342	0.21631	0	0.00145	0.00147	0	0	0.00071	0	0.00206	0	0.03379	0.00038	0	0	0.01567	0.02911	0.21255	0.02903	0	0.02073	0.00199	0.00154	0.00033	0.0477	0.00133	0.0003	0.04554	0.01891	0	0.07168	0	0	0.01288	0
Clostridium_sp_CAG_628	0.02561	0	0	0	0	0	0	0	0	0	0	0	1.0612	3.49244	0	0	0	0	0	0	0	0	0	0	0	0	7.82785	0	0	0	0	0	0	0	0	0	0	0	0	0	0	0	0	0	0	0	0	0	0
Lactobacillus_mucosae	0	0.00076	0	0	0	0	0	0.11231	0	0	0	0	0	0	0	0	0	0	0	0	0	0	0	0	0	0	0	0	0	0	0	0	0	0	0	0	0	0	0.03326	0	0	0	0	0	0	0	0.14778	0	0
Gemmiger_formicilis	0.08065	0.03501	0.11557	0.05479	0.02157	0	0.04747	0.22843	0.12776	0.01875	0.04793	0	0.05612	0.36561	0	0.11096	0.01004	0.00357	0.02191	0.00159	0	0.00819	0.00119	0.1749	0.09407	0.40494	0.03446	0.017	0	0.09375	0.10863	0.01314	0.03655	0.35583	0.0543	0.14014	0.14025	0.01403	0.01034	0.04517	0.01157	0	0.01303	0.15691	0	0.00358	0.00245	0.02611	0.06008
Streptococcus_thermophilus	0	0	0	0	0	0	0	0	0	0	0	0	0	0	0	0	0	0	0	0	0	0	0	0	0.00672	0	0.0197	0	0	0	0	0	0	0.03067	0	0	0	0	0	0	0	0.37257	0	0	0	0	0	0	0
HA1512	0.08955	0.03324	0.06893	0.01455	0.09343	0	0.01547	0.0487	0.10703	0.00856	0.0243	0.03097	0.06363	0.24814	1.03207	0.0553	0.01301	0.00867	0.063	0.00231	0.00807	0.02834	0.02675	0.06305	0.02078	0.03775	0.0233	0.00659	0.0619	0.08093	0.04043	0.09354	0.02684	0.06474	0.0228	0.03101	0.05378	0.00606	0.02516	0.09387	0.02226	0.00419	0.11238	0.00362	0.00602	0.00801	0.00616	0.0317	0.0775
Eubacterium_sp_CAG_274	0.18679	0.32682	0	0	0	0	0	0.10348	0	0	0	0	0	0.00357	0.05437	0	0	0	0	0.08085	0	0.01985	0.10193	0	0	0.02075	0.00914	0	0	0	0	0.00647	0	0	0	0.0346	0	0	0.24407	0	0	0	0	1.45773	0.53465	0.00719	0	0	0
Parasutterella_excrementihominis	0	0	0.02158	0.32464	0.71835	0.0062	0.01817	0	0.05974	0	0.03388	1.16426	0.44401	0	0	0.0242	0	0.08477	0.02232	0.03418	0	0	0	0	0	0	0	0.01083	0	0	0.1423	0	0	0	0.00899	0	0	0	0	2.1753	0	0	0.12362	0	0	0	0	0	0
Lactobacillus_salivarius	0	0	0	0	0.24817	0	0	0.36824	0	0	0.01351	0	0	0	0	0	0	0	0.13522	0	0	0	0	0	0.00821	0	0	0	0	0	0.96517	0	0	0	0	0	0	0	0	0	0	0	0	0	0	0	0	0	0
Clostridium_sp_CAG_440	0	0	0	0	0	0	0	0	0.24838	0	0	0	0	4.3766	0	0	0	0	0	0	0	0.02885	0	0	0	0	0	0	0	0	0	0.02937	2.15442	0	0	2.18077	0	0	0	0	0	0	0	0	0	0	0	0.34052	0.2914
Ruminococcus_sp_CAG_579	0.01087	0	0	0	0	0	0	0	0	0.27684	0	0	0	0	0	0	0	0	0	0	0	0	0	0	0	0	4.94815	0	0	0	0	0	0	0.26436	0	0	0	0	0	0	0	0	0.10005	0	0	0	0	0	0
Enterobacter_cloacae_complex	0	0	0	0	0	0	0	0	0	0	0	0	0	0	0	0	0	0	0	0	0.00922	0	0	0	0.14561	0	0	0	0.03354	0	0.00549	0.01546	0.04669	0	0	0	0.22335	0	0	0	0	0	0	0	0	0	0	0	0
Sutterella_wadsworthensis	0	0	0	0	0	0	0	0	0	0	0	0	0	0	0	0.78875	0	0	0.30384	0	0	0	0	0.09446	0	0.03588	0	0	0	0	0	0	0	0	0	0	0.00037	0	0	0	0	0	1.54077	0	0	0	0	0	0.33747
Klebsiella_quasipneumoniae	0	0	0	0	0	0.00775	0.04829	0	0	0	0	0	0	0	0	0	0.24538	0	2.83018	0	0	0	0	0	0	0	0	0	0.06623	0	0	0	0.14917	0	0	0.41957	0.03772	0	0	0	0.01715	0	0	0	0	0	0.03346	0	0
Proteobacteria_bacterium_CAG_139	0	0	0.51275	0	0	2.66651	0	0	0	0	0.19135	0	0.00424	0	0	0	0	0	0.02213	0	0.13276	0	0	0	0.61034	0	0	0.07584	0	0.00521	0.13835	0	0	0	0	0	0	0	0	0	0	0	0.00459	0	0.07325	0	0	0	0
Ruminococcus_bicirculans	0	0	0.11974	0.00768	0.9095	0	0.11059	1.02312	0.00301	0	0.26024	0	0	0.04745	0	0.00204	0	0	0.02986	0	0	0.00999	0.03276	0	0.00268	0.45562	0	0.02347	0	0	0.05554	0.00915	0.41746	0	0	1.21442	0.00187	0	0	0.19685	0.00266	0	0	0	0	0	0	0	0
Methanobrevibacter_smithii	0.38524	0	0	0	0	0	0	0	0	0	0	0	0	0	0	0	0	0	0.51677	0	0	0	0	0	0	0	0	0	0	0	0.02327	0	0	0.00565	0	0	0	0	0	0	0	0	0.05045	0	0	0	0	0	0
Prevotella_sp_CAG_617	0	0	0	0	0	0	0	0	0	0	0	0	0	0	0	0	0	8.71837	0	0	0	0	0	0	0	0	0	0	0	0	0	0	0	0	0	0	0	0	0	0	0	0	0	0	0	0	0	0	0
Intestinibacter_bartlettii	0.00469	0.06435	0.31786	0	0.92447	0	0	0	0.08582	0.16423	0.02646	0.05551	0.4333	0.20577	1.18269	0	0	0.01069	0.08554	0	0	0.02029	0.10325	0.14524	0	0.03543	0.0046	0	0.231	0.0013	0.02403	0	0	0.04325	0	0.01837	0.05159	0	0.12048	0.47813	0	0.03809	0.31095	0.23981	0	0.02848	0.18836	0.04828	0.88014
Clostridium_sp_CAG_964	0	0	0	0	0	0	0	0	0	0	0	0	0	0	0	0	0	0	0	0	0	0	0	0	0	0	0	0	0	0	0	0	0	0	0	0	0	0	0	0	0	0	0	0	0	0	0	0	0
Oscillibacter_sp_CAG_241	0.0774	0	0	0.01535	0	0	0	0.01656	0	0.02204	0	0	0.00745	0	0	0.04605	0	0.03078	0.03201	0	0	0.07796	0	0.01113	0.02776	0.37548	0	0	0	0	0.01805	0.0548	0	0.0229	0.0615	0	0.11558	0	0	0	0.00316	0	0.02439	0	0.00949	0.00055	0	0.00513	0.01492
Roseburia_sp_CAG_100	0.00428	0	0	0	0	0	0	0.59109	0	0	0	0	0	1.46512	0	0	0	0	0	0	0	0.03075	0	0	0	0.0058	0	0	0	0	0.01345	1.03516	0	0.16088	1.93471	0	0	0	0	0	0	0	0	0	0	0	0	0	0
Alistipes_sp_CAG_514	7.27733	0	0	0	0	0	0	0.0016	0	0	0	0	0	0	0	0	0	0	0	0	0	0	0	0	0	0	0	0	0	0	0	0	0	0	0	0	0	0	0	0	0	0	0	0	0	0	0	0	0
Subdoligranulum_sp_APC924_74	0.32356	0.02122	0.0235	0.04322	0.06694	0	0.00059	0.01111	0.02747	0.01118	0.05448	0	0.04553	0.1082	0	0.25078	0	0.03831	0.03208	0	0	0.00739	0	0.81748	0.06753	0.20792	0.02251	0	0	0	0.00926	0.00052	0.03889	0.01258	0.00919	0.01031	0.0958	0	0	0.01494	0.00344	0	0.02684	0	0	0.00087	0.00659	0.02463	0.04334
Clostridium_sp_CAG_452	0.33085	0	0	0	0	0	0	0	0	0	0	0	0	0.83395	0	0	0	0	0	0	0	0.03621	0	2.85424	0	0	0	0	0	0	0	0	0	0	0	0	0	0	0	0	0	0	2.44275	0	0	0	0	0	0
Ruminococcus_sp_CAG_403	0.13771	0	0	0	0	0	0	0	0	0	0	0	0	0.35023	0	0	0	0	0.03723	0	0	0.35175	0	0	0	0	0.96709	0	0	0	0	1.019	0	0	0	0	0	0	0	0	0	0	0.02404	0	0	0	0	0	0
Blautia_sp	0.00617	0.0063	0.01196	0	0.11466	0	0.00504	0.02296	0	0	0.03335	0	0.00771	0.05668	1.84024	0.04037	0	0.00087	0.03906	0	0	0	0	0	0.00144	0.00715	0	0	0	0.13098	0	0.00398	0	0.00355	0	0	0.00125	0	0.00896	0.01199	0	0	0.17594	0	0	0	0	0.02435	0
Tyzzerella_sp	0.18675	0	0	0.67007	0	0	0.01803	0.71909	0	0	0.01353	0	0.36533	0	0	0.04386	0.01258	0	0.04619	0	0	0	0	0	0.39604	0.00282	0	0.03599	0	0.02546	0.10537	0.22994	0	0	0.04847	0.01144	0	0.00225	0	0.05938	0.00853	0.08157	0	0	0.29304	0.00486	0.00733	0	0.06589
Firmicutes_bacterium_CAG_313	0	0	0	0	0	0	0	0	0	0	0	0	0	0	0	0	0	0	0	0	0	0	0	0	0	0	0	0	0	0	0	0	0	0.03601	0	0	0	0	0	0	0	0	7.34291	0	0	0	0	0.02095	0
Candidatus_Gastranaerophilales_bacterium_HUM_18	0.69899	0	0	0	0	0	0	0	0	0	0	0	0	0	0	0	0	0	0	0	0	0	0	0	0	0	0	0	0	0	0	0	6.55875	0	0	0	0	0	0	0	0	0	0	0	0	0	0	0	0
Eubacterium_ventriosum	0.10823	0	0.27989	0.00114	0.06527	0	0.05838	0.02746	0	0	0	0	0.0199	0.34997	0	0.06696	0	0.08877	0.00657	0.00104	0.02445	0	0	0	0.02127	0.01582	0.01062	0	0.04103	0	0	0	0	0	0.00723	0.02111	0.32187	0	0.00899	0	0.00186	1.46182	0.00269	0	0.07028	0.04688	0	0.15497	0.63688
HA1243	0.0288	0	0.06334	0.00201	0.03875	0	0.00153	0.03042	0.05711	0.00394	0	0	0.01855	0.19725	0	0	0	0	0.05425	0.00126	0	0.01236	0	0.0363	0.01688	0.03474	0.00042	0	0	0	0.024	0.01898	0	0.01951	0.0004	0.00421	0.05296	0.00346	0	0	0.00878	0	0.04886	0	0	0.00251	0	0.00702	0.08233
Anaerotruncus_sp_CAG_528	4.92455	0	0	0	0	0	0	0	0	0	0	0	0	0	0	0	0	0	0	0	0	0	0	0	0	0	0	0	0	0	0	0	0	2.148	0	0	0	0	0	0	0	0	0	0	0	0	0	0	0
Clostridium_sp_CAG_302	0.74955	0	0	0	0	0	0	0.70044	0	0.22068	0	0	0	0.28107	0	0	0.01302	0	0	0	0	0.17442	0	0.00272	0	0	0.44686	0	0	0	0	0.18031	0	0	0	0.12576	0	0	0	0	0	0	2.68953	0	0	0.2289	0	0.18275	0
Firmicutes_bacterium_CAG_137	0	0	0	0.00348	0	0	0	0	0.02645	0.24153	0	0	0	0.07962	0	0.0462	0	0	0	0	0	0.06769	0	0.04685	0	0	0.02212	0	0	0	0	0.06036	0	0.01109	0	0	0	0	0	0	0	0	0	0	0.01836	0	0	0	0
Clostridium_sp_CAG_413	4.91854	0	0	0	0	0	0	0	0	0	0	0	0	0.00231	0	0	0	0	0	0	0	1.61418	0	0	0	0	0	0	0	0	0	0.25349	0	0	0	0	0	0	0	0	0	0	0.25918	0	0	0	0	0	0
Blautia_sp_CAG_52	0.0034	0.05885	0	0	0.04648	0	0.07034	0.03366	0	0.05634	0	0	0.04481	0.02515	0	0.47996	0.06736	0	0.0299	0	0	0	0	0	0	0	0.00274	0	0	0.28251	0.03792	0.01611	0	0.0111	0.00491	0.01816	0	0.01686	0	0	0.01309	0.00323	0.03013	0	0.08479	0	0	0	0
Ruminococcus_sp_CAG_254	0	0	0.32953	0	0	0	0	0.09142	0	0	0	0	0.07905	0	0	0	0.07918	0	0.03929	0	0	0.02113	0	0	0.01758	0	0	0	0	0	0.77319	0	0	0	0	0	0.29673	0	0	0	0	0	0.12359	0	0	0.22535	0	0.23438	0
Clostridium_sp_CAG_226	0.02923	0	0	0	0	0	0	0	0	2.54188	0	0	0	0.06094	0	0	0	0	1.9265	0	0	0.01273	0	0	0	0	0	0	0	0	0	0.8198	0	0.06135	0	0	0	0	0	0	0	0	0.20484	0	0	0	0	0	0
Mesosutterella_multiformis	0	0	0.04293	0	0	0	0	0	0.00666	0	0	0	0	0.01957	0	0	0	0	0.27347	0	0	0	1.30663	0	1.0507	0	0.1656	0	0	0.03103	0	0	0	0	0	0	0	0	1.25829	0	0	0	0	0	0	0	0	0	0
Asaccharobacter_celatus	0	0.03569	0.63504	0	0	0	0	0	0	0	0	0	0.03764	0	0	0	0	0	0.07199	0	0	0	0	0	0	0	0	0	0	0	0	0	0	0	0	0	0	0	0	0	0.02999	0	0.15826	0	0.02695	0.08762	0	0.00695	0
Clostridium_sp_AM22_11AC	0.22627	0.18636	0.36874	0.02021	0.06483	0.04814	0.075	0.01601	0.00193	0	0.19672	0.03876	0.00097	0.05637	0	0.14579	0.01246	0	0.00869	0.01123	0.0982	0	0.014	0	0.01902	0.03067	0.06787	0	0	0.11355	0.04396	0	0.04086	0	0.04172	0.01305	0.06653	0	0.0947	0	0	0.00763	0.0165	0	0.02118	0.0041	0	0	0.2634
Ruminococcaceae_bacterium_KLE1738	0	0	0.07651	0	0	0	0.02518	0.00943	0	0.02236	0	0	0.15914	0	0	0	0	0	0.00232	0	0	0	0	0	0	0.00157	0	0	0.08374	0	0.10472	0	0.00058	0	0	0	0.0287	0.06736	0	0.18237	0.01153	0	0.3073	0	0.11945	0	0	0	0
Prevotella_sp_CAG_386	0	0	0	0	0	0	0	0	0	0	0	0	0	0	0	0	0	0	0	0	0	0	0	0	0	0	0	0	4.37585	0	0	0	0	0	0	0	0	1.89481	0	0	0	0	0	0	0	0	0	0	0
Clostridium_sp_CAG_510	0.51577	0	0	0	0	0	0	0	0	0	0	0	0	0	0	0	0	0	0	0	0	0	0	0	0	0	0	0	0	0	0	0	0	0	0	0	0	0	0	0	0	0	0	0	0	0	0	4.87829	0
Veillonella_parvula	0	0	0.01466	0	0.01949	0.00384	0.48628	0.00632	0.00699	0	0.17937	0.08361	0.00457	0.0605	0.00292	0	0	0	0.00213	0	0	0	0.00964	0	0	0	0	0	0	0.02576	0.16318	0	0	0	0	0	0.01724	0	0.159	0.49577	0.007	0.12893	0	0.11244	0.02822	0	1.13069	0.02809	0.1372
Clostridium_sp_CAG_417	0.88517	0	0.0075	0	0	0	0	0	0	0	0	0	0.68486	0	0	0	0	0	0	0	0	0	0	1.58041	0.88998	0	0	0	0	0	0	0	0	0	0	0	0	0	0	0	0	0	0	0	0	0	0	1.51441	0
Eubacterium_ramulus	0.03102	0	0.00698	0.00854	0.09706	0	0.10778	0.01996	0	0	0.21166	0	0.03378	0	0	0.08485	0	0.00783	0.041	0.00038	0	0	0.68287	0	0.05344	0.00092	0	0	0.20138	0	0.189	0.00067	0.01164	0.01055	0.00403	0.00911	0	0	0	0.06265	0.00737	0.05585	0.00979	0	0	0.0036	0	0.00435	0.01225
Firmicutes_bacterium_CAG_194	0.02887	0	0	0	0	0	0	0	0	0	0	0	0.03508	0.22713	0	0	0	0	0	0	0	0.65824	0	0	0	0	0	0	0	0	0	0.70206	0	0	0	0	0	0	0	0	0	0	0	0	0	0	0	0	3.35963
Bacteroides_clarus	0	0	0	0	0.03349	0	0	0	0	0	0	0	0	0	0	0	0	0	0	0	0	0.01833	0	0	0	0	0.00813	0	0	0	0	0.00574	0	0.01834	0	0	0	0	0	0	0	0	0	0	0	0	0	0	0
Clostridium_sp_CAG_245	0.01568	0	0	0	0	0	0	0.61449	0	0	0	0	0.01412	1.0788	0	0	0	0.00708	0.00754	0	0	0.08246	0	0	0.0133	0	0.29299	0	0	0	0	0.0807	0	0.10888	0	0	0	0	0	0	0	0	0.30274	0	0	0	0	0	0
Clostridium_sp_CAG_465	0	0	0	0	0	0	0	0	0	0	0	0	0	0	0	3.42636	0	0	0	0	0	0	0	0	0	0	0	0	0	0	0	0	0	1.13248	0	0	0	0	0	0	0	0	0	0	0	0	0	0	0
Streptococcus_parasanguinis	0	0.01662	0.00726	0.03941	0.42528	0	0	0.11581	0	0	0.00787	0.031	0	0	0	0	0	0	0	0	0	0.00373	0	0	0.00168	0.00968	0	0	0.00583	0	0.04395	0.04195	0	0	0.0019	0	0.07046	0	0.01737	0	0	0.02223	0	0.01623	0.0242	0.0093	0.0662	0.02291	0.05021
HA0643	0	0	0	0	0	0	0	0	0	0.00831	0	0	0	0	0	0	0	0	0	0	0	0	0	0	0	0	0	0	0	0	0.07278	0	0	0.00143	0	0	0.00699	0	0	0	0.01062	0	0.20619	0	0	0	0.12971	0.00145	0
Clostridium_sp_CAG_568	0	0	0	0	0	0	0	0	0	0	0	0	0	0	0	0	0	0	5.4593	0	0	0	0	0	0	0	0	0	0	0	0	0	0	0	0	0	0	0	0	0	0	0	0	0	0	0	0	0	0
Clostridium_sp_CAG_269	0	0	0	0	0	0	0	0	0	0	0	0	0	1.59457	0	1.98401	0	0	0.03689	0	0	0.02171	0	0	0.01443	0	0	0	0	0	0.16677	0.03085	0	0.03544	0	0	0	0	0	0	0	0	0.45351	0	0	0	0	0.16835	0.08953
Agathobaculum_butyriciproducens	0.02647	0.01232	0.16273	0.00649	0.22974	0.00342	0.02006	0.08097	0	0	0.10181	0.09439	0.07925	0.07917	0.25735	0.18633	0	0.00799	0.02122	0.00078	0.0101	0	0.01629	0.00515	0.00714	0.01385	0.02329	0	0.0837	0.06449	0.07951	0.01593	0.13712	0	0.06345	0.00737	0.01827	0.01606	0.05031	0.14918	0.00941	0.02687	0	0.18222	0.01514	0.00934	0.00036	0.00182	0.04411
Mycoplasma_sp_CAG_472	0.226	0	0	0	0	0	0	0	0	0	0	0	0	0	0	0	0	0	0	0	0	0	0	0	0	0	0	0	0	0	0	0	0	0	0	0	0	0	0	0	0	0	4.99112	0	0	0	0	0	0
Firmicutes_bacterium_AM10_47	0	0.00027	0	0	0.0369	0	0	0	0	0	0	0.21242	0.0055	0	0.66093	0	0	0	0	0	0	0	0	0	0	0	0.00132	0	0	0.0492	0.04642	0.01975	0	0	0	0	0	0	0	0	0.0025	0.12175	0	0	0.00875	0	0	0.00673	0
Clostridium_sp_CAG_288	0	0	0	0	0	0	0	0	0.03085	0	0	0	0	0	0	0	0	0	0	0	0	0	0	0	0.04484	0	0	0	0	0	0	0	0	4.58392	0	0	0	0	0	0	0	0	0	0	0	0	0	0	0.24657
Prevotella_sp_CAG_891	0	0	0	0	0	0	0.80969	0	0	0	0	0	0	0	0	0	0	0	0	0	0	0	0	0	0	0	0	0	0	0	0	0	0	0	0	0	0	0	0	0	0	0	0	0	0	0	0	0	0
Roseburia_sp_CAG_471	0.01601	0.01923	0.01257	0.01615	0	0	0.02524	0.11012	0	0.26022	0	0	0	0.07737	0	0.00997	0	0	0	0	0	0	0	0	0	0	0.04088	0	0	0	0.0498	0	0	0.01579	0.0501	0	0.01421	0.05361	0.02116	0	0.00173	0.04521	0	0	0.02125	0	0	0	0
Clostridium_ventriculi	0	0	0	0	0	0	0	0	0	0	0	0	0	0	2.64286	0	0	0	0	0	0	0	0	0	0	0	0	0	0	0	0	0	0	0	0	0	0	0	0	0	0	0	0	0	0	0	0	0	0
Clostridium_disporicum	0	0.06937	0	0	0.05892	0	0	0	0	0	0	0	0	0.09287	1.72594	1.85578	0	0	0	0	0	0	0	0	0	0	0	0	0	0	0	0	0	0	0	0	0	0	0.154	0	0.05362	0	0.08036	0.08	0	0	0	0.02675	0
Clostridium_sp_CAG_524	0	0	0	0	0	0	0	0	0	0	0	0	0	0	0	0	0	0	0	0	0	4.57964	0	0	0	0	0	0	0	0	0	0	0	0	0	0	0	0	0	0	0	0	0	0	0	0	0	0	0
Eubacterium_sp_CAG_252	0.04451	0	0	0	2.78412	0	0	0	0	0	0	0	0	0	0	0	0.02281	0	0	0	0	0	0	0	0	0.02069	0	0	0	0	0	0	0	0	0	0	0	0	0	0	0.378	0	0	0	0	0	0.65362	0	0
Firmicutes_bacterium_CAG_114	0	0	0.07051	0	0	0	0.00118	0.00981	0	0.00632	0	0	0.06682	0	0	0	0	0	0	0	0	0	0	0	0	0	0	0	0.05479	0	0.07991	0	0	0	0	0	0.00451	0.05702	0	0.17546	0	0	0.14978	0	0.04804	0	0	0	0
Butyrivibrio_sp_CAG_318	0.07018	0	0	0	0	0	0.41802	0	0	0.343	0	0	0	0	0	0	0	0	0.02005	0	0	0	0	0	0	0	0	0	0	0	0	0	0	0.3047	0	0	0	0	0	0	0.07228	0	0	0	0	0	0	0	0
Desulfovibrio_piger	0	0	0	0	0	0	0	0	0.04275	0.71331	0	0	0	0	0	0.00772	0	0	0.19701	0	0	0.15924	0	0	0	0	0	0	0.88924	0	0.17328	0.87868	0	0	0	0	0	0	0	0	0	0	0	0	0	0	0.00109	0	0
Haemophilus_parainfluenzae	0	0.36249	0.10813	0	0.04037	0	0	0	0	0	0.11106	0	0.0176	0.06545	0.09374	0	0	0	0.02466	0.11468	0	0	0.08845	0	0.00262	0	0	0	0.01565	0.02494	0.33388	0.01225	0	0	0	0	0	0	0.27463	0.07177	0	0.04154	0.04996	0.07629	0.17299	0.01182	0.12427	0.0931	0.02303
Prevotella_sp_CAG_1092	0.37425	0	0	0	0	0	0	0	0	0	0	0	0	0	0	0	0	0	0	0	0	0	0	0	0	0	0	0	2.25908	0	0	0	0	0	0	0	0	0	0	0	0	0	0	0	0	0	0	0	0
Sutterella_sp_CAG_351	0	0	0.02846	0	0	0	0	0	0	0	0	0	0	0.00095	0	0	0	0	0.16938	0	0	0	0.89864	0	0.66345	0	0.09667	0	0	0.01659	0	0	0	0	0	0	0	0	0.77869	0	0	0	0	0	0	0	0	0	0
Salmonella_enterica	0	0	0	0	0	0	0	0	0	0	0	0	0	0	0	0	0	0	0	0	0	0	0	0	0	0	0	0	0	0	0	0	0	0	0	0	0	0	0	0	0	0	0	0	0	0	0	0	0
Firmicutes_bacterium_CAG_110	0.05121	0	0	0.00303	0	0	0	0	0.08651	0.68825	0	0	0.02182	0	0	0	0	0.00339	0.1138	0	0	0.07956	0	0.07378	0.25683	0	0	0	0	0	0	0.00192	0	0.74287	0.00109	0	0	0	0	0	0	0	0.00169	0	0	0	0	0.04355	0
Alistipes_shahii	0.00861	0	0.04672	0.0155	0.02821	0.03631	0	0.14198	0.05837	0.01827	0	0	0.48003	0.02985	0	0.01186	0	0.29807	0.01506	0	0.03833	0.02371	0.05279	0.05836	0.26234	0	0.16781	0.12059	0.03713	0	0.00983	0.11648	0.20126	0.01236	0.08545	0.00224	0	0.00142	0	0	0.04254	0	0.0297	0	0.17483	0.50944	0	0.25657	0.02668
HA0433	0	0	0	0.26011	0.11199	0	0	0.00907	0.02804	0.0291	0	0	0.18319	0.11361	0	0.36563	0.00545	0	0.00273	0	0	0.00654	0	0	0	0.01319	0.00582	0	0	0	0	0.00391	0.04206	0.06028	0	0	0.00038	0	0	0	0	0	0.01474	0	0	0	0	0.02216	0.11016
Turicibacter_sanguinis	0	0.02698	0	0	0.00942	0	0	0	0	0	0.0511	0	0.00763	0.2552	0.338	0.02211	0	0	0	0	0	0	0.05507	0	0	0	0	0	0.03716	0.50606	0.00967	0	0	0	0	0.01354	0	0	0.21439	0.11699	0.0763	0.00058	0.12387	0.03454	0	0.00558	0.42968	0	0.23497
Holdemanella_biformis	0	0	0	0	0	0	0	0.00319	0	0	0	0	0.01068	0	0	0	0	0.00403	0	0	0	0	0	0	0	0	0	0	0	0	0	0	0	0.00264	0	0	0	0	0	0	0	0	0	0	0	0	0	0	0
Clostridium_sp_CAG_780	0	0	0	0	0	0	0	0	0	0	0	0	0	0.04045	0	0	0	0	0	0	0	0.12285	0	0	0	0	0	0	0	0	0	0	0	0	0	0	0	0	0	0	0	0	3.33233	0	0	0	0	0	0
Bacteroides_sp_CAG_1076	0	0	0	0	0	0	0	2.62987	0	0	0	0	0.63399	0	0	0	0	0	0	0	0	0	0	0	0	0	0	0	0	0	0	0	0	0	0	0	0	0	0	0	0	0	0	0	0	0	0	0	0
Bacteroides_cellulosilyticus	0	0	0	0.00549	0	0	0	0.01444	0.09231	0	0	0	0.00231	0	0	0	0	0	0.01662	0	0	0	0	0.00947	0.10424	0.00409	0	0	0	0	0.06055	0.02009	0	0.00122	0.44637	0	0	0	0	0	0.00225	0	0.03837	0	0	0.00224	0	0.00144	0.02878
Victivallis_vadensis	0	0	0	0	0	0	0	0.0109	0	0	0	0	0.21317	0	0	0	0	0	1.17928	0	0	0	0	0	1.25846	0	0	0	0	0	0	0	0.17681	0	0	0	0	0	0	0	0.07524	0	0.01243	0	0.02394	0	0	0.23476	0
Enterococcus_faecium	0	0.0026	0	0	0	0	0	0	0	0	0	0	0	0	0	0	0	0	0	0	0	0	0	0	0	0	0	0	0	0	0	0	0	0	0	0	0	0.0008	0	0	0	0	0	0	0	0	0.0118	0	0
Ruthenibacterium_lactatiformans	0.00596	0	0	0.00126	0.01083	0.24639	0	0	0	0.59873	0	0	0.00127	0.00949	0	0	0	0.00921	0.00285	0	0	0	0	0.02775	0	0.00727	0	0	0.10306	0	0	0	0.00771	0	0	0.00593	0.00411	0.0636	0.00805	0.02566	0	0.00853	0.01659	0	0.01211	0	0	0	0
Citrobacter_freundii	0	0	0	0	0	0	0	0	0	0	0	0	0	0	0.00648	0	0	0	0	0	0	0	0	0	0	0	0	0	0	0	0	0	0	0	0	0	0	0	0	0.01042	0	0	0.0511	0	0	0	0	0	0
Bacteroides_intestinalis	0	0	0	0	0.73218	0	0	0.05926	0	0.00598	0	0	0.00363	0	0	0.06223	0	0.01543	0.01211	0	0	0	0	0	0.04404	0	0	0	0.39982	0	0	0	0	0.01215	0	0	0	0	0	0	0	0	0.23458	0	0	0.0013	0	0.10848	0.00266
Firmicutes_bacterium_CAG_41	0	0	0.0217	0	0.0215	0	0.00263	0.07434	0	0	0.00508	0.04756	0	0.04626	0.71017	0.00361	0	0	0.01957	0	0	0	0	0	0.00396	0	0	0.00086	0	0	0	0	0.00124	0	0.0104	0	0	0	0.00389	0.04452	0	0.02644	0.02416	0.22082	0.053	0.00837	0	0.0288	0.1869
Erysipelatoclostridium_ramosum	0	0	0	0	0	0	0	0	0.10205	1.04475	0	0.75476	0	0	0.30539	0	0	0	0	0	0	0	0.02681	0	0	0	0	0	0.06563	0	0	0	0	0	0	0	0	0	0.00307	0.01993	0	0.01419	0	0.04775	0	0	0	0	0
Butyricimonas_virosa	0	0	0.02961	0.00033	0.23991	0	0	0	0.09987	0.00098	0	0	0.23429	0	0	0	0	0.06581	0.11688	0	0	0	0	0	0.38331	0	0.00586	0	0	0	0	0.0011	0	0	0	0	0	0	0	0	0.56319	0	0.85046	0	0.00101	0.01559	0	0.15432	0
Clostridium_sp_CAG_914	3.43028	0	0	0	0	0	0	0	0	0	0	0	0	0	0	0	0	0	0	0	0	0	0	0	0	0	0	0	0	0	0	0	0	0	0	0	0	0	0	0	0	0	0	0	0	0	0	0	0
Roseburia_sp_CAG_380	0	0	0	0	0	0	0	0.10097	0	0	0	0	0	0.20223	0	0	0	0	0	0	0	0	0.02475	0	0.00444	0	0	0	0	0	0	0	0	0	2.46814	0	0	0	0	0	0	0	0	0	0	0	0	0	0
Faecalibacterium_sp_CAG_74_58_120	0.00912	0	0	0	0	0	0	0	0.0796	0.00772	0	0	0.02083	0.17195	0	0.31572	0	0	0	0	0	0.05481	0	0	0	0	0.01045	0	0.00352	0	0	0.01388	0.01739	0.03569	0	0	0	0	0	0	0	0	0.10744	0	0	0	0	0.01309	0.01696
Firmicutes_bacterium_CAG_170	0.01656	0	0	0.00565	0	0	0	0.00352	0	0	0	0	1.12288	0	0	0	0	0	0	0	0	0.00333	0	0	0	0	0	0	0	0	0	0.10425	0.00566	0.01256	0	0	0	0	0	0	0	0	0.07211	0	0	0	0	0	0
Azospirillum_sp_47_25	0	0	0	0	0	0	0	0	0	0	0	0	0	0	0	0	0	0	0	0	0	0	0	0	0	0	0	0	0	0	0	0	0	0.01011	0	0	0	0	0	0	3.28896	0	0	0	0	0	0	0.0071	0
Bifidobacterium_dentium	0	0	0	0	0.03218	0	0	0.35488	0	0.16985	0.23787	0	0	0	0	0	0	0	0.14474	0	0	0.05671	0.00113	0	0.30364	0	0	0	0.15939	0	0.08229	0.11632	0	0	0	0	0	0	0.02907	0.0147	0.01214	0	0	0.01087	0	0.00083	0.00757	0.00779	0
Veillonella_atypica	0	0	0.01914	0	0.30372	0	0.00346	0.00226	0	0	0.0085	0.03901	0	0	0	0.01702	0	0	0.02609	0	0	0.00227	0	0	0	0	0	0	0	0	0.06811	0.07566	0	0	0	0	0.01618	0	0	0.00326	0	0.39797	0	0.02328	0.06141	0.05595	0.01604	0	0
Prevotella_sp_CAG_1031	0	0	0	0	0	0	0	0	0	0	0	0	0	0	0	0	0	0	0	0	0	0.71337	0	0	0	0	0	0	0	0	0	0.54787	0	0	0	0	0	0	0	0	0	0	0	0	0	0	0	0	1.11593
Eggerthella_sp_CAG_298	0	0	0	0	0	0	0	0	0	0	0	0	0.02318	0	0	0	0	0	0	0	0	0	0	0	0	0	0	0	0	0	0	0	0	0	0	0	0	0	0	0	0	0	0	0	0.08973	0	0	0	0
Ruminococcus_sp_CAG_488	1.46628	0	0	0	0	0	0	0	0	0	0	0	0	0	0	0	0	0	0.00216	0	0	0.18649	0	0	0	0	0	0	0	0	0	0.13499	0	0	0	0	0	0	0	0	0	0	0	0	0	0	0	0	0
Lactobacillus_fermentum	0	0	0	0	0	0	0.04711	0	0	0	0	0	0	0	0.0409	0	0	0	0.07351	0	0	0	0	0	0	0	0	0	0	0	0	0	0	0	0	0	0.02305	0	0	0	0	0	0	0	0	0	0	0	0
Eubacterium_sp_CAG_841	0	0	0	0	0	0	0	0	0	0	0	0	0	0	0	0	0	0	0	0	0	0	0	0	0	0	0	0	0	0	0	0	0	0	0	0	0	0	0	0	0	0	2.94512	0	0	0	0	0	0
Prevotella_stercorea	0	0	0	0	0	0	0	0	0	0.02707	0	0	0	0	0	0	0	0	0	0	0	0	0	0.0331	0	0	0	0	0	0	0	0	0	0	0	0	0	0.06123	0	0	0	0	0	0	0	0	0	0	0
Clostridium_sp_CAG_594	0	0	0	0	0	0	0	0.21214	0	0	0	0	0	0.88853	0	0	0	0	0	0	0	0.04832	0	0	0	0	0	0	0	0	0	0.01801	0	0	0	0	0	0	0	0	0.0602	0	0	0	0.03726	0	0	0.2489	0
Ruminococcus_sp_CAG_330	0	0	0	0	0	0	0	0	0	0	0	0	0	0	0	0.04251	0	0	0.47558	0	0	0	0	0	0	0	0	0	0	0	0	0	0	0	0	0	0	0	0	0	0	0	0	0	0	0	0	0.05124	0
[truncated: 450 more rows]
[truncated: 42 more columns]

[truncated: 1 more sheets: S11]
